# Supplementary material for: Identification of a Competing Endogenous RNA Network Related to Immune Signature in Lung Adenocarcinoma
Source: Front Genet. 2021 Jun 3;12:665555. doi: 10.3389/fgene.2021.665555 (PMC8209499; doi:10.3389/fgene.2021.665555)
Supplement: Supplementary Table 1 — Differentially expressed genes (DEGs) and immune-related genes (IRGs) in our analysis. [file Table_1.XLSX]

## Sheet: DEGs and common DEGs
	Supplementary Table 1：Differentially expressed genes (DEGs) and immune-related genes (IRGs) in our analysis.
	DEGs in GSE31210 group					DEGs in GSE68465 group					DEGs in GSE43458 group					DEGs in TCGA group					Common DEGs
	Gene ID	logFC	P.Value	adj.P.Val		Gene ID	logFC	P.Value	adj.P.Val		Gene ID	logFC	P.Value	adj.P.Val		Gene ID	logFC	P.Value	adj.P.Val		Gene ID
	AFAP1	6.3695	8.35398e-18	1.13874e-15		SFTPB	8.5478	2.33293e-70	7.61394e-68		SPP1	4.34048	2.77979e-29	2.7536e-26		FAM83A	6.25275	8.37127e-78	3.08643e-75		HSD17B6
	COL11A1	5.07666	4.99717e-12	1.47387e-10		RGS1	8.45467	5.20372e-90	3.58536e-87		SPINK1	2.63299	1.46434e-08	1.40757e-07		CST1	5.75926	3.21522e-38	7.22464e-37		FOSB
	TMPRSS4	4.94587	7.70839e-25	9.59944e-22		HLA-DRA	7.42767	8.91374e-115	1.84247e-111		TMPRSS4	2.62792	4.37291e-15	1.57066e-13		CYP24A1	5.28734	5.8485e-37	1.21308e-35		TCN1
	COL10A1	4.87694	3.76089e-36	7.58722e-32		SFTPD	6.76579	8.91974e-31	3.93675e-29		MMP12	2.5568	8.91911e-13	2.05467e-11		COL11A1	5.21333	2.64427e-37	5.61355e-36		MUC5B
	GCNT3	4.06243	2.89345e-18	4.26077e-16		HOPX	6.62349	4.65657e-67	1.34304e-64		CXCL13	2.38518	5.51813e-16	2.33912e-14		MMP13	5.19734	1.0487e-35	2.02413e-34		SCEL
	SPP1	3.92661	4.93729e-19	9.13807e-17		COL3A1	6.58453	1.39036e-112	2.46333e-109		CYP24A1	2.36456	2.15769e-08	1.99361e-07		PITX2	5.10239	5.25343e-31	7.4438e-30		S100P
	FRMD5	3.84669	1.48173e-20	4.27036e-18		C1QA	6.54912	8.93555e-94	6.51875e-91		MMP1	2.30348	4.28682e-08	3.69933e-07		PRAME	5.02151	1.05398e-21	8.01061e-21		SCGB1A1
	MMP13	3.83142	7.23542e-10	1.23179e-08		NKX2-1	6.18153	2.89233e-45	3.11918e-43		AFAP1-AS1	2.29361	1.20775e-15	4.7956e-14		MMP11	4.9684	8.16904e-58	6.53017e-56		ROBO2
	CXCL13	3.73342	1.04478e-11	2.87943e-10		IGHM	6.07115	1.09829e-47	1.37586e-45		GREM1	2.19249	4.40944e-12	8.80064e-11		SYT12	4.80591	1.88087e-41	5.18776e-40		SFTPD
	SPINK1	3.72357	1.46966e-11	3.89606e-10		IGHD	6.04674	2.63603e-43	2.42163e-41		CEACAM5	2.17096	3.27205e-07	2.27329e-06		COL10A1	4.78731	3.23419e-68	5.78505e-66		MUC16
	MNX1	3.6964	2.86239e-26	6.4162e-23		CXCL13	5.95498	8.35833e-35	4.79907e-33		ANLN	2.03011	6.94529e-14	1.99264e-12		ABCA12	4.77643	1.25955e-49	5.97244e-48		AADAC
	MMP12	3.68094	2.39198e-11	6.03953e-10		CD14	5.87374	2.67018e-78	1.2265e-75		CP	2.0275	2.5405e-09	2.88041e-08		SPINK1	4.75886	2.82557e-23	2.38425e-22		PLA2G1B
	HS6ST2	3.50623	1.01199e-17	1.32571e-15		TMEM176B	5.84356	4.14024e-86	2.23249e-83		CST1	2.0095	1.75456e-09	2.04222e-08		SPP1	4.7146	7.67694e-52	4.04349e-50		SFTPC
	LCAL1	3.49575	5.59218e-08	5.90045e-07		CCL18	5.80567	2.98183e-54	4.93075e-52		GPX2	1.99375	2.36084e-06	1.33434e-05		TMPRSS4	4.64503	5.08454e-53	2.87954e-51		SLCO4C1
	ATP10B	3.48694	2.33746e-16	2.23488e-14		HLA-DPA1	5.68038	1.2522e-94	9.70608e-92		ANKRD22	1.96831	5.88321e-15	2.04295e-13		CRABP2	4.63426	3.58868e-42	1.03073e-40		MS4A1
	GJB2	3.45592	9.52026e-13	3.44197e-11		ASPN	5.62432	2.17612e-66	6.13369e-64		TOP2A	1.90096	1.49029e-15	5.81924e-14		ATP10B	4.63087	1.67894e-49	7.84799e-48		DPT
	GLB1L3	3.42953	3.61579e-07	3.08565e-06		IGKC	5.61624	3.24978e-63	8.22525e-61		MMP7	1.86556	2.28255e-08	2.0956e-07		PTPRH	4.60437	3.25912e-47	1.30553e-45		LGSN
	XDH	3.31029	9.46568e-18	1.25632e-15		SLC34A2	5.39475	1.2555e-43	1.22604e-41		ABCC3	1.85731	1.96455e-18	1.29736e-16		MMP1	4.57983	8.9983e-35	1.63216e-33		P3H2
	CP	3.25288	9.40596e-11	2.00444e-09		VWF	5.39207	3.24186e-127	1.00514e-123		FAP	1.82427	8.41817e-14	2.35781e-12		TMPRSS11E	4.49425	6.07413e-25	5.79383e-24		CYP4B1
	TOX3	3.23662	7.3668e-15	4.82525e-13		IGHG1	5.33295	5.38331e-28	1.90754e-26		COL1A1	1.81397	7.81322e-16	3.18296e-14		PPP1R14D	4.48394	3.077e-31	4.43648e-30		TMPRSS11E
	C2CD4A	3.21162	1.10823e-12	3.93618e-11		ADAM28	5.25934	3.83261e-31	1.7475e-29		ADAMDEC1	1.78626	4.94577e-09	5.22652e-08		B3GNT6	4.47889	3.18013e-24	2.90456e-23		CPA3
	CEACAM5	3.17993	7.54748e-07	5.90853e-06		IGK	5.13093	2.59427e-44	2.63722e-42		ADGRF1	1.77867	4.21671e-07	2.8425e-06		CA9	4.47818	6.87674e-29	8.47443e-28		PGC
	MMP11	3.16716	9.31376e-14	4.42108e-12		CD163	5.12348	6.50674e-68	2.01741e-65		CRABP2	1.7715	1.37967e-09	1.63725e-08		HTR3A	4.4727	4.99001e-34	8.61851e-33		CCL19
	HNF4G	3.05989	1.22437e-16	1.25383e-14		C7	5.1008	5.87799e-31	2.62226e-29		SLC7A11	1.74721	1.4018e-07	1.07433e-06		TUBB3	4.46934	2.53006e-65	3.48917e-63		CACNA2D2
	SALL4	3.03879	2.5414e-15	1.93472e-13		TYROBP	5.04619	1.79771e-72	6.75612e-70		CDH3	1.74501	2.69529e-14	8.31608e-13		GREM1	4.43439	8.5133e-43	2.52547e-41		HLF
	GREM1	2.99196	6.20213e-08	6.45234e-07		ADGRF5	5.03529	5.36372e-50	7.64607e-48		ABCA12	1.72376	1.4146e-12	3.12858e-11		TRPM8	4.34591	9.26296e-29	1.13377e-27		LAMA3
	CYP24A1	2.94042	3.60477e-08	3.99355e-07		HLA-DRB4	5.01712	2.72782e-10	1.7043e-09		SLC2A1	1.66329	7.96257e-14	2.25359e-12		B3GNT3	4.31621	3.29835e-66	4.92463e-64		SELE
	PCP4	2.93727	3.89132e-07	3.29017e-06		CDH5	4.97609	3.3987e-105	3.83187e-102		ADAM28	1.66252	5.22753e-16	2.22596e-14		PITX1	4.31511	7.3915e-34	1.25858e-32		IL5RA
	GJB6	2.90311	1.1124e-05	6.45615e-05		IGLJ3	4.97087	3.14829e-35	1.8954e-33		TERC	1.65459	6.52721e-17	3.24139e-15		ZYG11A	4.24336	3.94249e-40	9.96153e-39		IGF2BP3
	ETV4	2.89745	2.86294e-18	4.24683e-16		CD74	4.86785	6.75895e-87	3.8102e-84		VSIG1	1.64461	5.47894e-05	0.000209379		MYEOV	4.19669	7.0861e-27	7.69335e-26		KLRD1
	TM4SF4	2.89355	4.5288e-05	0.000222622		SPARCL1	4.81893	3.28725e-89	2.03842e-86		H2BC14	1.6438	9.85161e-18	5.68764e-16		PAEP	4.13966	1.47222e-13	6.20992e-13		MYH11
	MMP1	2.89164	2.88582e-06	1.94804e-05		SCEL	4.80656	2.81421e-20	5.06558e-19		FERMT1	1.62335	9.08029e-12	1.67221e-10		BARX1	4.135	8.63463e-16	4.31636e-15		TDO2
	COMP	2.86034	1.89075e-10	3.74695e-09		RNASE1	4.76971	9.70051e-40	7.51911e-38		CENPF	1.60811	1.12349e-13	3.06451e-12		EEF1A2	4.12589	1.89127e-19	1.24472e-18		C7
	CST1	2.84962	5.25535e-11	1.19394e-09		IFI44L	4.72827	1.18036e-22	2.68111e-21		UBE2T	1.60492	4.94095e-16	2.11831e-14		STRA6	4.06252	6.75388e-40	1.68066e-38		BMP5
	ABCA4	2.8027	2.89087e-09	4.26943e-08		RGCC	4.69734	9.54351e-71	3.19888e-68		MUC5B	1.60208	2.18309e-06	1.24283e-05		KRT16	4.04856	8.06601e-23	6.60265e-22		MYBL2
	ABCC3	2.78955	6.58029e-23	3.79288e-20		SLAMF8	4.69051	7.50921e-72	2.7391e-69		COL10A1	1.59862	6.33314e-15	2.18708e-13		MMP12	4.04158	2.09733e-32	3.26359e-31		ADGRE3
	CRABP2	2.76288	4.55513e-10	8.20494e-09		TMEM176A	4.67147	6.75469e-73	2.61786e-70		GCNT3	1.59222	7.1259e-09	7.34885e-08		GCNT3	4.03521	3.4277e-35	6.36432e-34		PBK
	MAP7D2	2.69109	5.61278e-09	7.73973e-08		MYH11	4.61595	6.67741e-21	1.28194e-19		TPX2	1.59077	2.16364e-12	4.59616e-11		KISS1R	4.03121	1.07083e-37	2.32798e-36		CXCL2
	BLACAT1	2.67797	1.02467e-16	1.06555e-14		HLA-DPB1	4.56545	5.64151e-63	1.37188e-60		THBS2	1.58654	1.61012e-10	2.32393e-09		VIL1	3.98386	1.6421e-15	8.03745e-15		AQP1
	IGSF9	2.66285	1.98822e-17	2.40182e-15		MALL	4.51946	8.97971e-43	8.12893e-41		MMP11	1.57943	4.93301e-12	9.74232e-11		AKR1B10	3.92922	1.82183e-12	7.02074e-12		AIM2
	LYPD1	2.65903	3.91572e-07	3.30491e-06		C1QB	4.49718	1.33091e-45	1.50054e-43		FAM83A	1.5781	1.34839e-12	2.99977e-11		GJB2	3.91913	1.00976e-45	3.61236e-44		LCN2
	SIX1	2.65887	7.33149e-11	1.61469e-09		C1orf116	4.49714	8.50547e-16	9.81255e-15		PLA2G7	1.57603	1.78924e-08	1.68629e-07		DMBX1	3.9161	8.2219e-32	1.22961e-30		MXRA5
	RGS17	2.64859	1.98523e-10	3.88457e-09		HLA-DQB1	4.4591	8.50777e-45	8.86667e-43		ASPM	1.57192	1.40101e-11	2.48759e-10		ENTPD8	3.90081	1.41096e-39	3.45868e-38		SEMA3D
	HABP2	2.62727	1.13434e-11	3.10506e-10		RARRES1	4.45629	4.35162e-48	5.5638e-46		MMP13	1.56939	4.93131e-07	3.26689e-06		FGL1	3.89065	6.4425e-15	3.00672e-14		CDC45
	TFAP2A	2.60621	1.08801e-14	6.77454e-13		PTGDS	4.44567	8.5019e-41	7.17283e-39		IGKV2-24	1.56313	9.76574e-08	7.7421e-07		CTHRC1	3.84435	2.61865e-65	3.58399e-63		RPL39L
	GAD1	2.60449	6.30261e-08	6.54058e-07		MNDA	4.44202	3.60228e-38	2.59741e-36		DLGAP5	1.53176	4.36691e-11	7.04885e-10		RASAL1	3.84188	2.66979e-60	2.59314e-58		ADH1B
	KRT15	2.59494	1.90827e-08	2.28099e-07		TREM1	4.40962	5.20485e-37	3.50818e-35		CDC6	1.52331	4.31105e-13	1.05786e-11		FEZF1	3.79754	9.44027e-26	9.46963e-25		TYMS
	CDCA7	2.57258	6.90348e-18	9.5391e-16		GIMAP6	4.37941	6.57736e-54	1.0458e-51		GSDMC	1.51828	1.03102e-08	1.02238e-07		MEX3A	3.78041	1.50764e-61	1.60218e-59		PTGIS
	EPN3	2.57184	3.24737e-22	1.48892e-19		CCL4	4.33661	7.15534e-60	1.55685e-57		MUC21	1.51663	1.91761e-05	8.39722e-05		ONECUT1	3.77443	2.02964e-34	3.61968e-33		NPR3
	TRPM8	2.56772	4.07332e-07	3.41543e-06		COMP	4.33391	9.72803e-17	1.24339e-15		H3C11	1.50914	3.01759e-14	9.23479e-13		UBE2C	3.76768	3.33471e-52	1.78768e-50		CFB
	SUGCT	2.52656	8.08324e-14	3.95804e-12		LAMP3	4.32067	3.79414e-35	2.27319e-33		GOLM1	1.50039	1.34529e-19	1.06834e-17		MYBL2	3.76014	7.66617e-50	3.68343e-48		GYPE
	IGFL2	2.51465	9.58248e-09	1.23921e-07		CEACAM6	4.27123	7.08511e-32	3.44586e-30		AKR1B10	1.49925	0.000115794	0.000397259		ITPKA	3.73454	1.92812e-28	2.30684e-27		CPB2
	CDH3	2.51394	5.69333e-16	4.8463e-14		COL11A1	4.26276	2.69235e-14	2.61476e-13		HGD	1.49227	1.14665e-06	6.95266e-06		CXCL13	3.70899	7.14124e-31	1.00011e-29		RAD51AP1
	GLB1L2	2.49247	3.3536e-13	1.35311e-11		WIF1	4.23141	6.60263e-12	4.95977e-11		OCIAD2	1.48968	8.49894e-15	2.88214e-13		B4GALNT4	3.70345	2.43565e-27	2.70618e-26		AQP9
	PROM2	2.48768	2.37554e-16	2.25947e-14		LTF	4.21989	1.99828e-11	1.43252e-10		NQO1	1.47447	1.0841e-08	1.07107e-07		FGB	3.69541	2.43608e-08	6.53551e-08		ANGPTL7
	STMN2	2.44467	3.9968e-07	3.36525e-06		CXCL14	4.21731	8.65119e-15	8.85979e-14		COL3A1	1.47132	2.41425e-11	4.09725e-10		HHIPL2	3.67927	3.88085e-19	2.49862e-18		TPPP3
	ANKRD22	2.43887	5.3045e-18	7.48343e-16		CLDN5	4.20699	3.28637e-54	5.36284e-52		TMPRSS11E	1.45827	3.78744e-06	2.02337e-05		CEACAM5	3.66114	3.14968e-16	1.62438e-15		CEACAM5
	CDCA8	2.43662	4.80753e-15	3.37934e-13		LCN2	4.20628	1.99536e-20	3.65531e-19		BUB1	1.44775	1.97363e-12	4.23072e-11		TERT	3.65929	2.65734e-39	6.3502e-38		PLAU
	TOP2A	2.42767	5.69273e-14	2.95993e-12		SPINK1	4.1873	6.38067e-11	4.31243e-10		SULF1	1.43864	1.83202e-08	1.72402e-07		C11orf86	3.6484	5.46643e-21	3.96135e-20		AGR2
	CR2	2.41852	5.71913e-08	6.01866e-07		KCNQ1	4.17329	1.09571e-19	1.87694e-18		CHIT1	1.43714	1.82257e-06	1.05742e-05		NMU	3.63731	8.11839e-31	1.13344e-29		GJA5
	FDCSP	2.41486	2.63533e-06	1.79448e-05		COX7A1	4.14963	4.51312e-71	1.55477e-68		PLAU	1.4334	7.10236e-11	1.10474e-09		HJURP	3.63721	8.17558e-61	8.44e-59		CDKN3
	KIF26B	2.38688	1.02011e-16	1.06555e-14		S100A9	4.11871	5.88983e-24	1.48166e-22		MMP9	1.41231	6.24476e-11	9.83537e-10		PYCR1	3.63327	3.45101e-97	1.55865e-93		OLR1
	UBE2T	2.38665	1.61118e-16	1.61711e-14		EHF	4.10986	7.86103e-35	4.57711e-33		PCP4	1.41025	2.57095e-09	2.91317e-08		TOP2A	3.62899	6.55431e-68	1.11708e-65		ANGPT1
	MMP3	2.38455	1.51494e-08	1.85903e-07		SFTPC	4.07456	9.21576e-13	7.52924e-12		MS4A1	1.40146	3.89243e-05	0.000155441		C2CD4A	3.62879	1.39768e-37	3.02038e-36		ABCA3
	WFDC3	2.37508	7.37794e-09	9.81164e-08		IFI27	4.0719	4.48245e-32	2.24159e-30		SLC28A3	1.3921	5.28971e-11	8.42994e-10		DLL3	3.62496	2.88273e-20	1.99156e-19		CENPE
	MMP9	2.36486	9.30134e-10	1.54187e-08		MSR1	4.06692	7.89058e-46	9.06101e-44		STEAP1	1.37497	1.32785e-14	4.35392e-13		SLC24A2	3.6241	3.35955e-38	7.53958e-37		FOXM1
	ADAMDEC1	2.35897	8.68131e-09	1.13725e-07		MUC4	4.06501	4.03718e-13	3.44591e-12		PCLAF	1.36726	1.26819e-13	3.4098e-12		LY6D	3.62202	3.81874e-16	1.95714e-15		SCN7A
	B3GNT3	2.34909	2.72347e-18	4.06987e-16		GPR171	4.05902	1.51787e-38	1.12052e-36		NUF2	1.36244	1.84377e-10	2.62096e-09		OTX1	3.61791	4.15892e-63	5.18173e-61		KRT4
	HMMR	2.34853	2.65913e-14	1.52401e-12		TLR2	4.03569	5.75313e-50	8.10799e-48		MUC16	1.35955	6.84546e-06	3.39138e-05		FRMD5	3.61124	2.55887e-57	1.94238e-55		OGN
	ANLN	2.33364	1.3081e-11	3.52803e-10		WFDC2	4.01322	2.21222e-31	1.03924e-29		FDCSP	1.35421	4.05822e-08	3.52305e-07		KIF4A	3.60683	2.17349e-62	2.56643e-60		WIF1
	KRT6A	2.32806	0.000201003	0.00083163		TMPRSS2	4.0058	1.0592e-19	1.8169e-18		BCL2L15	1.35281	1.93567e-10	2.74461e-09		MNX1	3.6047	3.86096e-36	7.63988e-35		LGR4
	METTL7B	2.32077	6.81788e-15	4.5848e-13		GIMAP4	4.00259	1.47076e-62	3.50777e-60		SULT1C2	1.35269	7.11275e-07	4.54101e-06		ETV4	3.60356	2.75013e-67	4.3968e-65		CLDN18
	SMIM22	2.30865	4.63691e-13	1.80938e-11		CCDC102B	3.92505	7.50897e-36	4.70335e-34		BRIP1	1.35092	1.28907e-13	3.46099e-12		TFAP2A	3.59934	2.93704e-47	1.18704e-45		EXO1
	FOXA3	2.3054	8.94386e-08	8.90589e-07		LILRB2	3.90797	8.76016e-44	8.69148e-42		XDH	1.34955	1.13095e-10	1.68799e-09		CDC20	3.59793	1.3198e-59	1.20422e-57		PLCB4
	CTHRC1	2.30477	4.73999e-17	5.34215e-15		SCGB1A1	3.89107	2.29825e-09	1.27816e-08		CTHRC1	1.3479	5.47592e-16	2.32646e-14		TFF1	3.58235	8.81953e-11	2.94191e-10		CDK1
	GPR37	2.28758	2.18551e-08	2.57387e-07		PDZK1IP1	3.88929	1.04046e-30	4.57581e-29		MKI67	1.34568	1.68687e-13	4.44658e-12		LGSN	3.57898	3.24885e-17	1.81209e-16		NCAPG
	LINC00460	2.28557	1.14052e-07	1.1046e-06		TMC5	3.88456	3.20184e-30	1.35065e-28		COL11A1	1.34506	2.89649e-08	2.59347e-07		IL36RN	3.56962	2.10797e-18	1.27951e-17		DUOX1
	UNC5CL	2.28432	1.46307e-15	1.15296e-13		HLA-DMA	3.8799	6.95504e-53	1.0782e-50		HS6ST2	1.34291	5.86763e-12	1.12344e-10		HS6ST2	3.56734	1.04836e-42	3.08968e-41		IL37
	E2F8	2.27975	1.51061e-13	6.62501e-12		SLC15A3	3.87681	2.94737e-42	2.64879e-40		AIM2	1.33968	2.53392e-07	1.81611e-06		IGFL2	3.53815	2.00143e-32	3.11974e-31		MRC1
	SMIM31	2.26709	3.94772e-06	2.57655e-05		ADGRL4	3.86416	9.51202e-65	2.56452e-62		CHI3L1	1.3263	2.23406e-08	2.05537e-07		CILP2	3.52775	2.47913e-43	7.52738e-42		FGF14
	MUC16	2.2577	0.00108615	0.0036722		RRAD	3.85346	7.33601e-27	2.38796e-25		SNORA71C	1.32555	6.54676e-11	1.02595e-09		IQGAP3	3.52164	1.89213e-74	4.9541e-72		COLEC10
	SIX4	2.25344	4.71776e-16	4.16997e-14		CHI3L1	3.81789	8.57182e-30	3.4855e-28		TFAP2A	1.31904	2.10578e-11	3.61944e-10		SAPCD2	3.51383	3.59435e-66	5.23674e-64		KIF11
	LGSN	2.23936	0.000421731	0.00160649		HLA-DQA1	3.80739	2.85808e-09	1.5684e-08		FUT2	1.31326	5.5864e-15	1.94707e-13		KIF18B	3.50984	1.46978e-55	1.02521e-53		FGFR2
	MUC5B	2.23695	0.00383337	0.0110557		IRAK3	3.79288	5.57753e-28	1.97073e-26		CDCA7	1.31321	5.46925e-12	1.0634e-10		NEK2	3.50891	1.1278e-59	1.04486e-57		FBLN5
	KLHDC8A	2.23176	1.27126e-11	3.44248e-10		GPR183	3.78423	1.48688e-36	9.65463e-35		H2BC7	1.30663	6.78922e-10	8.51866e-09		DEPDC1	3.50313	3.5253e-53	2.02184e-51		GREM1
	GOLM1	2.21808	4.13717e-23	2.62318e-20		LST1	3.7697	5.92242e-58	1.13e-55		CCNB2	1.30626	3.92756e-11	6.4056e-10		MUC13	3.5014	8.23142e-12	2.99454e-11		CR2
	DEPDC1	2.21294	1.9698e-12	6.56838e-11		PLVAP	3.76683	1.21228e-58	2.42495e-56		LCN2	1.30381	3.72519e-07	2.55045e-06		DLGAP5	3.48825	1.80355e-59	1.62104e-57		EZH2
	CEACAM7	2.21006	3.51388e-07	3.00632e-06		TNFSF13	3.76417	4.05573e-64	1.0479e-61		PSAT1	1.29978	2.56686e-12	5.36787e-11		BIRC5	3.46601	6.01545e-54	3.72175e-52		NEIL3
	RAD54L	2.20245	4.40272e-14	2.35598e-12		AQP9	3.72451	1.66597e-25	4.80496e-24		HMGB3	1.29843	1.7559e-10	2.50551e-09		ADGRF4	3.46417	1.97648e-23	1.68748e-22		KIF4A
	AKR1B10	2.19862	0.000100431	0.000448052		C1S	3.71413	1.24302e-54	2.11177e-52		S100P	1.29722	9.09459e-06	4.35545e-05		TROAP	3.46389	1.42865e-53	8.51813e-52		NQO1
	EGF	2.19266	7.80375e-11	1.69647e-09		GREM1	3.70176	4.16153e-28	1.48736e-26		KIF20A	1.2969	1.01578e-11	1.84894e-10		TCN1	3.46259	9.49141e-13	3.73903e-12		ID1
	KISS1R	2.19004	8.19124e-11	1.76549e-09		HLA-DMB	3.68379	6.21151e-39	4.69727e-37		LCAL1	1.29322	6.02775e-07	3.90527e-06		NEIL3	3.45997	6.46361e-43	1.92692e-41		ECT2
	BIK	2.18686	9.17831e-15	5.93472e-13		SERPING1	3.65066	1.17531e-67	3.55518e-65		HABP2	1.29315	4.35708e-08	3.75135e-07		ADM2	3.45793	1.66309e-72	4.00604e-70		SULF1
	PLPP2	2.18589	5.9963e-19	1.0711e-16		CSF1R	3.6138	1.62032e-54	2.71557e-52		GLB1L3	1.29126	4.14009e-07	2.79486e-06		KIF14	3.45217	5.45844e-58	4.38276e-56		FGF10
	HMGB3	2.1736	4.36016e-14	2.34565e-12		FCN3	3.60044	4.82343e-31	2.18322e-29		FCRL5	1.2728	4.39679e-10	5.75066e-09		ANLN	3.4484	5.07918e-58	4.09645e-56		CDC6
	EPHA10	2.15138	4.98502e-18	7.08224e-16		FMO3	3.59714	1.70381e-26	5.40426e-25		CR2	1.26929	4.32852e-08	3.72847e-07		HOXB9	3.43184	2.39266e-12	9.12707e-12		PPBP
	EXO1	2.14537	1.17191e-07	1.12958e-06		TCIM	3.58553	8.12608e-23	1.88726e-21		B3GNT3	1.26867	1.05087e-17	6.02999e-16		ASPM	3.41991	9.42836e-58	7.47073e-56		MMP7
	STK32A	2.14524	4.60222e-14	2.44974e-12		TPSB2	3.58191	6.60436e-31	2.93575e-29		TNS4	1.26712	2.66352e-06	1.4871e-05		CDC25C	3.40691	5.3121e-59	4.63615e-57		CCDC68
	TCN1	2.14415	0.00443911	0.0125638		CXCL2	3.56302	8.71883e-31	3.86182e-29		FAM111B	1.26491	3.17194e-11	5.2831e-10		RHBG	3.39315	1.76331e-37	3.78787e-36		GIPC2
	CDC45	2.12906	5.51792e-06	3.46247e-05		CYP4B1	3.55945	1.62576e-10	1.04904e-09		CD79A	1.26124	1.60348e-08	1.52343e-07		EPHA10	3.39006	3.93459e-41	1.06251e-39		FAP
	CXCL14	2.12527	1.55899e-06	1.12527e-05		MRC1	3.55467	1.37531e-35	8.52831e-34		CEP55	1.25252	1.67868e-10	2.40629e-09		NUF2	3.38488	2.88863e-55	1.98426e-53		AGTR2
	NMU	2.12502	1.30122e-07	1.23592e-06		TPSAB1	3.55024	9.36435e-30	3.79532e-28		STIL	1.25182	6.6365e-15	2.28765e-13		KRTAP4-1	3.38007	1.33284e-17	7.63446e-17		CDC20
	PCLAF	2.124	4.44042e-16	3.96376e-14		NCF2	3.51662	1.6723e-43	1.5712e-41		IGH	1.24058	7.5892e-06	3.72085e-05		NETO1	3.3693	1.2154e-25	1.20778e-24		BUB1
	UMODL1	2.12091	1.90427e-05	0.000103914		HS3ST1	3.49881	8.30634e-29	3.1697e-27		FBXO32	1.2397	2.67384e-09	3.00983e-08		NKX1-2	3.35822	1.14235e-16	6.10403e-16		CEP55
	BCL2L15	2.11686	9.66541e-13	3.48196e-11		MYL9	3.47863	2.52219e-45	2.74388e-43		CEMIP	1.23741	2.69054e-09	3.02501e-08		ARHGAP40	3.35727	4.65712e-26	4.76959e-25		MKI67
	AOC1	2.11672	2.42198e-07	2.14679e-06		LRRC32	3.47477	4.752e-73	1.90111e-70		GDF15	1.23421	1.71035e-06	9.98155e-06		MELK	3.35664	5.60359e-54	3.47885e-52		IL33
	SERINC2	2.11349	7.53402e-21	2.35571e-18		SMPDL3B	3.45885	2.22777e-16	2.74368e-15		ITGA11	1.22962	1.25899e-08	1.22521e-07		XDH	3.35582	1.13438e-36	2.3183e-35		EFEMP1
	SLC28A3	2.10559	2.145e-09	3.25607e-08		SCNN1A	3.44925	1.82586e-28	6.71937e-27		PDK1	1.22962	6.45666e-12	1.23121e-10		HOXC13	3.35323	1.01372e-13	4.32952e-13		ADAMDEC1
	H2AC8	2.09457	1.0751e-08	1.37621e-07		MARCO	3.43903	2.12956e-12	1.67475e-11		SFN	1.22882	1.04887e-11	1.90365e-10		TPX2	3.34547	1.65351e-54	1.06307e-52		ABCA6
	OCIAD2	2.08823	4.36846e-28	2.93765e-24		NKG7	3.42119	2.61273e-12	2.03665e-11		TOX3	1.22812	2.8159e-08	2.52974e-07		TEDC2	3.34343	4.16785e-69	7.92594e-67		HEY1
	MMP7	2.08067	1.6261e-08	1.98633e-07		VSIG4	3.38247	1.49696e-37	1.04889e-35		HNF4G	1.22622	4.12583e-10	5.42643e-09		ONECUT2	3.34302	7.79491e-23	6.39164e-22		LMCD1
	LRRC15	2.0783	2.54887e-06	1.74663e-05		S100P	3.3736	1.40807e-19	2.36946e-18		XRCC2	1.22583	5.55428e-12	1.07548e-10		HNF4G	3.33725	1.16886e-37	2.53805e-36		CRTAC1
	WASIR2	2.05839	1.42174e-13	6.27619e-12		CYP2B7P	3.37261	1.46092e-12	1.16817e-11		CDKN3	1.22404	7.39079e-09	7.57224e-08		MIOX	3.33104	5.89619e-26	5.98766e-25		FHL1
	PODXL2	2.05686	2.69296e-15	2.01214e-13		ALOX5	3.35782	5.72591e-41	4.86389e-39		PRC1	1.2173	1.78715e-13	4.67817e-12		KIF2C	3.32921	1.51361e-58	1.27185e-56		MSR1
	DLGAP5	2.05055	4.98744e-10	8.90412e-09		ACTA2	3.34217	1.02104e-51	1.52566e-49		HORMAD1	1.21569	0.000107531	0.000373263		IL22RA2	3.31899	8.58906e-32	1.2824e-30		IL3RA
	FERMT1	2.04791	6.66465e-13	2.49912e-11		CST6	3.34059	6.84371e-18	9.70008e-17		ATP10B	1.21392	9.83786e-10	1.20155e-08		CABYR	3.31779	4.13619e-29	5.16766e-28		KIF20A
	MB	2.0449	1.88983e-07	1.72748e-06		HCP5	3.33147	1.73153e-43	1.60257e-41		PROM2	1.21213	1.76322e-16	8.11381e-15		PCP4	3.31236	4.30373e-15	2.03741e-14		VSIG4
	KRT80	2.043	3.30645e-12	1.04389e-10		FCER1G	3.33077	8.62247e-50	1.20153e-47		CKAP2L	1.21018	1.34052e-11	2.39147e-10		DEPDC1B	3.30732	1.63571e-54	1.05538e-52		ASPM
	ABCA12	2.03885	3.66701e-07	3.12276e-06		CHIT1	3.31386	2.12186e-13	1.88101e-12		LGSN	1.20881	1.39349e-05	6.3565e-05		YBX2	3.30658	6.9377e-22	5.3312e-21		DES
	CD1A	2.03245	1.57359e-07	1.46428e-06		DNALI1	3.31316	3.20738e-18	4.71303e-17		NCAPG	1.20858	2.29077e-10	3.20079e-09		IGSF9	3.30411	2.89332e-59	2.58766e-57		ABCG2
	GFRA3	2.03089	6.81797e-05	0.000318943		P2RY14	3.30675	1.36013e-38	1.01008e-36		CENPE	1.20377	6.72199e-10	8.44557e-09		AURKB	3.29107	4.92854e-52	2.62652e-50		TLR4
	WFDC2	2.02915	4.71295e-12	1.40858e-10		FCGR1B	3.28514	1.31892e-49	1.79749e-47		TCN1	1.20198	0.00696484	0.013943		BNIP5	3.28218	1.5977e-23	1.3804e-22		TPX2
	IL37	2.02684	9.91413e-08	9.75647e-07		CCL19	3.28426	4.33131e-20	7.69583e-19		GINS1	1.19918	1.73187e-11	3.02651e-10		CENPA	3.26637	8.48742e-47	3.28338e-45		MYL9
	FOXE1	2.01086	2.93353e-06	1.97336e-05		IGLV1-44	3.28183	7.45269e-16	8.65434e-15		AGR2	1.19422	0.000141162	0.000469898		RGS17	3.26612	4.00962e-41	1.07955e-39		MELK
	GPR87	2.01053	0.00131706	0.00435184		TREM2	3.2788	2.2317e-21	4.44262e-20		IGF2BP3	1.18819	2.77868e-07	1.96682e-06		KRT6A	3.26232	2.28086e-10	7.29699e-10		NEDD9
	ARL14	2.00844	6.2118e-05	0.000293689		RASGRP3	3.26838	3.11809e-27	1.04515e-25		SNORA71A	1.18645	2.52794e-11	4.27862e-10		CGREF1	3.262	3.3163e-30	4.44453e-29		TTK
	ZYG11A	2.00766	1.49418e-06	1.08586e-05		ADIRF	3.26524	2.45804e-18	3.64213e-17		CENPI	1.18637	4.84969e-09	5.13653e-08		EXO1	3.25934	1.2052e-54	7.91752e-53		MMP9
	RASAL1	2.00714	1.06166e-23	8.92416e-21		MMP7	3.24517	1.30283e-17	1.81772e-16		IGKC	1.18319	7.55177e-08	6.14879e-07		AOC1	3.25835	4.07221e-17	2.25223e-16		ADAM28
	CD207	2.00384	1.61697e-06	1.16378e-05		MUC1	3.2381	1.38531e-25	4.04229e-24		H3C2	1.18148	9.27277e-14	2.56651e-12		UHRF1	3.25135	7.90246e-67	1.20988e-64		BCHE
	TMPRSS11E	2.00019	0.000295039	0.00117306		FGL2	3.238	7.05958e-40	5.57662e-38		GJB2	1.18147	9.32404e-13	2.13749e-11		DNAJC12	3.24857	3.214e-26	3.32555e-25		MMP13
	MUC20	1.99446	4.70306e-11	1.08558e-09		PLA2G7	3.23324	7.64333e-43	6.97004e-41		SLCO1B3	1.17616	0.00164432	0.00394993		BARX2	3.24819	1.18638e-26	1.26823e-25		DAPK2
	DEPDC1B	1.98358	4.63934e-10	8.33428e-09		FCGR2B	3.229	1.81702e-37	1.25892e-35		COMP	1.16972	1.5407e-10	2.23573e-09		TMEM63C	3.2321	1.56312e-24	1.46015e-23		ABCA8
	MELK	1.98222	1.21717e-09	1.95348e-08		KLRB1	3.22206	3.34815e-47	4.11126e-45		DNAH14	1.16862	5.47981e-13	1.31504e-11		HMGA2	3.23108	1.26772e-12	4.93592e-12		CCNB1
	CLDN1	1.98029	3.74194e-14	2.04027e-12		KRT7	3.20297	1.62322e-33	8.67723e-32		FER1L4	1.16621	2.17095e-11	3.72126e-10		BUB1B	3.22938	4.19516e-62	4.79682e-60		NEBL
	RMI2	1.9766	3.62024e-19	6.82568e-17		ISLR	3.17742	5.34278e-37	3.58169e-35		PBK	1.16054	1.58269e-09	1.85594e-08		HOXC11	3.22549	6.32162e-12	2.32647e-11		HBEGF
	DPP10	1.97376	1.21286e-06	9.01221e-06		ADH1B	3.1544	3.88041e-14	3.7364e-13		TDO2	1.16	3.35761e-06	1.818e-05		GAD1	3.2191	1.16286e-29	1.51029e-28		DLGAP5
	ASPM	1.96746	1.83902e-09	2.84076e-08		CTSE	3.15213	4.39221e-14	4.19662e-13		ADAM12	1.15999	2.89198e-08	2.59067e-07		DUSP13	3.21779	6.04164e-17	3.29355e-16		LAMP3
	CEACAM1	1.96708	2.58583e-15	1.94651e-13		COL10A1	3.13858	4.40834e-24	1.12726e-22		MUC13	1.15522	0.00317312	0.00699477		CT83	3.21653	1.54911e-10	5.04621e-10		CRABP2
	CCNB2	1.96222	1.51286e-10	3.06738e-09		ADAMDEC1	3.13433	3.57467e-19	5.81036e-18		KIF26B	1.15023	1.05512e-18	7.30089e-17		GRHL3	3.21255	1.49978e-48	6.64092e-47		SPAG5
	CD19	1.95724	1.47797e-08	1.81587e-07		CXCL9	3.09935	1.10807e-16	1.40658e-15		KIF4A	1.14833	4.6088e-11	7.41386e-10		GJB6	3.20877	1.95072e-17	1.10928e-16		NCAPH
	CDC25C	1.94932	1.62365e-09	2.54708e-08		LILRB1	3.08518	1.10031e-24	2.96008e-23		TNFRSF21	1.14713	4.46963e-16	1.92943e-14		EPN3	3.20567	8.63794e-51	4.3228e-49		MMRN1
	COL17A1	1.94925	1.8315e-05	0.000100377		HBB	3.07794	2.50055e-23	5.99842e-22		RRM2	1.1437	3.41706e-13	8.54083e-12		HAVCR1	3.20404	1.79536e-17	1.02416e-16		CENPF
	PTPRH	1.94705	2.79673e-06	1.89587e-05		MMP12	3.07289	7.79626e-14	7.2264e-13		KIF14	1.14078	2.32835e-09	2.64784e-08		KLK6	3.20287	5.32546e-12	1.96949e-11		LIMCH1
	ST6GALNAC1	1.94478	2.12696e-08	2.51519e-07		CD27	3.07094	1.72451e-34	9.72154e-33		TIMP1	1.13807	1.92997e-14	6.14619e-13		MCM10	3.19957	2.44202e-47	9.93636e-46		COMP
	CST4	1.93361	7.44695e-11	1.62944e-09		NR3C2	3.06454	2.64979e-31	1.23081e-29		SMPDL3B	1.13595	1.55809e-11	2.74576e-10		HOXC10	3.19733	2.86696e-10	9.08834e-10		PAPSS2
	LRRC31	1.93311	0.000139763	0.000603118		FOSB	3.06397	3.28044e-08	1.57203e-07		CCNB1	1.13571	8.12608e-11	1.24924e-09		CENPF	3.19562	2.22973e-57	1.71414e-55		SH2D1B
	RRM2	1.93114	7.20382e-11	1.59353e-09		P2RY13	3.06247	9.93299e-14	9.12511e-13		FOXM1	1.13347	3.30693e-12	6.80215e-11		SALL4	3.18044	2.63422e-48	1.14124e-46		KIF14
	CA10	1.92799	0.000210775	0.000867438		EGFL6	3.05434	5.08436e-40	4.09456e-38		MELK	1.13075	6.99082e-10	8.75994e-09		E2F8	3.17983	2.17036e-67	3.5324e-65		CCNB2
	THBS2	1.92387	5.80874e-12	1.6837e-10		STEAP4	3.02367	5.94552e-12	4.48518e-11		PYCR1	1.13066	2.24666e-19	1.71192e-17		CNTD2	3.17843	5.02178e-27	5.50507e-26		ADGRE1
	INAVA	1.92275	8.18636e-15	5.3403e-13		AQP1	3.01897	1.35131e-19	2.28012e-18		CCL19	1.12879	3.48801e-07	2.41086e-06		DNAJC22	3.16895	1.44222e-38	3.3065e-37		FUT3
	KCNN4	1.9225	1.81792e-08	2.19346e-07		CPA3	3.00273	7.26932e-25	1.99456e-23		LGR4	1.11805	8.86714e-12	1.63456e-10		GNGT1	3.16347	5.42518e-18	3.19359e-17		BMP6
	MESP1	1.92202	7.57073e-13	2.80242e-11		TNFSF10	2.99814	4.64466e-26	1.40839e-24		CHEK1	1.11592	1.02668e-10	1.54709e-09		LYPD1	3.15507	5.97596e-36	1.16589e-34		CST2
	P2RY6	1.90635	3.26966e-09	4.7764e-08		TSPAN1	2.96497	1.28722e-18	1.95638e-17		AK4	1.11582	6.62068e-09	6.87302e-08		CDC6	3.15345	5.13692e-57	3.85077e-55		ACADL
	ARSL	1.90474	1.02459e-07	1.00535e-06		CLEC4A	2.95955	6.42974e-27	2.09846e-25		MYBL2	1.1145	5.30672e-11	8.44989e-10		FUT2	3.15066	1.65375e-60	1.62373e-58		MARCO
	BAAT	1.89826	4.31391e-10	7.80528e-09		TPPP3	2.95566	2.12941e-10	1.35022e-09		SPTBN2	1.1139	5.51353e-18	3.36875e-16		PSAT1	3.14416	6.35563e-48	2.68273e-46		VIPR1
	GYG2	1.89664	3.25789e-11	7.87123e-10		FOLR2	2.94507	2.94474e-32	1.49675e-30		KIF11	1.10833	1.07782e-09	1.30623e-08		AKR1B15	3.14395	4.96734e-14	2.17551e-13		ANKRD1
	CST2	1.89406	1.10103e-10	2.30416e-09		C5AR1	2.90471	1.21936e-49	1.68028e-47		NECTIN4	1.10236	3.12004e-14	9.48663e-13		KIF26B	3.12483	1.57543e-63	2.01856e-61		EGF
	SLC44A5	1.89299	0.00126239	0.00418805		CTSS	2.90111	1.14573e-36	7.55814e-35		ETV4	1.10196	2.52063e-12	5.27707e-11		SP8	3.12327	1.04716e-13	4.46497e-13		RRM2
	ERCC6L	1.89085	2.19365e-10	4.25525e-09		F13A1	2.8987	1.49707e-35	9.23716e-34		RALGPS2	1.10169	1.57694e-12	3.46724e-11		UBE2T	3.12291	2.89296e-64	3.78727e-62		TIMP3
	VSIG1	1.88844	0.000319491	0.00125896		TCF21	2.89567	1.1556e-23	2.8436e-22		SLC44A5	1.09499	2.1738e-05	9.36656e-05		IL37	3.11613	2.50315e-12	9.53846e-12		SOCS2
	ADGRF1	1.88714	3.69781e-05	0.000186127		TIE1	2.87624	1.57679e-15	1.74446e-14		TTK	1.09463	3.43702e-08	3.03558e-07		AKR7A3	3.11534	5.5494e-21	4.01986e-20		CST1
	LEMD1	1.88508	2.4758e-09	3.71352e-08		CEBPD	2.86457	1.05365e-57	1.9799e-55		TYMS	1.09111	3.97796e-12	8.04181e-11		RAB26	3.10944	1.26826e-48	5.64346e-47		IL6
	MYBL2	1.88293	2.05632e-05	0.000111158		TMPRSS4	2.85053	5.78586e-11	3.93616e-10		STK32A	1.0907	4.09314e-06	2.16214e-05		PBK	3.10395	6.49408e-42	1.8389e-40		FAR2
	S100P	1.88134	0.00326414	0.00960203		SLC7A7	2.84456	1.88383e-59	3.95988e-57		CHRNA5	1.08872	8.74874e-06	4.21772e-05		ARSH	3.10205	2.64869e-35	4.96898e-34		LIFR
	CLDN10-AS1	1.88018	9.48581e-05	0.000425827		SYK	2.84112	2.16629e-28	7.90187e-27		IL37	1.08744	3.22038e-05	0.000131705		FOXI3	3.09685	6.20325e-14	2.69523e-13		HBB
	SEZ6L2	1.87971	6.84217e-11	1.51853e-09		PECAM1	2.83664	8.71154e-55	1.50056e-52		CDC20	1.08519	2.34011e-11	3.98221e-10		FUT9	3.08538	1.39345e-13	5.88454e-13		S100A3
	SGPP2	1.87933	1.00469e-12	3.60011e-11		ACP5	2.83649	4.84551e-44	4.8463e-42		ECT2	1.0847	9.60586e-12	1.75526e-10		RRM2	3.08046	2.97851e-54	1.89471e-52		ITGA8
	XKRX	1.87592	3.25089e-09	4.75932e-08		LGSN	2.82804	1.26405e-07	5.58288e-07		H2BC9	1.08266	3.28443e-13	8.26421e-12		MB	3.07994	6.28031e-27	6.84319e-26		SPARCL1
	PSAT1	1.87581	4.96647e-12	1.47127e-10		LTBP2	2.82778	6.24723e-38	4.40217e-36		EXO1	1.07954	1.67563e-10	2.40374e-09		ZNF695	3.07665	1.97407e-24	1.82914e-23		GINS1
	FAM83A	1.87166	2.46641e-09	3.70218e-08		ENTPD1	2.82562	3.42314e-81	1.63284e-78		RPL39L	1.07743	1.13321e-13	3.08656e-12		FOXM1	3.07532	1.00198e-50	4.98672e-49		MMP12
	GDF15	1.86951	8.35519e-08	8.40268e-07		MAP3K13	2.82138	7.8634e-25	2.14806e-23		DEPDC1	1.07616	2.51377e-07	1.80648e-06		PLK1	3.06881	1.06714e-62	1.29389e-60		TNFRSF21
	SRD5A1	1.86477	9.8455e-18	1.29819e-15		VNN2	2.81766	9.50802e-13	7.7476e-12		KDELR3	1.07553	1.61548e-11	2.83893e-10		CEP55	3.06481	8.17616e-54	4.97342e-52		BRIP1
	SLCO5A1	1.86161	5.78794e-14	3.0017e-12		PLAAT4	2.80562	1.68039e-21	3.38315e-20		LAD1	1.07422	1.7625e-14	5.67042e-13		KIF20A	3.06413	2.28934e-61	2.3907e-59		SPINK1
	LCN2	1.86073	9.61283e-06	5.67045e-05		CCL2	2.80324	8.06701e-16	9.33275e-15		IGHA1	1.07291	4.01244e-06	2.12589e-05		WFDC3	3.0522	1.61894e-26	1.71843e-25		CAV2
	KCNK5	1.85841	7.30366e-13	2.71352e-11		BANK1	2.79095	2.36664e-21	4.7037e-20		HMMR	1.07145	7.60764e-10	9.47607e-09		COL17A1	3.04778	1.15962e-16	6.19446e-16		HABP2
	ITPKA	1.85547	0.000321194	0.00126459		NOD2	2.78924	3.55591e-19	5.78746e-18		NEIL3	1.06602	2.70083e-07	1.9211e-06		ECEL1	3.04458	8.34017e-21	5.94373e-20		CXCL13
	BIRC5	1.85382	2.67141e-09	3.96855e-08		LMO3	2.7892	4.35208e-15	4.60534e-14		KPNA2	1.06381	1.56691e-10	2.26678e-09		SKA3	3.03967	2.69327e-53	1.56452e-51		PPARG
	SPINK13	1.85107	1.23981e-06	9.19016e-06		MAOA	2.78843	1.08299e-21	2.2274e-20		EZH2	1.06297	7.96547e-13	1.85313e-11		SGO1	3.036	4.584e-52	2.45014e-50		GPC3
	IGF2BP3	1.84592	5.90926e-05	0.000281429		CXCL10	2.77651	3.30798e-19	5.40521e-18		PLPP2	1.06256	8.77991e-14	2.44087e-12		TMEM184A	3.03218	5.50289e-68	9.46811e-66		SELP
	CD24	1.84304	1.29321e-15	1.02714e-13		CHL1	2.77328	7.54646e-12	5.62109e-11		IQGAP3	1.06246	1.21453e-13	3.2843e-12		POLQ	3.02826	1.68115e-49	7.84799e-48		CRYAB
	STYK1	1.84109	1.39934e-11	3.72922e-10		MS4A6A	2.76924	7.99284e-35	4.63211e-33		CD24	1.06033	7.53526e-05	0.000275732		PRSS2	3.02623	8.84708e-11	2.94946e-10		CDH13
	SIX2	1.83979	1.64715e-09	2.57994e-08		IL33	2.75409	2.52936e-19	4.16035e-18		SLC7A5	1.05725	5.72241e-09	6.00342e-08		S100P	3.02499	3.56017e-12	1.34192e-11		COL11A1
	FUT2	1.83951	5.94611e-17	6.55502e-15		SLC44A4	2.75066	6.43628e-22	1.35293e-20		SLC50A1	1.05485	1.5295e-12	3.36686e-11		BCL2L15	3.02097	3.06359e-33	5.01784e-32		PSAT1
	TPX2	1.82397	1.54976e-09	2.44065e-08		TBC1D2	2.74765	4.04551e-32	2.03127e-30		NMRAL2P	1.05477	0.00051054	0.00141724		RAD54L	3.01515	1.58105e-53	9.36499e-52		FPR2
	ST14	1.82325	1.31616e-14	8.07057e-13		GUCY1A1	2.74633	4.05859e-52	6.21416e-50		SGO1	1.05345	5.7626e-11	9.12177e-10		ERCC6L	3.01413	1.32187e-57	1.0383e-55		TSPAN7
	SCG5	1.82134	1.45378e-07	1.36348e-06		MMP9	2.74242	2.17026e-22	4.81495e-21		NCAPH	1.05319	3.43127e-13	8.56498e-12		GPR87	3.01195	2.24229e-12	8.577e-12		OLFML1
	C15orf48	1.81935	1.71055e-07	1.57887e-06		HLA-DOB	2.74164	8.11754e-22	1.68916e-20		PLK1	1.05307	6.34751e-11	9.98049e-10		CDCA7	3.01128	1.21002e-46	4.6216e-45		NXF3
	FCGBP	1.81845	6.45316e-09	8.69647e-08		GZMB	2.73941	1.89956e-18	2.84865e-17		CDC45	1.05275	6.29366e-13	1.48997e-11		DUSP9	3.01099	4.77342e-18	2.82096e-17		CLIC5
	BUB1B	1.81544	7.35886e-11	1.61543e-09		EPHX3	2.71979	2.58507e-13	2.26413e-12		DSP	1.05165	6.52178e-06	3.24821e-05		CP	3.00574	1.23516e-26	1.31804e-25		ADGRL4
	ZIC2	1.8101	0.000895908	0.00309912		ABCC3	2.71215	5.30116e-15	5.55748e-14		CD1A	1.05143	1.91973e-07	1.4253e-06		PADI1	3.00226	1.11319e-13	4.73196e-13		EDN1
	VTCN1	1.80434	1.43567e-05	8.08125e-05		IL1R2	2.70477	4.59888e-10	2.80272e-09		PLEK2	1.05037	2.80481e-10	3.83923e-09		TBX15	3.00203	1.64807e-25	1.61876e-24		FCN3
	CCL22	1.7949	4.2968e-07	3.5879e-06		SCGB2A1	2.70183	1.50908e-05	4.89297e-05		SNORA74A	1.0501	2.96864e-07	2.0817e-06		GTSE1	3.00185	1.07547e-54	7.14318e-53		LPL
	KDELR3	1.79448	1.25212e-21	4.85775e-19		TFEC	2.69986	3.50921e-30	1.47529e-28		CKS1B	1.04928	2.92931e-12	6.06519e-11		PGLYRP4	3.00064	3.08383e-20	2.1244e-19		RGCC
	GPR82	1.79426	3.53656e-10	6.5276e-09		ITGAX	2.69579	1.44394e-18	2.18388e-17		SPAG5	1.04831	2.80344e-12	5.83668e-11		MCIDAS	3.00042	9.49768e-33	1.50645e-31		DEPDC1
	NETO1	1.79077	8.88795e-05	0.00040149		LAMA2	2.69488	2.36589e-38	1.7362e-36		CCNA2	1.04745	4.13858e-10	5.4394e-09		SLC2A1	2.99889	1.7234e-45	6.10488e-44		DKK2
	EGOT	1.78668	1.02682e-07	1.00657e-06		ANGPT2	2.68172	7.59007e-19	1.18554e-17		CFB	1.04604	7.39017e-08	6.03691e-07		RAB3B	2.99881	1.28558e-18	7.94299e-18		GPM6B
	SLC2A5	1.78286	6.12095e-10	1.0682e-08		LTB	2.67857	2.16617e-26	6.80121e-25		GPR87	1.04292	3.70374e-06	1.98203e-05		NCAPG	2.98983	1.02812e-48	4.60892e-47		NPR1
	RALGPS2	1.77969	2.38558e-16	2.25947e-14		CLEC7A	2.67782	1.32874e-30	5.74184e-29		OLFM4	1.04291	0.00580067	0.0118681		XRCC2	2.98796	2.54754e-57	1.94193e-55		FMO2
	DTNB-AS1	1.77919	7.31667e-07	5.75325e-06		WNT2	2.66979	5.48884e-32	2.71205e-30		KCNN4	1.04283	1.80066e-12	3.89543e-11		GPX2	2.9841	1.13433e-09	3.42289e-09		IL18R1
	KCNQ3	1.77212	3.91687e-11	9.2204e-10		FGR	2.66956	1.77944e-35	1.08712e-33		CLDN10	1.03994	3.91907e-05	0.000156306		CELSR3	2.98204	1.33217e-46	5.0561e-45		TRHDE
	KIF2C	1.77079	4.61224e-12	1.38258e-10		FRZB	2.66349	3.65077e-39	2.79487e-37		CD180	1.03626	4.12034e-07	2.78615e-06		SPRR1B	2.97941	2.04971e-10	6.59366e-10		TCF21
	H2AC17	1.77007	1.46024e-08	1.79847e-07		TBXAS1	2.66008	1.20889e-30	5.26058e-29		EGF	1.035	1.54656e-07	1.17132e-06		FERMT1	2.97618	3.48672e-55	2.37702e-53		SMPDL3B
	FUT9	1.76669	0.00140437	0.00460604		GBP1	2.65897	1.41498e-21	2.88155e-20		RAD51AP1	1.03355	5.24668e-10	6.72669e-09		HMGB3	2.97518	3.88681e-46	1.43598e-44		ZBTB16
	SFN	1.7606	2.06085e-26	5.85506e-23		GPR65	2.65847	3.39397e-31	1.55896e-29		UGT8	1.0332	1.02912e-08	1.02104e-07		TTK	2.97373	2.44742e-46	9.13536e-45		VWF
	S100A2	1.75745	2.65248e-05	0.000139062		MECOM	2.65181	1.19364e-19	2.03301e-18		H2AC15	1.03293	4.49869e-13	1.09818e-11		PLPP4	2.97023	9.60335e-23	7.82047e-22		ADAMTS1
	CNFN	1.75319	2.60541e-08	3.00181e-07		DUOX1	2.64618	2.38521e-16	2.91443e-15		FUT3	1.0307	2.09268e-11	3.60296e-10		IL1RAPL2	2.9687	2.14518e-24	1.98234e-23		LAD1
	CEP55	1.75201	1.0498e-08	1.34639e-07		SFRP4	2.63373	5.85715e-23	1.381e-21		GALNT7	1.02991	3.26594e-12	6.72518e-11		IBSP	2.96137	6.48708e-18	3.79274e-17		LRRC32
	IQGAP3	1.74954	5.85304e-10	1.02678e-08		ELN	2.62581	4.92224e-11	3.36711e-10		H2BC8	1.02569	3.54137e-09	3.8505e-08		IGF2BP1	2.95601	9.01347e-11	3.00161e-10		PCDH17
	CENPF	1.74763	2.32709e-10	4.46686e-09		CCL5	2.62534	1.94872e-27	6.5674e-26		EPCAM	1.0256	8.91069e-06	4.28363e-05		PLEKHN1	2.95462	4.02953e-56	2.9003e-54		MMP11
	ZPLD1	1.74678	9.82893e-06	5.78439e-05		FPR1	2.62134	4.17798e-39	3.17885e-37		GLB1L2	1.02421	1.37053e-09	1.62862e-08		SPP2	2.953	5.32529e-19	3.39233e-18		SLIT2
	LOC100505938	1.74325	1.01456e-07	9.96966e-07		MMP19	2.62085	6.4295e-18	9.15484e-17		IL2RA	1.02355	7.31817e-08	5.98588e-07		RDM1	2.95105	5.31992e-44	1.70105e-42		CD34
	CLDN4	1.74255	1.11287e-13	5.13754e-12		PLN	2.61881	1.26358e-19	2.14377e-18		SERINC2	1.02349	1.16017e-11	2.08953e-10		GALNT14	2.94823	2.47329e-26	2.58878e-25		PCOLCE2
	CCDC24	1.74239	2.09705e-08	2.4842e-07		CCL13	2.61665	1.72021e-21	3.4577e-20		METTL7B	1.02154	2.57918e-13	6.59549e-12		PLAC1	2.94493	2.99092e-23	2.51555e-22		ADARB1
	CLDN2	1.73883	0.000365648	0.0014164		C4BPA	2.60695	2.00788e-09	1.12423e-08		HELLS	1.02115	1.69535e-13	4.46268e-12		NGEF	2.94302	1.29191e-28	1.56432e-27		SLCO2A1
	SPDEF	1.73542	7.64009e-14	3.77772e-12		GZMK	2.60463	2.97466e-16	3.60623e-15		CDK1	1.01863	4.85467e-07	3.21951e-06		CDC45	2.94133	1.66467e-49	7.81142e-48		TOP2A
	ADAM12	1.73515	1.16775e-06	8.70271e-06		CD93	2.60145	2.09682e-59	4.33412e-57		SPDEF	1.01728	1.95915e-12	4.20447e-11		GLB1L3	2.93818	2.81288e-10	8.92318e-10		ITM2A
	PHLDA2	1.73368	7.86424e-13	2.90042e-11		CCL22	2.59888	3.13475e-16	3.78919e-15		H2AC4	1.01683	1.48087e-14	4.81373e-13		LHFPL5	2.93249	7.19617e-36	1.39791e-34		SRPX
	EPHX3	1.73099	4.42345e-09	6.25359e-08		CD4	2.5929	5.08284e-46	5.89135e-44		CST2	1.0092	1.97941e-12	4.23828e-11		CDCA3	2.92918	1.26593e-53	7.59809e-52		HMMR
	CENPM	1.73029	1.67506e-09	2.61959e-08		ENPP2	2.59165	5.39842e-36	3.39854e-34		TICRR	1.00815	1.09212e-10	1.63652e-09		MKI67	2.92834	4.69593e-51	2.40331e-49		AHNAK
	RDM1	1.72924	1.31578e-11	3.53926e-10		IL1R1	2.58073	9.66219e-42	8.43877e-40		EGLN3	1.00681	3.56577e-07	2.45379e-06		RHOV	2.92408	7.19603e-26	7.25061e-25		GHR
	LCT	1.72289	4.38006e-05	0.000215849		C3AR1	2.57725	3.75665e-28	1.35044e-26		CTC-338M12.4	1.00458	3.67826e-12	7.50852e-11		GPT2	2.916	6.63861e-54	4.07936e-52		TFAP2A
	SULF1	1.71763	2.32498e-08	2.71122e-07		CCL21	2.57127	1.58233e-16	1.97623e-15		MXRA5	1.00279	4.0967e-06	2.16341e-05		BRDT	2.9137	1.18911e-09	3.58219e-09		GIMAP6
	TEDC2	1.71516	7.79461e-10	1.31479e-08		TAGLN	2.55671	1.17241e-26	3.78651e-25		CABYR	1.00194	2.54482e-06	1.42973e-05		TNFSF11	2.90998	1.70502e-26	1.80662e-25		NRN1
	UGT2B15	1.70873	0.000444023	0.00167716		EFEMP1	2.55648	3.52681e-25	9.89581e-24		H4C15	1.00051	2.09834e-10	2.94943e-09		CBLC	2.90841	1.17966e-43	3.68716e-42		RXFP1
	CLDN3	1.70536	4.06641e-10	7.39727e-09		CSF3R	2.5507	8.31582e-19	1.29239e-17		H4C14	1.00051	2.09834e-10	2.94943e-09		CKAP2L	2.90682	2.09147e-48	9.19333e-47		DACH1
	PYCR3	1.70411	4.47477e-12	1.34737e-10		CCL8	2.54814	3.00437e-19	4.92859e-18		ETS2	-1.00005	1.03164e-12	2.35066e-11		ORC6	2.9041	2.25425e-61	2.36775e-59		CAV1
	SERPIND1	1.70369	0.00968915	0.0248498		LAMA3	2.54374	2.00234e-10	1.27326e-09		DKK2	-1.00049	5.61885e-12	1.08464e-10		PIMREG	2.90289	5.95737e-41	1.58506e-39		STIL
	KRTAP4-1	1.69524	0.000385621	0.00148634		POSTN	2.54289	4.63985e-22	9.83648e-21		PTGIS	-1.00125	7.61536e-06	3.73002e-05		SPAG5	2.90126	9.25664e-62	1.0197e-59		ANOS1
	ALDH3B2	1.6945	7.8533e-07	6.11945e-06		RGS13	2.54206	1.59571e-15	1.76224e-14		GABARAPL1	-1.00132	4.70289e-16	2.02085e-14		APCDD1L	2.90029	7.20053e-20	4.87392e-19		BDNF
	TMEM45B	1.69422	2.09817e-10	4.08182e-09		ALOX5AP	2.54134	3.92934e-23	9.37147e-22		PPFIBP1	-1.00221	8.00545e-14	2.26232e-12		UNC5CL	2.89837	3.44022e-48	1.48332e-46		TGFBR3
	GRIK2	1.6934	0.000227728	0.000929245		CIITA	2.53722	1.16795e-25	3.44879e-24		MIR30C2	-1.0024	3.02042e-15	1.1103e-13		GAL	2.89623	7.91796e-16	3.97239e-15		CDH3
	KIF4A	1.69276	3.83102e-08	4.20266e-07		F3	2.52786	6.51625e-20	1.14145e-18		KCNMB4	-1.00268	8.56697e-09	8.68744e-08		H2AC13	2.88608	5.76172e-26	5.85769e-25		LHFPL6
	LY6D	1.68923	6.17135e-05	0.000291981		CEACAM5	2.52297	3.19638e-06	1.15003e-05		ALKAL2	-1.0039	4.82359e-15	1.70969e-13		CDCA8	2.88085	2.41327e-57	1.84738e-55		P2RY14
	IL4I1	1.68911	1.27178e-08	1.59657e-07		DTNB-AS1	2.51965	4.4383e-13	3.76497e-12		PGAP1	-1.00424	5.08798e-12	9.99592e-11		C1orf61	2.87734	9.81994e-17	5.27056e-16		CD36
	KIF14	1.68568	1.5609e-10	3.15843e-09		ALOX15B	2.51561	5.5783e-16	6.57625e-15		GPRC5A	-1.00492	2.04447e-06	1.17457e-05		NDC80	2.87598	2.52718e-49	1.16173e-47		PCLAF
	SBK1	1.68273	3.92795e-10	7.17127e-09		SPINT1	2.51455	6.76902e-45	7.11436e-43		PXDC1	-1.00697	3.20094e-14	9.68567e-13		ESPL1	2.87297	8.86613e-46	3.19712e-44		PCDH12
	UGT8	1.67181	8.18553e-06	4.92499e-05		ACKR1	2.51179	1.03142e-07	4.60463e-07		WDR17	-1.0083	2.95728e-07	2.07528e-06		KCNN4	2.87227	1.01399e-31	1.50154e-30		CALCRL
	NGEF	1.66881	3.20135e-07	2.76e-06		TTC9	2.50533	9.26979e-11	6.15769e-10		IQUB	-1.00957	8.15061e-06	3.96082e-05		CCNB2	2.87026	1.48187e-54	9.66482e-53		ARRB1
	NUF2	1.66575	1.05219e-08	1.3486e-07		ATP2C2	2.50159	5.90384e-17	7.70731e-16		PLCL1	-1.01099	1.17493e-18	8.01209e-17		MUC3A	2.86781	1.22252e-15	6.046e-15		DOCK4
	ORC6	1.66352	1.69601e-11	4.42058e-10		CD72	2.49882	6.05966e-14	5.69764e-13		CXCR1	-1.01269	1.46868e-10	2.14446e-09		PPP2R2C	2.86043	1.23728e-11	4.43154e-11		HNF4G
	SUSD4	1.64979	7.3479e-06	4.46496e-05		GZMA	2.49743	1.8726e-27	6.34534e-26		ADRA1A	-1.01271	9.1391e-32	2.3204e-28		CPNE7	2.85899	3.71374e-36	7.36469e-35		KIF26B
	BPIFA1	1.64925	0.00803479	0.021117		MX1	2.49445	2.73081e-22	5.9731e-21		GPA33	-1.01275	1.47792e-16	6.93662e-15		PKMYT1	2.85521	7.53768e-48	3.15953e-46		FABP4
	SYCE3	1.64362	3.0388e-09	4.47153e-08		LY75	2.49298	4.05445e-24	1.03891e-22		SCAI	-1.01347	1.86479e-18	1.24018e-16		HMMR	2.85342	1.9239e-50	9.47062e-49		EPAS1
	GGT5	1.63984	2.99427e-05	0.000155007		ANO1	2.4819	5.25418e-19	8.34345e-18		MYADM	-1.01396	4.98782e-12	9.81963e-11		CCNE1	2.85239	3.52368e-45	1.21952e-43		FUT2
	NEIL3	1.63822	4.78263e-08	5.14037e-07		CFH	2.46728	2.39237e-23	5.75004e-22		ZEB1	-1.01458	5.0668e-13	1.22259e-11		ZIC2	2.85106	4.4341e-13	1.79289e-12		CTNNAL1
	DNAH14	1.6363	5.92616e-16	5.02329e-14		STAB1	2.46711	1.13539e-45	1.29184e-43		ZNF106	-1.0161	1.06933e-17	6.11726e-16		PLXNB3	2.84911	4.00926e-26	4.12244e-25		TIE1
	TLCD1	1.6334	5.69215e-14	2.95993e-12		TRAC	2.46445	3.57325e-29	1.38486e-27		PCDH17	-1.01611	1.35081e-14	4.4212e-13		CHRNA5	2.84435	5.11602e-31	7.2662e-30		AGTR1
	FCRL5	1.63131	1.36622e-05	7.72049e-05		CD2	2.46289	5.24582e-32	2.60235e-30		SCUBE1	-1.01723	4.05098e-22	5.0829e-20		ALG1L	2.83794	5.58242e-25	5.33326e-24		CDH19
	MND1	1.63035	2.56235e-12	8.35102e-11		ITGAM	2.4619	7.89703e-39	5.93569e-37		FRMD4B	-1.01843	1.50798e-12	3.32728e-11		GINS1	2.83613	1.41075e-56	1.03604e-54		CLEC1A
	SLC24A2	1.62705	8.34638e-07	6.45134e-06		HPGD	2.44817	2.55595e-09	1.4126e-08		KLF6	-1.01863	7.72833e-15	2.63984e-13		DMRTA2	2.82816	3.19365e-12	1.2083e-11		GCNT3
	GINS1	1.62346	3.29232e-11	7.93539e-10		MMP13	2.44202	6.96895e-08	3.19161e-07		ATP13A4	-1.01903	0.000644851	0.00173531		CLPSL2	2.82726	7.41423e-22	5.69012e-21		ETV4
	DPP10-AS1	1.62018	1.53614e-05	8.57501e-05		CXCL11	2.44076	1.27215e-12	1.02383e-11		ZFP36	-1.01931	6.459e-09	6.71629e-08		COMP	2.82289	1.39225e-19	9.26765e-19		B3GNT3
	HLA-DQB2	1.61766	1.68457e-05	9.30337e-05		CLDN4	2.4332	5.61693e-29	2.16339e-27		RECK	-1.01957	7.38589e-14	2.10621e-12		COL1A1	2.8166	4.50039e-32	6.83228e-31		EML1
	CDC20	1.61663	1.20562e-08	1.5249e-07		CXCL5	2.42707	1.84427e-07	7.9751e-07		ADCY4	-1.02097	1.23236e-20	1.15394e-18		SYT7	2.8164	1.36147e-30	1.87902e-29		AGER
	SERPINB5	1.61433	0.00693924	0.0185469		TRPM4	2.42184	8.50668e-10	4.99999e-09		SLC5A9	-1.02175	3.81264e-12	7.74086e-11		CASKIN1	2.81082	7.35694e-28	8.41738e-27		LYVE1
	C1orf53	1.61356	2.26708e-13	9.46918e-12		HLA-DQB2	2.41724	7.79994e-11	5.22609e-10		TNR	-1.02222	1.63384e-13	4.32497e-12		NCAPH	2.81009	2.16141e-48	9.47769e-47		MT1M
	AGR2	1.61328	6.44312e-07	5.12755e-06		FMO1	2.41714	1.27759e-19	2.16162e-18		TGFB2	-1.02304	1.21442e-07	9.4644e-07		SLCO1B3	2.80529	4.52526e-10	1.41246e-09		THBD
	ACOT11	1.61285	3.83386e-07	3.24839e-06		AOAH	2.41226	1.14222e-11	8.35743e-11		AGTR2	-1.0242	2.58457e-05	0.000108678		MMP3	2.79868	3.02838e-19	1.96589e-18		PLPP2
	STIL	1.61284	3.94377e-15	2.83138e-13		SLCO2B1	2.40933	5.44571e-35	3.18574e-33		CD34	-1.02636	3.18818e-10	4.29965e-09		CDCA2	2.78972	3.89634e-46	1.43656e-44		SPP1
	VMP1	1.61045	4.42202e-23	2.70333e-20		AQP4	2.39258	6.17455e-11	4.17996e-10		UACA	-1.02681	5.63443e-12	1.08653e-10		MND1	2.78455	8.44876e-55	5.65316e-53		FHL5
	NELL1	1.60912	0.0134841	0.0330131		CLDN7	2.39234	1.2465e-41	1.08105e-39		NHSL1	-1.02783	6.77129e-13	1.59502e-11		TRIM15	2.78294	2.95072e-13	1.21017e-12		ADAMTSL3
	PLAC1	1.60864	0.000110033	0.0004851		FCN1	2.39113	1.79612e-37	1.25143e-35		SELENBP1	-1.02889	3.12319e-06	1.70777e-05		C12orf56	2.76381	1.45864e-12	5.65125e-12		PECAM1
	SRD5A3	1.60451	1.57873e-14	9.47895e-13		HLA-DRB6	2.39092	1.24516e-22	2.80772e-21		DNM3	-1.02897	6.15444e-17	3.06436e-15		STX1A	2.76338	1.20057e-54	7.91585e-53		ARHGAP6
	SLC22A18	1.60331	6.18575e-13	2.3282e-11		RAB25	2.38593	5.10018e-24	1.30149e-22		PCDH12	-1.02906	1.72555e-25	5.155e-23		RECQL4	2.76145	3.30051e-53	1.89895e-51		KL
	LINC00525	1.60286	4.09438e-05	0.000203398		GNLY	2.38434	6.46792e-18	9.18845e-17		PLCXD3	-1.02923	7.11071e-13	1.66456e-11		EFNA3	2.76047	1.81709e-52	9.91771e-51		PTPRB
	ORC1	1.59505	9.75572e-07	7.42966e-06		FLRT3	2.38419	8.64257e-15	8.85828e-14		KRT4	-1.03108	1.76902e-14	5.68171e-13		ALPK2	2.76027	4.29644e-29	5.35307e-28		SPOCK2
	FOXM1	1.58343	2.98125e-07	2.59017e-06		IRF6	2.38296	6.32266e-51	9.33495e-49		CRIM1	-1.03119	2.77652e-16	1.25016e-14		SPAG4	2.75775	1.01038e-60	1.02548e-58		CD93
	EFNA2	1.57981	0.000148849	0.000637666		ADA2	2.38155	3.39616e-22	7.31236e-21		MIR32	-1.03317	5.64583e-07	3.68192e-06		CDCA5	2.7576	1.36387e-46	5.15474e-45		TMEM204
	TMEM63C	1.57906	3.10746e-08	3.50419e-07		DMBT1	2.38123	2.3308e-09	1.2951e-08		CBX7	-1.03353	2.70087e-23	4.70677e-21		SLCO5A1	2.75546	1.31974e-33	2.20762e-32		LIN7A
	AURKA	1.57756	1.78658e-09	2.76824e-08		COL1A1	2.37795	3.28867e-18	4.82676e-17		GAB1	-1.03353	3.84025e-18	2.40925e-16		MAP7D2	2.75135	5.82861e-22	4.50576e-21		EMCN
	MFSD6L	1.57467	0.000329672	0.00129318		PRSS8	2.37211	3.3386e-24	8.60818e-23		DOCK9	-1.03591	7.67806e-14	2.18291e-12		NPW	2.74391	8.17389e-16	4.09738e-15		ACVRL1
	HKDC1	1.57454	1.48441e-07	1.38898e-06		PON3	2.36931	1.30945e-14	1.3065e-13		MPDZ	-1.03614	3.33473e-12	6.85186e-11		SKA1	2.7427	5.2908e-40	1.32204e-38		FAM107A
	SEMA4B	1.57413	4.81428e-12	1.43039e-10		SLC49A3	2.36925	4.47008e-16	5.33057e-15		PID1	-1.0363	7.78081e-19	5.46428e-17		MUC5B	2.74039	3.13025e-08	8.31879e-08		TBX3
	CCNB1	1.57045	6.40767e-10	1.11246e-08		HSD17B6	2.3684	1.13901e-08	5.77515e-08		SLC2A12	-1.03633	1.52684e-10	2.22076e-09		IGF2BP3	2.73814	4.19236e-15	1.98686e-14		TEK
	NHS	1.56995	1.15016e-10	2.39952e-09		LGR4	2.35106	2.97572e-35	1.80024e-33		DENND2C	-1.03708	8.18324e-15	2.78511e-13		MUC16	2.72992	1.57892e-09	4.71796e-09		ABCC3
	TMEM238	1.56836	1.83383e-07	1.68315e-06		PTPRE	2.34981	7.76831e-40	6.09763e-38		MS4A8	-1.03864	0.000572859	0.00157025		SERPINA4	2.72819	2.1142e-10	6.79146e-10		S1PR1
	CYP27B1	1.56797	2.65047e-11	6.57919e-10		TSPAN12	2.34275	6.75622e-16	7.88989e-15		TIMP3	-1.03885	1.94224e-11	3.37845e-10		CARD14	2.7257	1.522e-31	2.22824e-30		GOLM1
	LINC02036	1.56708	8.77318e-06	5.23484e-05		COL4A3	2.33178	6.9553e-14	6.48081e-13		LMCD1	-1.03903	2.64686e-16	1.19464e-14		HOXB13	2.72428	2.30845e-09	6.79337e-09		EDNRB
	POU3F2	1.56615	0.000398392	0.0015303		CRISPLD2	2.32834	2.5535e-31	1.19054e-29		GPC5	-1.03948	1.62693e-09	1.90189e-08		ANKRD34B	2.7242	1.03905e-12	4.07986e-12		MMRN2
	MDK	1.56298	3.12587e-11	7.58859e-10		CBLC	2.31668	8.61279e-12	6.36946e-11		TLR4	-1.03995	3.92353e-09	4.22211e-08		ZPLD1	2.72307	1.81507e-22	1.44837e-21		TMPRSS4
	ADAM28	1.56188	8.76812e-10	1.46309e-08		HCK	2.31621	7.76774e-30	3.18992e-28		ENKUR	-1.03998	3.4874e-05	0.000141485		PERM1	2.71919	9.87676e-45	3.27401e-43		SFN
	EPYC	1.56169	0.00243419	0.00743939		FAM83E	2.31033	8.46195e-10	4.97842e-09		PPP4R4	-1.0402	2.12238e-09	2.43717e-08		PLPP2	2.71783	3.76288e-59	3.31611e-57		CDH5
	PROC	1.56139	2.94251e-07	2.56424e-06		DUSP1	2.30795	1.17435e-27	4.03442e-26		A2M	-1.04053	5.01252e-09	5.29112e-08		CCNB1	2.71651	7.0666e-53	3.95248e-51		COL10A1
	NEK2	1.55889	2.32059e-08	2.70923e-07		FMOD	2.30579	8.07471e-34	4.41157e-32		APOBEC4	-1.04135	1.12584e-05	5.26051e-05		PAX7	2.7123	1.54091e-07	3.84132e-07
	ZWINT	1.55599	1.14032e-09	1.83891e-08		CD52	2.30273	3.66961e-13	3.1517e-12		NDST1	-1.048	8.74444e-26	2.95395e-23		PCLAF	2.70193	6.89551e-51	3.47973e-49
	CAPN8	1.55041	1.45237e-07	1.3628e-06		CRTAM	2.30178	8.43624e-19	1.3062e-17		LRRC49	-1.04818	2.5021e-12	5.25013e-11		RNF183	2.69203	2.66434e-15	1.28084e-14
	TTK	1.54987	9.43871e-10	1.55569e-08		IGSF6	2.30041	1.03226e-33	5.59043e-32		EDIL3	-1.04917	3.9513e-06	2.09959e-05		MAGEA3	2.68812	1.11885e-06	2.58613e-06
	GALNT7	1.54927	3.48896e-21	1.19299e-18		BPIFA1	2.29993	5.91589e-06	2.04256e-05		STAC	-1.05012	5.97296e-11	9.43096e-10		P2RY6	2.68724	2.6449e-38	5.97285e-37
	CHST6	1.54845	0.00380416	0.010973		KIF26B	2.29817	1.07561e-14	1.0863e-13		CASQ2	-1.05136	3.13564e-14	9.5187e-13		CCNA2	2.68609	2.4926e-48	1.08771e-46
	LINC01644	1.54718	3.24991e-08	3.64445e-07		AQP3	2.29701	2.12951e-10	1.35022e-09		AHNAK	-1.05175	1.41485e-21	1.58353e-19		RNF186	2.6856	6.07593e-16	3.07215e-15
	SLC9A7	1.54469	5.21157e-08	5.55699e-07		SEL1L3	2.29602	6.11155e-40	4.85868e-38		MS4A2	-1.05266	5.23872e-07	3.44147e-06		CDKN3	2.68321	2.46984e-39	5.90995e-38
	PLPP4	1.54291	6.27181e-06	3.8658e-05		CDH11	2.29256	2.51684e-22	5.53436e-21		SH3BP5	-1.05396	1.22338e-21	1.38706e-19		ITGA11	2.68133	5.06004e-33	8.17663e-32
	ZG16B	1.54033	0.0026894	0.00811972		LAMB3	2.29025	2.96432e-15	3.1885e-14		DUSP1	-1.05443	2.42325e-11	4.10513e-10		OR51E1	2.67996	2.4395e-23	2.07008e-22
	AZGP1	1.53901	0.0112925	0.0283916		CCR5	2.28986	1.73838e-20	3.22262e-19		SPRYD7	-1.05481	1.64725e-25	5.00047e-23		VGF	2.67488	1.06377e-17	6.12235e-17
	POU2AF1	1.53805	4.4547e-05	0.000219247		DOK2	2.27851	7.01197e-20	1.2231e-18		GJA5	-1.05519	2.18472e-09	2.50113e-08		POU4F1	2.67349	2.65865e-14	1.18391e-13
	SPRR1B	1.53346	0.00341629	0.00997873		MPZL2	2.2739	1.00941e-15	1.15168e-14		PHACTR2	-1.05622	1.40325e-18	9.50022e-17		PAH	2.66904	9.32394e-11	3.10271e-10
	GNGT1	1.53227	0.000205166	0.00084729		ZFP36	2.26701	1.30868e-22	2.94561e-21		PHACTR1	-1.05834	1.50535e-16	7.04781e-15		CCNO	2.6689	1.77734e-27	1.98329e-26
	ALPK2	1.53151	1.04405e-05	6.10335e-05		KLF5	2.26397	1.75222e-20	3.24345e-19		CA2	-1.0588	2.2486e-06	1.27781e-05		FDCSP	2.66176	2.82682e-13	1.16067e-12
	HJURP	1.52918	3.13314e-08	3.52728e-07		SULF1	2.26199	3.05926e-17	4.11061e-16		LMO7	-1.05884	1.89084e-09	2.18866e-08		PROC	2.66045	1.13771e-23	9.97235e-23
	GINS4	1.5275	1.0883e-06	8.17702e-06		FMO2	2.25294	3.2385e-24	8.38495e-23		CFAP47	-1.05989	4.17907e-05	0.000165414		GINS2	2.65989	1.12251e-48	5.00725e-47
	ITGA11	1.52712	3.29525e-08	3.68506e-07		SYNE1	2.24599	1.60041e-22	3.56984e-21		GJA1	-1.06318	5.10558e-09	5.38633e-08		BCL2L10	2.6585	2.11277e-22	1.67777e-21
	DEPTOR	1.52662	3.47955e-14	1.91271e-12		FCGR3B	2.24404	5.6808e-29	2.18122e-27		MAP2	-1.06339	3.14296e-07	2.19169e-06		IL31RA	2.65783	2.71318e-15	1.30258e-14
	NCAPH	1.52463	3.41172e-10	6.31813e-09		DCN	2.24196	3.5178e-24	9.05141e-23		AGTR1	-1.06529	5.63106e-23	8.83185e-21		MAST1	2.65672	1.04543e-36	2.14136e-35
	NQO1	1.5241	3.72826e-08	4.09885e-07		ENTPD3	2.2362	1.15403e-23	2.8436e-22		COL6A5	-1.0659	1.1903e-10	1.76372e-09		CHRNB4	2.65659	7.02525e-28	8.05318e-27
	KIF20A	1.52175	2.21508e-09	3.35488e-08		LMOD1	2.23347	9.1151e-11	6.05817e-10		RFX2	-1.06637	6.95361e-13	1.63184e-11		CNGA3	2.65651	1.60517e-11	5.69276e-11
	CYP26A1	1.52046	0.00292159	0.00872155		XAF1	2.22735	7.02288e-17	9.11065e-16		HSD17B13	-1.06858	9.71783e-10	1.18843e-08		MDK	2.65632	1.16547e-40	3.0471e-39
	PKIB	1.51941	2.95519e-06	1.98526e-05		TNS1	2.225	5.01299e-31	2.25258e-29		AQP9	-1.07009	2.18748e-05	9.41687e-05		SIX1	2.65246	6.12954e-26	6.20934e-25
	NUSAP1	1.51922	1.22083e-10	2.52782e-09		TSC22D3	2.21924	1.84175e-27	6.25791e-26		FAM184A	-1.07285	1.00302e-07	7.93184e-07		ADAMTS16	2.64951	1.06156e-27	1.20089e-26
	SYNGR3	1.51794	5.15974e-06	3.27644e-05		VCAM1	2.21646	3.24808e-22	7.01789e-21		MIRLET7F1	-1.07288	1.20165e-13	3.25412e-12		COL22A1	2.6485	7.01886e-27	7.62792e-26
	S100B	1.51763	1.42339e-05	8.01434e-05		FRY	2.2149	5.01241e-27	1.65329e-25		MYL9	-1.07294	1.4303e-19	1.13108e-17		TICRR	2.64405	2.0975e-44	6.85235e-43
	HMGA2	1.51595	0.00191689	0.00603674		KDR	2.21342	4.04798e-21	7.89356e-20		INPP5A	-1.07315	3.37652e-26	1.24607e-23		RHBDL1	2.63768	2.47602e-30	3.36023e-29
	PCAT6	1.51555	1.36345e-16	1.38921e-14		FOXJ1	2.20801	3.9933e-13	3.41316e-12		EMP1	-1.07354	1.57813e-08	1.50238e-07		FAM111B	2.63717	1.33218e-48	5.91333e-47
	LAD1	1.51519	1.31086e-13	5.90299e-12		NDNF	2.20792	4.09848e-13	3.49343e-12		NTN4	-1.0746	3.21114e-11	5.33895e-10		INHA	2.63477	2.49595e-11	8.70332e-11
	SLC1A7	1.51454	0.00586577	0.0160065		ECM2	2.20086	4.97471e-45	5.31865e-43		SEMA3B	-1.07533	3.81512e-13	9.44794e-12		TFR2	2.63453	7.36658e-46	2.67776e-44
	ERICH5	1.51452	0.000427153	0.00162408		TYMP	2.19988	2.59216e-34	1.4481e-32		CDON	-1.07543	1.79321e-12	3.88377e-11		SPDEF	2.63409	5.58647e-22	4.32227e-21
	RHBDL2	1.51338	7.2271e-11	1.59693e-09		DPT	2.19835	1.76293e-14	1.74353e-13		GIMAP4	-1.07587	2.74051e-10	3.75667e-09		CST4	2.62923	2.00771e-16	1.04982e-15
	AGMAT	1.51173	5.55073e-09	7.66989e-08		MXRA5	2.1973	1.10126e-16	1.39937e-15		LINC01140	-1.0767	3.93127e-10	5.19188e-09		PODXL2	2.62781	3.02375e-24	2.77154e-23
	KIFC1	1.51076	4.27087e-06	2.77043e-05		BCL6	2.19397	7.17645e-56	1.28989e-53		PROS1	-1.07761	5.43851e-10	6.94896e-09		ADAM12	2.62052	6.96891e-29	8.58217e-28
	STEAP3	1.5078	2.50604e-11	6.27256e-10		B3GALT4	2.19268	5.03669e-31	2.25506e-29		NLRC4	-1.07907	7.19163e-14	2.05705e-12		H2AC17	2.6196	3.44658e-26	3.56212e-25
	TDRKH	1.50274	7.2049e-14	3.59781e-12		MYLK	2.18657	1.6538e-25	4.78099e-24		MGAM	-1.07969	7.70552e-12	1.44097e-10		ADAMTS14	2.61608	3.06676e-47	1.23394e-45
	MS4A1	1.49986	0.000572795	0.00209758		FCGRT	2.18332	1.022e-27	3.54046e-26		FAM167A	-1.08144	8.29844e-20	6.76125e-18		THBS2	2.60855	3.21915e-35	6.00177e-34
	BAIAP2L1	1.49284	6.32151e-12	1.81409e-10		MGP	2.17224	2.06367e-15	2.26092e-14		LDLR	-1.08205	1.45426e-10	2.12505e-09		NXPH4	2.6028	2.19473e-17	1.24139e-16
	GINS2	1.49263	8.29728e-10	1.39258e-08		HLA-F	2.17162	3.7221e-37	2.53635e-35		FGF10	-1.08224	1.093e-16	5.23579e-15		TSACC	2.60042	1.15907e-41	3.23145e-40
	PLEK2	1.49198	1.90349e-11	4.89185e-10		LAMC2	2.15645	1.51909e-14	1.5108e-13		AKT3	-1.08378	3.37483e-11	5.58642e-10		BLACAT1	2.60017	1.55373e-26	1.65116e-25
	HORMAD1	1.49157	0.00634369	0.0171529		ALDH2	2.14706	2.88844e-29	1.12296e-27		C1orf87	-1.08497	2.25705e-07	1.64269e-06		SLC2A5	2.59291	5.98941e-36	1.16726e-34
	FUT3	1.48757	1.2854e-10	2.64711e-09		PLXDC2	2.1427	1.32664e-36	8.65946e-35		ID4	-1.08534	4.69638e-21	4.77786e-19		BAIAP2L2	2.59084	3.7495e-24	3.40053e-23
	SPAG4	1.48477	6.63168e-08	6.84335e-07		COL4A1	2.14194	2.34396e-45	2.57255e-43		DCN	-1.08635	1.30024e-07	1.005e-06		COCH	2.58467	8.56032e-21	6.09822e-20
	PLAU	1.48384	7.12296e-07	5.63303e-06		CSTA	2.14024	5.61582e-17	7.3701e-16		NEDD4L	-1.0869	5.686e-10	7.24551e-09		CDT1	2.57889	7.46401e-41	1.9743e-39
	SLC2A1	1.48247	3.37863e-09	4.92489e-08		TRIM22	2.13937	1.13535e-29	4.54213e-28		UNC13B	-1.08715	3.20731e-10	4.31794e-09		GPC2	2.57118	1.8773e-31	2.7351e-30
	GPX2	1.48011	0.00410957	0.0117489		AKAP13	2.13845	3.40619e-34	1.88587e-32		SELENOP	-1.08821	1.58051e-06	9.31238e-06		FGF11	2.56783	1.61571e-30	2.21804e-29
	SRPX2	1.47823	9.5467e-06	5.63473e-05		OR7E47P	2.13616	1.37751e-26	4.43736e-25		FAT3	-1.08834	7.01091e-19	4.96062e-17		FCRL5	2.55943	1.13822e-23	9.97235e-23
	SPC24	1.47804	5.7838e-09	7.94298e-08		CDCP1	2.1356	2.38236e-19	3.929e-18		RGS22	-1.09041	2.24453e-07	1.63611e-06		SCG5	2.553	1.36787e-23	1.18693e-22
	PYCR1	1.47707	1.87596e-20	5.04609e-18		CTSW	2.12986	2.86741e-08	1.3848e-07		BMP6	-1.09064	6.50867e-18	3.91373e-16		C15orf48	2.55243	1.64729e-23	1.42052e-22
	COL22A1	1.47588	6.44217e-08	6.66484e-07		ITGB2	2.12555	2.9202e-20	5.24874e-19		ADGRE3	-1.09223	1.40444e-15	5.51838e-14		KRT81	2.55216	2.70606e-12	1.02878e-11
	CFB	1.47482	1.56167e-06	1.12679e-05		C1R	2.12475	3.74272e-32	1.88688e-30		PCYOX1	-1.09306	3.12637e-16	1.376e-14		LGR4	2.5501	1.44354e-57	1.1241e-55
	TMEM92	1.47181	5.88107e-14	3.03439e-12		MMP28	2.11645	7.40466e-07	2.91347e-06		SNX25	-1.09434	1.03777e-09	1.26012e-08		CR2	2.54922	2.80832e-17	1.57612e-16
	CDCA3	1.47038	2.18254e-08	2.57188e-07		CTSO	2.11082	3.71069e-50	5.35116e-48		PDLIM3	-1.09554	9.97409e-09	9.91666e-08		TFAP2D	2.54775	1.07559e-10	3.55629e-10
	FAXC	1.46863	2.48649e-07	2.19914e-06		ADAM8	2.10974	8.63705e-19	1.33396e-17		C4BPA	-1.09632	0.00516278	0.0107428		ORC1	2.54683	7.83965e-44	2.46315e-42
	GPT2	1.46447	7.15878e-15	4.74959e-13		GJA4	2.10943	3.33012e-26	1.02993e-24		GIPC2	-1.09658	7.1734e-12	1.34876e-10		GNG4	2.54509	5.52202e-13	2.21543e-12
	UHRF1	1.46356	1.10917e-07	1.07952e-06		VWA1	2.10391	1.40601e-27	4.81694e-26		CDH19	-1.09689	7.08343e-29	5.33269e-26		EME1	2.5406	2.65485e-45	9.25916e-44
	OVOL1	1.46231	2.06949e-13	8.7526e-12		KCTD12	2.10177	5.26068e-25	1.45632e-23		LOC100129434	-1.09736	3.69098e-25	1.00678e-22		CXCL14	2.53985	5.4226e-12	2.00337e-11
	PABPC1L	1.46197	2.4608e-11	6.19779e-10		TMEM204	2.10156	1.89815e-49	2.55878e-47		RNF182	-1.09785	4.91459e-27	2.37173e-24		NKAIN1	2.53973	3.9595e-19	2.54745e-18
	SLC29A2	1.46185	1.26259e-08	1.58603e-07		GBP2	2.10099	1.10421e-28	4.17512e-27		BDNF	-1.09853	5.54732e-27	2.55654e-24		PGLYRP3	2.53501	1.77374e-15	8.65131e-15
	GPR84	1.45999	1.82659e-08	2.20261e-07		CTSK	2.10061	3.11325e-22	6.73832e-21		2020-03-02	-1.09936	5.63235e-16	2.37682e-14		EPYC	2.5336	7.4991e-14	3.23722e-13
	DNAJC12	1.45727	4.60939e-05	0.000226143		AOC1	2.09767	7.90878e-08	3.58235e-07		RAB11FIP1	-1.10063	4.93822e-13	1.19742e-11		SPC24	2.52539	1.30086e-46	4.94767e-45
	PROM1	1.45241	0.00875884	0.0227298		CD79A	2.09731	8.19575e-17	1.05439e-15		C8B	-1.10077	1.40984e-20	1.29437e-18		KIF11	2.52261	7.11945e-54	4.36e-52
	BRIP1	1.44728	1.56542e-11	4.11209e-10		TLR7	2.09038	3.02113e-11	2.12766e-10		AGR3	-1.10303	0.00122862	0.00305588		CRABP1	2.52043	2.41045e-11	8.42307e-11
	CRYM	1.44616	4.64713e-05	0.000227717		ITGBL1	2.09008	2.30934e-16	2.83569e-15		FLACC1	-1.10336	4.14171e-11	6.72573e-10		ESCO2	2.51968	1.56203e-43	4.79925e-42
	IVL	1.44603	0.00135123	0.00445273		ABCA6	2.08977	9.73665e-19	1.49819e-17		WFS1	-1.10366	9.33395e-23	1.36182e-20		HPDL	2.51624	7.80939e-25	7.40601e-24
	GUCY1B2	1.44533	3.20907e-05	0.000164732		HSD11B1	2.08686	3.58387e-27	1.19161e-25		CHI3L2	-1.10411	5.91987e-08	4.93873e-07		FAM155B	2.51612	5.43919e-19	3.46123e-18
	APELA	1.44277	0.00186416	0.00589276		PAEP	2.07342	0.00249969	0.00548209		AGTPBP1	-1.10517	3.58282e-18	2.27812e-16		SYNGR4	2.51541	7.02547e-24	6.23389e-23
	DNAH2	1.43941	0.000834879	0.00291399		TNFRSF4	2.06943	1.1545e-10	7.612e-10		MROH9	-1.10678	4.09444e-07	2.773e-06		CYP27C1	2.51036	4.94032e-19	3.15377e-18
	NOX4	1.43759	1.36912e-06	1.00382e-05		PCDH17	2.06555	9.73832e-35	5.56565e-33		BMPR2	-1.1075	1.77958e-12	3.86315e-11		BPIFA1	2.51003	2.57976e-05	5.18305e-05
	TRAIP	1.43721	2.19741e-05	0.000117932		KCNS3	2.06511	2.9265e-22	6.37863e-21		PLLP	-1.10834	1.95071e-12	4.19113e-11		PRSS3	2.50762	9.70787e-13	3.8218e-12
	HES6	1.43515	8.35327e-06	5.01395e-05		CLDN18	2.06212	1.29375e-06	4.92332e-06		EPB41L5	-1.11052	9.5698e-15	3.20486e-13		FUT6	2.50581	5.35464e-13	2.14971e-12
	H2BC5	1.43434	2.50866e-09	3.74887e-08		C1orf54	2.05893	2.53223e-38	1.84734e-36		RNF180	-1.1115	4.2806e-11	6.91546e-10		CCDC185	2.50569	3.44077e-21	2.53098e-20
	BEAN1	1.43267	2.18705e-07	1.96183e-06		S100A2	2.05582	2.4122e-08	1.1718e-07		TGFBR2	-1.1124	5.24646e-18	3.21641e-16		BRIP1	2.50361	9.21124e-48	3.83434e-46
	SLC52A1	1.43073	1.02759e-05	6.01934e-05		HTR2B	2.05531	6.24728e-06	2.14742e-05		NTNG1	-1.11556	3.8737e-16	1.68376e-14		GPRIN1	2.50069	1.53344e-45	5.44267e-44
	DLX5	1.43037	1.51577e-06	1.09839e-05		PLXDC1	2.0505	3.11115e-30	1.31876e-28		CASP12	-1.11635	2.48839e-29	2.60189e-26		H2BC8	2.49898	1.15583e-14	5.27705e-14
	CHI3L1	1.43029	0.000228757	0.000933065		EMCN	2.04441	7.50252e-09	3.8834e-08		AFAP1L1	-1.11723	4.89487e-29	3.8386e-26		RHBDL2	2.4929	8.35629e-47	3.23958e-45
	STEAP1	1.42252	2.47059e-05	0.000130921		KLRD1	2.04402	5.35177e-17	7.03846e-16		BMPER	-1.11845	2.05325e-17	1.12586e-15		POU3F2	2.49262	4.61566e-10	1.43919e-09
	KRT16	1.42233	0.00148352	0.00482171		PDLIM3	2.04395	4.55362e-22	9.67021e-21		NDRG2	-1.11994	5.30883e-14	1.55393e-12		AGMAT	2.49248	4.4053e-47	1.74914e-45
	PC	1.42029	1.35228e-11	3.62297e-10		TACSTD2	2.04004	3.15424e-14	3.04902e-13		IL3RA	-1.12112	1.83026e-15	7.00148e-14		KIFC1	2.48958	3.27884e-40	8.3196e-39
	UGT2B28	1.41909	0.000856002	0.0029769		ENPP4	2.03999	5.42399e-19	8.60209e-18		TBX5	-1.12122	4.04287e-14	1.19849e-12		CCDC198	2.48565	1.38616e-10	4.53748e-10
	ARHGEF16	1.41863	2.28578e-20	5.98875e-18		KCNJ2	2.03837	3.1455e-31	1.4502e-29		KIT	-1.12197	2.7543e-06	1.53278e-05		ZWINT	2.4834	5.1027e-53	2.88079e-51
	FAM111B	1.41466	2.49138e-08	2.88194e-07		GSAP	2.03709	4.65484e-19	7.46822e-18		AMOTL1	-1.12273	2.72984e-22	3.54334e-20		CLSPN	2.48217	7.27344e-38	1.59662e-36
	IL22RA2	1.41343	4.3766e-07	3.6426e-06		ATP8A1	2.03655	5.52522e-14	5.20698e-13		SLC15A2	-1.12386	6.24019e-07	4.02628e-06		TRIM31	2.48183	5.69967e-17	3.11936e-16
	C11orf80	1.41341	1.2333e-12	4.31955e-11		NPL	2.03601	9.46521e-13	7.71778e-12		ITIH5	-1.12726	7.73902e-19	5.45528e-17		ANKRD22	2.48117	7.14275e-29	8.79025e-28
	CPNE4	1.41282	5.50041e-05	0.000264833		ELF3	2.02922	1.3296e-28	4.98177e-27		SCN1A	-1.12783	7.86473e-08	6.38576e-07		SYNGR3	2.47513	1.68814e-30	2.3122e-29
	GJB1	1.41207	0.000194009	0.000806501		CMAHP	2.02918	7.35113e-17	9.50664e-16		MFSD2A	-1.12987	7.35811e-08	6.01594e-07		EZH2	2.47377	1.73695e-62	2.06446e-60
	F2RL1	1.41164	1.18682e-11	3.2268e-10		HPGDS	2.02815	1.2432e-21	2.54846e-20		TBX3	-1.13105	1.16496e-23	2.19258e-21		EFNA2	2.47193	3.80375e-17	2.11182e-16
	CKAP2L	1.41156	1.09592e-06	8.22819e-06		EXPH5	2.02427	9.16294e-28	3.1921e-26		ADARB1	-1.13291	6.93058e-18	4.12786e-16		NUSAP1	2.4718	1.71808e-53	1.01434e-51
	LINC00857	1.40981	6.25001e-06	3.85471e-05		PARM1	2.02337	4.41752e-17	5.86574e-16		TMEM204	-1.13295	5.75483e-21	5.76126e-19		STEAP1	2.47062	2.38108e-28	2.82817e-27
	GLS2	1.40717	0.000145625	0.000625738		RBM47	2.01965	4.3514e-42	3.85472e-40		SMAD6	-1.1333	1.61123e-18	1.08304e-16		KIF15	2.46904	2.26436e-44	7.38411e-43
	RASGEF1A	1.40715	8.55462e-08	8.57758e-07		PPP1R16B	2.01936	6.28031e-10	3.76454e-09		FMO3	-1.13486	9.50342e-08	7.55337e-07		PLEK2	2.4683	3.01966e-46	1.12019e-44
	CLIC6	1.40592	5.02522e-06	3.19605e-05		GUCY1B1	2.01644	9.81657e-34	5.3397e-32		RNF128	-1.13517	3.27737e-07	2.27614e-06		SERPINB5	2.46701	8.4267e-08	2.15358e-07
	NRK	1.40526	0.000469265	0.00176491		VAMP8	2.01571	2.11756e-40	1.72776e-38		HMGCLL1	-1.13743	5.19943e-24	1.06368e-21		ANKS4B	2.46432	5.68558e-09	1.60468e-08
	TDO2	1.4021	4.78418e-05	0.000233865		CTSH	2.01095	5.6002e-15	5.85612e-14		CYP4X1	-1.13893	2.07013e-06	1.18822e-05		CDH17	2.46264	9.68798e-12	3.50046e-11
	OSMR	1.40162	9.3888e-10	1.55127e-08		STAP1	2.00856	9.28006e-13	7.57678e-12		FLT1	-1.14021	3.50541e-14	1.05224e-12		STIL	2.46008	8.06661e-62	8.99576e-60
	NCAPG	1.39942	1.05225e-07	1.02949e-06		TRPC6	2.00783	6.57481e-14	6.1355e-13		GUCY1A2	-1.145	5.37456e-20	4.59793e-18		SPTBN2	2.45982	1.89878e-58	1.55219e-56
	KRT8	1.39937	2.52956e-10	4.79758e-09		PPBP	2.00057	7.90823e-09	4.08148e-08		ERBB4	-1.14583	2.49322e-10	3.45544e-09		KNL1	2.45749	2.05981e-45	7.23978e-44
	BUB1	1.39804	1.19056e-08	1.50774e-07		FHL5	1.99043	3.42952e-14	3.30481e-13		ARRB1	-1.14598	1.59883e-15	6.1917e-14		LHX2	2.45229	5.60193e-19	3.56229e-18
	DMRTA2	1.39361	1.06503e-05	6.20084e-05		IRF7	1.9831	3.98815e-31	1.81176e-29		SAXO2	-1.1462	2.69951e-06	1.50452e-05		CCDC169	2.44849	5.09498e-26	5.20033e-25
	RNF43	1.39345	1.07699e-10	2.26325e-09		DRAM1	1.98003	5.84232e-19	9.23012e-18		OVCH1	-1.14739	1.14886e-27	6.55234e-25		RTBDN	2.4476	6.59051e-15	3.07421e-14
	SLC35F3	1.3906	5.58403e-07	4.50248e-06		EGR2	1.97977	3.65168e-24	9.37642e-23		ACTG2	-1.14941	3.31513e-08	2.93758e-07		BUB1	2.44542	4.07388e-41	1.09522e-39
	CENPE	1.38964	3.14946e-07	2.72108e-06		TFEB	1.97814	1.49853e-22	3.36072e-21		RAMP3	-1.15013	4.71023e-23	7.64235e-21		BPIFA2	2.44506	2.86644e-10	9.08829e-10
	FHL2	1.38809	2.97627e-07	2.58695e-06		LBH	1.97476	5.93403e-29	2.27141e-27		LRP2	-1.15287	2.25868e-06	1.28314e-05		COL3A1	2.4422	1.35202e-30	1.86741e-29
	IGLL3P	1.38387	0.00115359	0.00386716		ELF5	1.97449	1.23193e-07	5.45268e-07		SYDE2	-1.15307	1.15468e-12	2.60267e-11		TK1	2.44161	4.77296e-41	1.27746e-39
	MANEAL	1.38386	6.44153e-12	1.8459e-10		HLA-E	1.97359	3.97874e-40	3.22512e-38		IL20RA	-1.15318	6.59869e-10	8.31285e-09		SLC7A10	2.44008	5.08208e-11	1.73069e-10
	SPC25	1.38118	5.06392e-06	3.21864e-05		SELL	1.97253	3.45117e-22	7.41793e-21		HACD4	-1.15323	4.23843e-10	5.55899e-09		HROB	2.43788	6.01019e-43	1.79471e-41
	MYBPC2	1.38023	1.64927e-05	9.12572e-05		GALNT3	1.96849	3.58823e-11	2.50711e-10		ITLN1	-1.15382	8.98313e-08	7.17926e-07		FCRL4	2.43393	2.06528e-23	1.7615e-22
	CCN4	1.37966	4.73054e-07	3.89844e-06		HSPA6	1.96138	7.24142e-19	1.13394e-17		TCP11L2	-1.15486	1.4836e-15	5.80517e-14		GOLM1	2.43149	2.75011e-67	4.3968e-65
	PLAAT1	1.37965	7.99233e-05	0.00036679		ST14	1.95916	1.26381e-24	3.38527e-23		WASF3	-1.15515	1.59897e-21	1.75989e-19		MMP10	2.42805	2.03673e-12	7.8149e-12
	FGF11	1.37904	3.81033e-10	6.97264e-09		TMEM30B	1.95884	3.33288e-27	1.11413e-25		ADGRB3	-1.15621	1.03591e-20	9.84693e-19		CENPI	2.42773	2.45831e-39	5.89015e-38
	PMCH	1.37524	5.5794e-05	0.000267933		MXRA8	1.95149	2.4116e-26	7.51473e-25		FGFR2	-1.15938	3.30104e-10	4.42829e-09		SRPK3	2.42618	1.07093e-21	8.13598e-21
	GPR160	1.37301	6.74767e-10	1.16249e-08		CAPG	1.95126	1.23479e-22	2.7894e-21		PLSCR4	-1.16194	8.20107e-14	2.31066e-12		PTGES	2.42443	2.33278e-31	3.38507e-30
	DOK5	1.37251	1.15972e-07	1.11997e-06		PRELP	1.95023	5.38218e-29	2.07943e-27		EPB41L2	-1.16195	1.61719e-14	5.22976e-13		F12	2.42386	1.36133e-28	1.64617e-27
	CCL19	1.37079	8.23358e-05	0.000375886		MST1L	1.94941	6.88805e-09	3.57579e-08		S100A3	-1.16607	1.87046e-17	1.02935e-15		H2BC5	2.41176	2.84904e-43	8.60714e-42
	TMEM51-AS1	1.36881	3.06205e-06	2.05092e-05		CXCR2	1.9474	4.25156e-10	2.59999e-09		KLRD1	-1.168	3.99172e-12	8.06097e-11		SCN8A	2.40785	1.88744e-25	1.84916e-24
	KIF18B	1.36872	1.37457e-09	2.18523e-08		SYT17	1.9441	4.63811e-19	7.45102e-18		NDRG4	-1.17012	3.39776e-23	5.65922e-21		SLC7A11	2.39948	1.35338e-17	7.74968e-17
	PRR36	1.36853	4.86047e-06	3.10435e-05		PCDH12	1.94307	4.03968e-15	4.29675e-14		ADGRG6	-1.17049	2.62573e-09	2.96454e-08		TRIP13	2.39911	7.99573e-34	1.35254e-32
	SHOC1	1.36831	0.000193733	0.000806016		ACSL5	1.94227	2.80259e-18	4.13782e-17		STARD8	-1.17074	1.08504e-22	1.5589e-20		FOXE1	2.39283	4.63736e-09	1.32269e-08
	LOC100506098	1.36785	7.02723e-10	1.20346e-08		IL18R1	1.94222	7.03661e-14	6.55165e-13		LGI3	-1.17191	2.05779e-17	1.12586e-15		MAGEA6	2.39038	7.87925e-06	1.66332e-05
	PKHD1	1.36525	2.39459e-08	2.78365e-07		PRF1	1.94108	7.78778e-19	1.21489e-17		PTPRM	-1.17199	4.2177e-17	2.19285e-15		GREB1L	2.38989	4.0922e-18	2.4303e-17
	LYPD3	1.3649	0.000398136	0.00152961		CLEC5A	1.9383	1.80796e-24	4.78087e-23		ABCA10	-1.17219	5.47718e-12	1.06384e-10		BEAN1	2.38507	1.15389e-25	1.14792e-24
	LOC283177	1.36336	1.8335e-06	1.3006e-05		FCER1A	1.9321	4.48896e-10	2.73707e-09		ZNF385B	-1.17501	1.6485e-07	1.24105e-06		SHOX2	2.38493	6.79161e-18	3.96181e-17
	MAD2L1	1.36309	2.4484e-08	2.83874e-07		FUT3	1.93032	4.92541e-23	1.16797e-21		DISP1	-1.17534	7.01239e-12	1.32377e-10		FGF19	2.38155	2.04661e-10	6.58486e-10
	NT5E	1.36295	2.14113e-07	1.92836e-06		IL7R	1.92428	1.21317e-18	1.85065e-17		FLI1	-1.17565	1.77619e-16	8.14661e-15		IL36G	2.37624	6.23593e-16	3.14864e-15
	AIM2	1.3629	1.31846e-05	7.4778e-05		MAFB	1.92203	3.09934e-18	4.56508e-17		ESYT3	-1.17708	2.06156e-08	1.91419e-07		ERFE	2.37515	1.01295e-17	5.83731e-17
	CNGA3	1.36111	0.00189558	0.00597991		MMRN1	1.91808	6.17513e-16	7.23856e-15		NEBL	-1.17799	5.86223e-13	1.40017e-11		COL7A1	2.37459	4.62489e-21	3.36773e-20
	OR7E14P	1.35857	1.40523e-08	1.74563e-07		THBD	1.91633	8.38819e-19	1.30201e-17		SELE	-1.18142	3.60487e-06	1.93573e-05		H1-4	2.37356	4.77753e-16	2.43335e-15
	SULT1C2	1.35856	1.65413e-05	9.1501e-05		SPP1	1.91502	1.42949e-15	1.59287e-14		PLCB4	-1.18223	3.91059e-08	3.40747e-07		SOX11	2.36997	6.66145e-11	2.24149e-10
	C1GALT1	1.35818	2.07126e-14	1.20767e-12		NRXN3	1.91149	1.42553e-05	4.64392e-05		ROBO4	-1.18238	6.17705e-26	2.15293e-23		PHLDA2	2.36942	4.91051e-32	7.42097e-31
	CCR8	1.35723	2.00596e-06	1.40759e-05		DPP4	1.90487	3.49245e-11	2.44294e-10		CAT	-1.18296	1.02924e-16	4.96702e-15		H1-3	2.36567	8.05707e-14	3.47065e-13
	TIMP1	1.3566	1.10191e-12	3.92063e-11		EFNA1	1.90106	1.01758e-18	1.56382e-17		SORBS1	-1.18738	9.95139e-14	2.74224e-12		SPRED3	2.36251	1.17733e-37	2.55338e-36
	SKA3	1.35641	3.11636e-11	7.57464e-10		COL4A4	1.89719	5.97579e-09	3.13634e-08		PCOLCE2	-1.19042	1.21895e-13	3.29151e-12		HOXA10	2.36231	1.41266e-10	4.62171e-10
	CDC25A	1.35629	2.17409e-07	1.95281e-06		FUCA1	1.89689	4.21128e-30	1.76447e-28		FAM13C	-1.1913	4.0675e-19	2.9444e-17		IL11	2.35962	2.01065e-24	1.86088e-23
	FUT8	1.35613	4.56174e-13	1.79044e-11		SCIN	1.89365	1.32363e-15	1.48557e-14		RGS9	-1.192	9.74012e-26	3.21612e-23		CENPE	2.35866	8.11371e-38	1.77676e-36
	PITX2	1.35576	5.67597e-05	0.000271859		NTM	1.89192	6.76075e-09	3.51559e-08		DOCK4	-1.19248	1.09328e-16	5.23579e-15		UMODL1	2.35831	6.44899e-12	2.37141e-11
	EEF1A2	1.353	0.000205731	0.000849451		THBS1	1.87832	2.31487e-16	2.83967e-15		MSR1	-1.19303	4.09279e-07	2.77287e-06		TNS4	2.35785	7.82362e-12	2.85308e-11
	PBK	1.35257	1.57543e-05	8.76764e-05		GRP	1.87773	2.49605e-07	1.05869e-06		CPA3	-1.1943	4.82985e-05	0.000187467		AURKA	2.35737	9.38227e-40	2.31558e-38
	TFF1	1.35242	0.0131337	0.0322728		CD79B	1.87729	1.32273e-10	8.65671e-10		IL7R	-1.19597	3.10991e-07	2.16944e-06		TMEM59L	2.35719	3.57761e-10	1.12444e-09
	GOLGA7B	1.3522	2.55124e-05	0.000134524		MUC5B	1.87179	0.0190392	0.0340286		ZFYVE9	-1.19661	6.86457e-18	4.10153e-16		HORMAD1	2.35517	5.01741e-08	1.31027e-07
	KRT14	1.35014	0.00448824	0.0126779		RGS2	1.87057	3.52175e-16	4.23224e-15		ABLIM1	-1.19664	6.99532e-16	2.90638e-14		PDX1	2.3532	3.97421e-09	1.14165e-08
	CDKN3	1.34993	5.60785e-07	4.51808e-06		ICAM1	1.87043	1.61435e-13	1.44871e-12		GIMAP7	-1.19675	3.34087e-13	8.3838e-12		DDIT4L	2.35268	2.01031e-18	1.22201e-17
	UBE2C	1.34817	1.15279e-07	1.11381e-06		ENPEP	1.87024	5.10898e-17	6.72628e-16		ARHGAP6	-1.19737	6.32751e-22	7.73312e-20		DIO2	2.35001	1.09295e-22	8.8544e-22
	TDRD5	1.34767	0.000626657	0.00226806		PDGFRB	1.86914	3.29279e-25	9.26014e-24		ADGRF5	-1.19965	8.13621e-08	6.58064e-07		ARHGEF39	2.34871	1.35652e-57	1.0609e-55
	MYO3B	1.34324	0.0010469	0.00355081		SLC46A3	1.86686	1.92161e-21	3.84384e-20		TREM1	-1.20033	6.55909e-08	5.4073e-07		H2BC9	2.34453	6.46485e-15	3.01637e-14
	FAP	1.34313	1.40708e-08	1.74686e-07		CUEDC1	1.86378	5.97734e-11	4.05975e-10		JAM3	-1.20321	2.48296e-19	1.88435e-17		CDH3	2.34269	2.55441e-20	1.77016e-19
	FAM83B	1.33976	0.00839011	0.021911		IGLV6-57	1.8635	3.3865e-07	1.40466e-06		ICAM2	-1.20485	1.22112e-17	6.92251e-16		CBY2	2.34231	8.76838e-13	3.46326e-12
	DDIT4L	1.3397	2.39305e-05	0.000127314		IL20RA	1.86342	9.28334e-12	6.85717e-11		UPK3B	-1.20556	5.32154e-24	1.07695e-21		SOHLH2	2.34158	2.94718e-13	1.20899e-12
	TMED3	1.33773	1.83824e-21	6.79513e-19		IRF8	1.86174	1.08126e-27	3.7353e-26		FREM2	-1.20608	7.43925e-06	3.65954e-05		SLC29A4	2.34053	6.16607e-21	4.4551e-20
	RHOV	1.33715	1.45023e-05	8.1609e-05		PLEKHS1	1.86049	8.55154e-06	2.88196e-05		MATN3	-1.20646	3.06926e-15	1.12386e-13		ACY3	2.3365	1.66954e-23	1.43834e-22
	F12	1.33633	2.86349e-08	3.25821e-07		TDO2	1.85778	1.76528e-20	3.26275e-19		HOXA5	-1.20808	8.73522e-23	1.30044e-20		CLDN10	2.33522	3.23837e-09	9.36819e-09
	MSMB	1.33618	0.0109962	0.0277638		GCNT3	1.85573	4.21541e-06	1.49029e-05		KDR	-1.20971	7.42446e-11	1.15009e-09		GRIN1	2.33327	1.3056e-21	9.85251e-21
	PLA2G2D	1.33554	0.000457099	0.00172139		ECHDC2	1.85553	1.62602e-26	5.18403e-25		ARHGAP44	-1.20973	9.31201e-15	3.12409e-13		E2F7	2.33267	1.3362e-30	1.84696e-29
	MELTF	1.33394	6.29287e-07	5.0318e-06		GGT5	1.85433	8.36948e-07	3.27233e-06		KCNJ15	-1.20975	2.32191e-05	9.90046e-05		PRC1	2.33191	4.5711e-48	1.94767e-46
	POLQ	1.33037	5.56108e-08	5.87378e-07		PILRA	1.8537	5.16759e-19	8.21647e-18		RRAS	-1.20995	7.75776e-20	6.34821e-18		E2F2	2.32955	2.51515e-45	8.78891e-44
	DPEP1	1.32998	4.12665e-06	2.68465e-05		CYB5A	1.85264	2.60227e-16	3.16715e-15		CD5L	-1.21366	4.87362e-27	2.37173e-24		RMI2	2.32727	9.89805e-61	1.01601e-58
	TRIM59	1.3281	1.93893e-10	3.81247e-09		MARCHF1	1.85155	5.23261e-25	1.45179e-23		SMAD9	-1.21422	1.08398e-23	2.06076e-21		JSRP1	2.3261	2.48169e-21	1.84124e-20
	PCSK1N	1.32609	1.03119e-05	6.03865e-05		OAS1	1.85151	1.31745e-17	1.83585e-16		EYA4	-1.21482	9.4658e-11	1.43327e-09		NPSR1	2.32563	2.59867e-18	1.56648e-17
	LTB	1.32298	2.78228e-09	4.1181e-08		MSLN	1.85046	0.011053	0.0209505		CFAP43	-1.2168	1.13735e-05	5.30379e-05		DRP2	2.31321	7.53616e-24	6.67721e-23
	ADAMTS16	1.32225	0.00176429	0.0056202		FCGBP	1.84928	5.17629e-06	1.80479e-05		SESN1	-1.21802	9.18956e-15	3.08851e-13		STYK1	2.30859	6.14257e-34	1.05186e-32
	TRIM31	1.3213	8.60489e-05	0.000390804		CD209	1.84868	2.12572e-29	8.31647e-28		MMRN2	-1.21924	3.59529e-24	7.68942e-22		CEACAM7	2.30731	1.47403e-12	5.70844e-12
	CCNO	1.32091	4.30067e-06	2.78579e-05		ERO1B	1.84253	3.48215e-09	1.88584e-08		FRAS1	-1.21938	4.18294e-13	1.03181e-11		SLC7A5	2.30387	4.91281e-32	7.42097e-31
	PHKA1	1.31867	1.29963e-13	5.88804e-12		PLCB2	1.83955	5.01218e-18	7.21963e-17		MARCO	-1.22008	2.79713e-13	7.1238e-12		ASF1B	2.30206	1.87049e-45	6.58717e-44
	ONECUT2	1.31865	0.000765435	0.00269963		IL10RA	1.83644	9.16707e-26	2.73952e-24		C14orf132	-1.22046	4.28391e-29	3.50554e-26		AC109583.1	2.3006	5.71071e-17	3.12446e-16
	MEP1A	1.31822	1.9661e-05	0.000106825		PAPSS2	1.83603	1.91511e-19	3.18381e-18		DNAJB4	-1.222	1.82347e-10	2.59603e-09		DCST1	2.29997	1.23312e-37	2.67117e-36
	SPAG5	1.31803	3.41368e-10	6.31813e-09		PLSCR4	1.83367	1.06834e-28	4.05184e-27		NCALD	-1.22299	3.18092e-18	2.03633e-16		KRT83	2.29945	5.23572e-13	2.10477e-12
	PDZK1IP1	1.31587	1.28778e-05	7.32439e-05		KL	1.82965	2.33929e-10	1.47568e-09		CA4	-1.22511	3.0259e-29	2.84752e-26		SIX4	2.29319	4.47002e-48	1.91363e-46
	SLC12A8	1.31456	1.37297e-06	1.00612e-05		DEPP1	1.82811	1.30588e-29	5.20755e-28		TACC1	-1.2277	2.16969e-18	1.413e-16		MESP2	2.29114	5.04381e-20	3.43595e-19
	CDC6	1.31452	2.28724e-08	2.67339e-07		ABCA3	1.82644	2.59558e-07	1.09865e-06		IL5RA	-1.22916	3.28944e-10	4.41588e-09		KIF23	2.2831	4.51627e-38	1.00358e-36
	CLTRN	1.31364	0.000426634	0.00162241		RCN3	1.82533	1.43623e-14	1.43184e-13		ANGPTL7	-1.23017	2.27329e-34	1.06964e-30		ADAMDEC1	2.28138	1.555e-16	8.21663e-16
	WDR66	1.31302	0.00369746	0.0107019		PTPRC	1.82424	1.84027e-15	2.02332e-14		MAOA	-1.23066	1.65259e-10	2.3743e-09		EPHX4	2.2806	1.84062e-22	1.46681e-21
	STK31	1.31222	1.82672e-06	1.2967e-05		EDN1	1.82392	1.5183e-10	9.838e-10		CABCOCO1	-1.23252	1.70805e-07	1.28281e-06		MAD2L1	2.27972	2.78211e-39	6.63957e-38
	FA2H	1.30833	1.34889e-07	1.2728e-06		POM121L9P	1.82046	3.83056e-17	5.11925e-16		METTL7A	-1.23477	5.93735e-10	7.54536e-09		PROM2	2.27898	2.45337e-32	3.7915e-31
	ARHGEF19	1.30694	9.94432e-14	4.67638e-12		KLF2	1.81892	7.11482e-20	1.2393e-18		OR5P3	-1.23615	1.82519e-13	4.76448e-12		CPXM1	2.2787	3.73423e-31	5.34569e-30
	TFAP2C	1.30686	1.5875e-09	2.4962e-08		GZMH	1.81725	8.18228e-06	2.76277e-05		RERG	-1.23671	3.91125e-11	6.39007e-10		KCNK12	2.27856	3.69446e-21	2.70877e-20
	CENPU	1.30584	3.27677e-08	3.66846e-07		HLA-B	1.81117	1.05997e-53	1.66402e-51		FEZ1	-1.23768	2.27429e-25	6.68819e-23		CCDC150	2.27788	1.58968e-37	3.42303e-36
	BCO1	1.30277	1.50564e-06	1.09223e-05		GUCY1B2	1.80538	1.58705e-06	5.96805e-06		S100A8	-1.24002	1.92475e-05	8.42653e-05		TEX11	2.27779	2.85481e-27	3.16411e-26
	CEMIP	1.30209	0.000222102	0.000908863		SLCO2A1	1.80439	5.56962e-22	1.17473e-20		SPTBN1	-1.24037	1.76401e-22	2.40583e-20		KRT80	2.27762	7.5477e-34	1.28155e-32
	DTX2	1.29975	2.94052e-12	9.44619e-11		HLA-G	1.80352	2.2923e-26	7.16097e-25		PPARG	-1.2454	2.56015e-10	3.5326e-09		GUCA1A	2.27653	1.39636e-19	9.29161e-19
	CILP2	1.29952	1.23354e-07	1.17997e-06		RSAD2	1.80245	3.72856e-13	3.1979e-12		SEMA3D	-1.24572	1.53469e-09	1.80527e-08		CELF5	2.27503	1.63861e-15	8.02251e-15
	MKI67	1.29662	1.01154e-08	1.30063e-07		AIM2	1.80198	1.35001e-11	9.79109e-11		IL18RAP	-1.24585	7.05819e-13	1.65432e-11		TBXT	2.26657	2.81114e-10	8.91921e-10
	IYD	1.29479	0.00627486	0.016985		SLIT2	1.80074	3.24754e-25	9.15363e-24		EFEMP1	-1.24734	3.40364e-12	6.97062e-11		SLC44A5	2.26603	1.47757e-10	4.82272e-10
	LAMP5	1.29426	4.19543e-07	3.50471e-06		DTX4	1.79992	1.17155e-18	1.79157e-17		FOS	-1.24908	1.51016e-08	1.44719e-07		PDIA2	2.26268	4.44773e-11	1.5201e-10
	GRHL3	1.29122	0.000107139	0.000473893		CCR7	1.79392	1.77925e-20	3.28367e-19		OR5P1P	-1.25065	6.64189e-14	1.91142e-12		EGLN3	2.25998	1.95138e-21	1.45556e-20
	SYT2	1.28901	9.1106e-06	5.41217e-05		SCTR	1.79381	4.59303e-06	1.61439e-05		CES1P1	-1.25096	1.95844e-07	1.45003e-06		NQO1	2.2515	4.28906e-21	3.13328e-20
	GSDMB	1.28854	1.15252e-10	2.40195e-09		OLFML2B	1.79108	9.49546e-20	1.64473e-18		CCDC68	-1.25432	3.07293e-07	2.14719e-06		CDK5R2	2.24947	3.70004e-12	1.39231e-11
	PTTG1	1.28774	5.18796e-08	5.53473e-07		GOLM1	1.79055	1.80235e-14	1.78011e-13		NEXN	-1.25648	1.10308e-14	3.65511e-13		MYO3B	2.24682	3.70722e-14	1.63473e-13
	BCL2L14	1.28738	5.07058e-08	5.42098e-07		PAMR1	1.78949	9.41806e-08	4.22892e-07		MYH11	-1.25717	9.40002e-12	1.72099e-10		C12orf42	2.24312	1.70567e-22	1.36408e-21
	MINAR1	1.28685	1.9235e-05	0.000104906		SIPA1	1.78242	1.385e-22	3.11173e-21		ECRG4	-1.25719	1.00497e-14	3.3477e-13		VPREB3	2.24105	2.00204e-23	1.7085e-22
	CXCR5	1.28572	0.000377479	0.00145848		MMP11	1.77958	1.01644e-09	5.90993e-09		GPM6B	-1.25751	1.34404e-13	3.59833e-12		CENPU	2.24052	7.66754e-43	2.27832e-41
	XPR1	1.28458	1.32036e-12	4.56896e-11		GADD45G	1.77592	1.53928e-25	4.47075e-24		STARD9	-1.25802	5.37598e-23	8.50263e-21		HELLS	2.23985	5.93578e-49	2.70116e-47
	VPREB3	1.2823	2.96507e-05	0.000153575		FGF1	1.7755	1.09885e-12	8.90133e-12		CYP2B7P	-1.25974	0.000753619	0.00199351		PACSIN1	2.23792	2.14129e-26	2.25566e-25
	EDN2	1.2818	0.000545946	0.00201462		CDH3	1.77185	0.000229674	0.000612564		PPP1R15A	-1.25997	1.02792e-21	1.21676e-19		TDRD5	2.23737	4.80054e-09	1.36577e-08
	KNL1	1.28105	1.36857e-08	1.7064e-07		PRR15L	1.76609	1.85466e-14	1.82842e-13		CLEC3B	-1.26009	8.88568e-28	5.22617e-25		COX6B2	2.2352	2.20298e-20	1.53309e-19
	CDCA2	1.27913	7.51816e-08	7.65244e-07		CRIP1	1.76388	3.0983e-10	1.92318e-09		PRICKLE2	-1.26152	3.80835e-22	4.81054e-20		VSX1	2.23137	3.09517e-16	1.59764e-15
	RAB38	1.27642	2.19618e-10	4.25607e-09		HNF4G	1.76024	2.61509e-16	3.17964e-15		ARHGEF6	-1.26186	5.16474e-16	2.20421e-14		CNFN	2.2304	4.83784e-25	4.63663e-24
	SCAT1	1.27571	0.000433119	0.00164336		HLA-J	1.75948	7.68264e-23	1.79435e-21		FERMT2	-1.26308	1.29281e-19	1.03102e-17		H2AC8	2.22901	2.91154e-12	1.10481e-11
	SBF2-AS1	1.27061	1.01439e-11	2.80332e-10		SP140	1.75861	1.42908e-20	2.66518e-19		RBP4	-1.26476	2.40478e-08	2.19391e-07		FAM83D	2.22854	4.46422e-33	7.23324e-32
	EFNA4	1.26947	5.61605e-20	1.31742e-17		CRYM	1.75654	1.7414e-08	8.62149e-08		FAR2	-1.2656	1.38763e-12	3.07978e-11		SPC25	2.22134	6.70491e-36	1.30529e-34
	KCNK1	1.26873	8.80684e-08	8.79704e-07		EPHX1	1.75435	2.01925e-08	9.91794e-08		SOCS2	-1.26774	3.34575e-14	1.00914e-12		BHLHA15	2.21919	1.81042e-19	1.19412e-18
	SLC7A11	1.2685	2.14209e-05	0.000115208		CST1	1.75347	0.000138626	0.000384187		OLFML1	-1.26854	1.65698e-11	2.90915e-10		LINC00634	2.21287	8.40254e-24	7.42663e-23
	SNCG	1.26765	2.57759e-11	6.41979e-10		NYNRIN	1.75269	4.13e-09	2.21637e-08		CNTN4	-1.26916	2.52533e-21	2.70052e-19		DERL3	2.21208	4.42214e-31	6.30548e-30
	KIAA1324	1.26757	0.00835934	0.0218514		APOL6	1.751	2.74568e-27	9.22817e-26		PEAK1	-1.27293	4.09612e-24	8.5659e-22		APOBEC1	2.21031	3.01666e-10	9.54781e-10
	SLC52A3	1.26692	0.000178918	0.000751976		ADH1C	1.75089	3.1233e-05	9.63083e-05		CDO1	-1.27298	3.22732e-22	4.13206e-20		GABRA3	2.21001	5.60094e-07	1.3286e-06
	SLFN13	1.26587	1.00406e-09	1.64415e-08		NPC2	1.74993	3.49946e-21	6.85629e-20		MYH10	-1.27321	7.85938e-18	4.62255e-16		LGI2	2.20976	7.21392e-27	7.82743e-26
	LGR4	1.26449	1.34087e-07	1.26701e-06		GPR18	1.74889	3.25592e-10	2.019e-09		TMEM232	-1.27372	4.9733e-07	3.28776e-06		TNFRSF18	2.20936	6.23961e-24	5.55021e-23
	PKP4-AS1	1.2636	0.000929825	0.00319726		AGR2	1.74706	3.61922e-06	1.29132e-05		GLIPR2	-1.27538	8.78554e-12	1.6227e-10		SULF1	2.20561	2.34452e-25	2.28212e-24
	CXCL6	1.26344	0.0138371	0.0337036		NFKBIA	1.73661	1.18616e-24	3.18415e-23		ADGRL4	-1.27875	3.90697e-10	5.16747e-09		BPIFB2	2.20526	1.01775e-05	2.12809e-05
	HOXD1	1.26288	0.000128792	0.000559485		ICOS	1.73526	8.26371e-08	3.73357e-07		OTULINL	-1.28014	6.70263e-15	2.30622e-13		CST2	2.20482	6.56008e-13	2.61737e-12
	FGL1	1.26096	0.000751038	0.00265349		FGFR2	1.73461	4.18428e-05	0.000126477		VSIG4	-1.28045	2.91849e-08	2.61069e-07		SYT14	2.20343	2.409e-11	8.41962e-11
	PRSS16	1.2603	8.60144e-10	1.43885e-08		SELE	1.73144	1.01276e-08	5.15396e-08		SGCE	-1.28056	2.21381e-12	4.69149e-11		CDC25A	2.20242	5.8236e-35	1.06703e-33
	IGFBPL1	1.2589	5.79746e-05	0.000276889		RGS5	1.73125	1.30298e-17	1.81772e-16		TLL1	-1.28192	4.228e-19	3.04886e-17		CCN4	2.20159	5.73685e-34	9.8332e-33
	HGD	1.25814	0.000134876	0.000583904		RHOBTB2	1.73042	2.66267e-08	1.28893e-07		C1orf198	-1.28247	7.12555e-21	6.9849e-19		DLX6	2.20157	1.01593e-09	3.07434e-09
	GALE	1.25795	3.39908e-14	1.87358e-12		FLT1	1.72939	7.75724e-27	2.51846e-25		FLJ34503	-1.28332	6.54119e-27	2.79799e-24		ABCC3	2.19984	6.26578e-29	7.74795e-28
	POU6F2-AS2	1.25708	0.0117988	0.029459		ADRA2A	1.72764	5.87333e-12	4.43341e-11		SLPI	-1.28381	8.91276e-06	4.28363e-05		PRB3	2.19963	2.18074e-18	1.32161e-17
	PITX1	1.25478	0.00227388	0.00701427		FCGR2A	1.72725	2.46853e-15	2.68079e-14		THBD	-1.28556	9.27244e-20	7.52227e-18		MMP9	2.1977	1.7159e-19	1.13261e-18
	TXNDC17	1.25366	8.22706e-16	6.77439e-14		EVPL	1.72239	6.47445e-14	6.04639e-13		GBP4	-1.28586	1.45345e-08	1.39925e-07		IL1RL2	2.1966	2.26284e-34	4.01183e-33
	KIF11	1.25314	8.3878e-08	8.43069e-07		IRF9	1.722	1.52571e-36	9.85514e-35		DPYSL2	-1.28733	6.96112e-17	3.43872e-15		SNORC	2.19469	9.93356e-33	1.57283e-31
	MMP10	1.24842	0.00151939	0.00493039		RYR1	1.71934	2.30754e-06	8.46941e-06		GSTM5	-1.28742	1.19074e-15	4.73806e-14		FOXB1	2.19398	6.93671e-11	2.33064e-10
	TNFRSF21	1.24829	2.27478e-11	5.75801e-10		MAPK13	1.7179	3.11166e-33	1.64216e-31		MSRB3	-1.28818	3.24281e-21	3.37198e-19		FAM178B	2.19391	3.13742e-18	1.88183e-17
	LINC01843	1.24658	0.000231929	0.000944666		TM4SF4	1.71668	0.00208442	0.00465616		PGM5	-1.2901	4.75862e-17	2.41407e-15		IQANK1	2.19023	8.93287e-49	4.01446e-47
	H2BC6	1.24619	1.21321e-07	1.16328e-06		HSPB2	1.7144	2.49208e-08	1.20871e-07		SLIT3	-1.29032	1.02763e-13	2.81938e-12		NECTIN4	2.19004	9.33664e-39	2.16251e-37
	P4HA3	1.24573	1.42461e-06	1.04055e-05		PIK3IP1	1.7133	3.32891e-24	8.60108e-23		SPAG6	-1.29062	2.45508e-05	0.000104023		CDKN2A	2.18985	1.28674e-12	5.00782e-12
	CASKIN1	1.24398	1.53267e-05	8.55801e-05		VDR	1.71256	1.25138e-23	3.07319e-22		TNS1	-1.29309	3.3393e-20	2.93687e-18		NRK	2.1871	1.06589e-11	3.83745e-11
	LINC02535	1.24341	4.07701e-09	5.82092e-08		DUSP6	1.70574	1.17929e-10	7.76718e-10		RUNX1T1	-1.2943	3.05091e-17	1.62207e-15		P4HA3	2.18645	2.00627e-35	3.78339e-34
	C11orf86	1.24327	2.48055e-05	0.000131346		ACE	1.70573	6.78344e-12	5.08635e-11		RSPH4A	-1.29652	5.23544e-08	4.43258e-07		LYPD3	2.18522	6.10042e-16	3.08367e-15
	PAX5	1.2426	0.000306343	0.00121465		SIRPG	1.70441	2.03548e-20	3.72036e-19		COLEC10	-1.29669	5.60025e-20	4.72656e-18		VSIG1	2.1839	5.65814e-08	1.47121e-07
	PAK6	1.24156	6.03292e-12	1.74117e-10		HBEGF	1.70413	4.92283e-09	2.6091e-08		CAVIN1	-1.30019	6.95595e-25	1.7934e-22		HOXC9	2.18331	6.17577e-11	2.08691e-10
	PLA2G7	1.23927	4.09584e-07	3.43004e-06		EDNRA	1.70408	8.98116e-22	1.85641e-20		DENND3	-1.30056	1.35803e-24	3.19493e-22		SHCBP1	2.18066	5.16571e-41	1.37849e-39
	EPHB2	1.23703	6.2785e-10	1.09098e-08		TENM4	1.70336	6.46404e-10	3.8672e-09		PPIL6	-1.30074	8.0669e-09	8.22465e-08		ESPN	2.18014	9.26248e-17	4.98172e-16
	GRHL1	1.23555	3.35856e-07	2.88444e-06		SEMA4A	1.70268	1.66443e-29	6.55311e-28		FAT4	-1.30177	3.99138e-14	1.19052e-12		CDK1	2.17966	9.45932e-36	1.82772e-34
	TIFAB	1.23448	3.99932e-06	2.60686e-05		NMNAT2	1.70228	7.35403e-06	2.49808e-05		FAM162B	-1.30267	1.59193e-22	2.21939e-20		KREMEN2	2.17761	1.22775e-21	9.29221e-21
	SCUBE3	1.23245	5.38868e-05	0.000260573		CR2	1.70015	3.88576e-08	1.84358e-07		S100A12	-1.30524	6.16849e-10	7.81273e-09		GOLGA7B	2.17642	1.83265e-22	1.4611e-21
	SORD	1.2315	1.61313e-11	4.22639e-10		SAT1	1.69979	9.38851e-40	7.32304e-38		NPR1	-1.3067	1.75951e-21	1.9142e-19		KIRREL2	2.17502	3.49759e-12	1.31998e-11
	HOOK1	1.22902	7.20419e-15	4.74959e-13		SQOR	1.69895	9.01267e-21	1.7091e-19		DAPK2	-1.30686	9.20288e-23	1.35318e-20		POLE2	2.17447	8.57579e-43	2.53984e-41
	SLCO1B3	1.22796	0.00748607	0.0198324		ZNF710	1.69851	3.05048e-15	3.2755e-14		PHLDB2	-1.30717	1.66489e-15	6.43425e-14		H3C4	2.17036	8.38348e-16	4.19778e-15
	CDK1	1.2273	1.11225e-07	1.08085e-06		SPINT2	1.69796	7.8518e-30	3.2138e-28		FBLN5	-1.3086	9.11061e-13	2.09366e-11		SLC17A9	2.16874	9.62075e-28	1.09382e-26
	ZNF750	1.22385	0.00201421	0.00629995		MMP10	1.69722	8.9426e-06	3.00645e-05		CFL2	-1.31192	5.83573e-23	9.00281e-21		TINAG	2.16685	1.15631e-08	3.18491e-08
	FSTL4	1.22083	0.00096037	0.00329163		GPR39	1.69531	3.53628e-09	1.91348e-08		SFTPD	-1.31274	2.27837e-09	2.59728e-08		PODNL1	2.16542	7.27752e-21	5.20902e-20
	REEP6	1.22034	4.05036e-07	3.40467e-06		FBLN1	1.69215	4.24892e-12	3.25479e-11		GPR146	-1.31343	9.32877e-24	1.82892e-21		EFNA4	2.16386	8.97242e-58	7.14078e-56
	FOXO6	1.21957	3.97949e-06	2.59561e-05		A2M	1.69156	4.80418e-20	8.48738e-19		HEY1	-1.32033	3.42566e-20	2.9988e-18		RCOR2	2.1638	4.68469e-20	3.19855e-19
	CELF5	1.21808	0.00014943	0.000639636		NFIB	1.68965	2.07235e-18	3.07799e-17		MUC15	-1.32156	1.80003e-05	7.93405e-05		HECW1	2.16336	6.58537e-25	6.26824e-24
	WNT7B	1.21637	1.23121e-05	7.04038e-05		NUPR1	1.68941	3.51757e-13	3.02531e-12		RANBP3L	-1.32207	4.04233e-12	8.14569e-11		ANXA10	2.16293	1.18173e-07	2.97302e-07
	ZNF280B	1.2156	6.40331e-07	5.10191e-06		FABP4	1.68725	1.39515e-08	7.00511e-08		TSPAN18	-1.32344	5.49136e-20	4.6766e-18		NME1	2.16025	5.39957e-56	3.8405e-54
	RAB26	1.21549	1.17361e-14	7.26273e-13		KLF13	1.68532	1.79833e-06	6.71571e-06		CX3CR1	-1.32441	3.65182e-16	1.5984e-14		C2CD4D	2.1594	9.05783e-30	1.18427e-28
	ACMSD	1.21396	0.00187103	0.00591168		ANOS1	1.68435	4.53928e-12	3.46652e-11		P2RY14	-1.32539	2.86308e-14	8.79056e-13		CYP27B1	2.15583	2.39204e-38	5.42898e-37
	ADGRF4	1.213	0.0055401	0.0152187		PAK6	1.68381	8.09297e-26	2.43024e-24		TPPP3	-1.3305	1.7542e-12	3.81244e-11		PLA2G2F	2.152	2.13239e-15	1.03429e-14
	PAX9	1.2123	0.00273403	0.0082409		OAS2	1.67899	7.07808e-23	1.66254e-21		ID1	-1.33208	4.27491e-12	8.58677e-11		PLA2G2C	2.1511	6.01115e-20	4.08568e-19
	CA14	1.21079	8.39175e-05	0.000382415		SLC12A8	1.6789	6.40373e-16	7.49237e-15		STARD13	-1.33312	1.23404e-28	8.60216e-26		XKRX	2.15058	2.92254e-17	1.63767e-16
	KRT81	1.21028	0.00527542	0.014577		SDC1	1.67813	2.14746e-23	5.19158e-22		ABCC9	-1.3332	7.02519e-14	2.0125e-12		DPEP1	2.14636	1.28317e-19	8.56365e-19
	DGCR9	1.2101	7.97255e-07	6.19801e-06		TLR3	1.67791	4.02608e-13	3.43881e-12		HLF	-1.33475	5.13438e-09	5.41368e-08		AK4	2.14489	4.93799e-20	3.36641e-19
	LY6E	1.20784	6.8833e-07	5.44991e-06		SUSD6	1.67628	2.15866e-44	2.21253e-42		PLCE1	-1.33541	4.70385e-12	9.3289e-11		RTN4RL2	2.14407	3.33741e-17	1.85977e-16
	YBX2	1.20774	6.10399e-06	3.7762e-05		SLA	1.67592	1.3885e-25	4.04229e-24		CRTAC1	-1.33685	3.47126e-12	7.10137e-11		GYG2	2.14056	3.75957e-30	5.01998e-29
	CCR4	1.2068	6.993e-06	4.27635e-05		THEMIS2	1.6741	3.6674e-22	7.86905e-21		MRC1	-1.34078	1.9674e-07	1.45552e-06		C1QTNF6	2.13785	5.37087e-44	1.71431e-42
	CLRN3	1.20644	0.00107643	0.00364117		LILRB5	1.67297	1.09943e-19	1.87813e-18		RNF144B	-1.34109	2.65451e-17	1.43565e-15		CLDN6	2.13714	3.85948e-06	8.42399e-06
	STX1A	1.20598	2.63348e-09	3.91798e-08		PPFIBP2	1.67116	2.72153e-09	1.49545e-08		LRRC32	-1.34335	3.74231e-19	2.74062e-17		DNA2	2.13673	7.12196e-46	2.59406e-44
	CDT1	1.2053	2.33663e-05	0.000124509		APOL3	1.66902	2.20928e-24	5.81731e-23		DPT	-1.34491	3.84278e-12	7.78524e-11		GINS4	2.13229	1.10559e-36	2.26201e-35
	CYP7B1	1.2038	2.7133e-08	3.10616e-07		KRT16	1.66753	0.000219356	0.000587571		C1QTNF7	-1.34509	1.81978e-18	1.21454e-16		PTTG1	2.13104	1.72894e-35	3.27411e-34
	SLC39A11	1.2008	7.05958e-16	5.88512e-14		TACC2	1.66455	1.06701e-09	6.19235e-09		LRCH2	-1.34517	2.21478e-10	3.10614e-09		LIPM	2.1269	3.49294e-20	2.40303e-19
	TMEM177	1.20036	1.49063e-16	1.51115e-14		ACADL	1.65435	6.21531e-08	2.86871e-07		MEIS1	-1.35195	6.70282e-18	4.01764e-16		SYT16	2.12627	7.29805e-12	2.66842e-11
	RGS7	1.19821	0.00375248	0.0108465		BDKRB2	1.65296	2.04133e-11	1.46254e-10		LRRN4	-1.35272	8.42772e-11	1.29168e-09		UCN2	2.1247	2.94031e-16	1.52075e-15
	DIO2	1.19794	0.000912604	0.00314662		SLC22A3	1.65245	0.000194054	0.000524783		FAXDC2	-1.35405	9.78175e-14	2.69945e-12		SBK1	2.12424	7.33392e-23	6.02796e-22
	NRIP3	1.19632	0.000178488	0.000750637		CD86	1.64633	3.14799e-20	5.64182e-19		MAOB	-1.35514	6.42587e-13	1.51936e-11		PAX9	2.12292	2.94544e-16	1.52296e-15
	VSTM2L	1.19483	0.000580875	0.00212331		ABCA8	1.6462	2.31032e-07	9.86659e-07		GALNT18	-1.35715	3.49087e-24	7.63974e-22		TMEM156	2.11975	3.78176e-23	3.16156e-22
	MACC1	1.19473	6.11184e-06	3.77874e-05		CCRL2	1.64509	7.80857e-11	5.22904e-10		SEMA3E	-1.35779	2.07259e-09	2.38582e-08		NKAIN4	2.11741	5.55598e-16	2.81792e-15
	SMPDL3B	1.19462	2.97216e-13	1.20888e-11		RNF19A	1.64487	7.23575e-09	3.75001e-08		WDR49	-1.3601	1.6266e-09	1.90189e-08		BMP8A	2.11446	5.69279e-34	9.76695e-33
	CHGB	1.19451	0.010124	0.0258578		OLR1	1.64147	5.41616e-10	3.27186e-09		ABCG2	-1.36186	4.33066e-17	2.23308e-15		ATP6V1C2	2.11252	6.14351e-23	5.06335e-22
	ZDHHC9	1.1934	2.47591e-11	6.21257e-10		RORC	1.63891	5.90801e-19	9.31019e-18		TIE1	-1.36562	5.56922e-27	2.55654e-24		MELTF	2.11212	2.71551e-22	2.13576e-21
	LOC101928100	1.19313	5.6709e-07	4.55977e-06		OVOL2	1.63872	1.75149e-21	3.5092e-20		CES1	-1.36658	6.14145e-08	5.10324e-07		TESMIN	2.11099	1.67193e-19	1.10601e-18
	TEX9	1.19188	1.21731e-05	6.97471e-05		SCARF1	1.63512	1.31284e-19	2.21823e-18		DES	-1.36871	1.47307e-19	1.16003e-17		CSAG1	2.1079	2.39763e-06	5.35487e-06
	MAST1	1.19163	8.63927e-05	0.000392188		LAD1	1.63469	1.03515e-19	1.78305e-18		PPBP	-1.36907	5.69733e-18	3.45901e-16		OVOL1	2.1068	1.63767e-21	1.22612e-20
	EN2	1.19098	1.47687e-05	8.28542e-05		MMRN2	1.62943	2.92966e-33	1.55272e-31		FGD5	-1.37138	1.91585e-22	2.55731e-20		METTL7B	2.10399	1.5535e-18	9.51371e-18
	BMP8A	1.18962	0.000546936	0.00201753		ISG15	1.629	4.88736e-09	2.59363e-08		DCC	-1.37324	5.55494e-14	1.62092e-12		FOXA3	2.10302	1.66294e-11	5.89419e-11
	SOX2	1.18892	0.00876393	0.02274		TNFAIP2	1.62868	9.43578e-16	1.08154e-14		ZBBX	-1.37485	3.73081e-06	1.99482e-05		DCST2	2.10099	2.37236e-28	2.81967e-27
	GFPT1	1.18828	8.69897e-17	9.38465e-15		ARSD	1.62828	9.68902e-06	3.23948e-05		PLA2G4F	-1.37486	1.54069e-16	7.19535e-15		FAP	2.09993	3.31e-30	4.44268e-29
	PLEKHG4B	1.18828	1.16281e-05	6.70816e-05		AOC3	1.62769	8.08309e-16	9.34264e-15		SELP	-1.37531	2.94362e-17	1.57392e-15		KDELR3	2.09725	1.89428e-47	7.77774e-46
	KCNQ5	1.18739	0.000309129	0.00122354		PLA2G1B	1.62748	7.36613e-06	2.50072e-05		SRPX	-1.37791	4.78618e-14	1.40532e-12		RGS20	2.09591	1.14617e-14	5.23425e-14
	DSG2	1.18659	6.28207e-09	8.50567e-08		RIN2	1.62618	5.91774e-38	4.19382e-36		AOX1	-1.37944	7.72371e-16	3.15332e-14		CRYGN	2.09544	2.50164e-15	1.20712e-14
	MIR663AHG	1.18604	0.0120186	0.0299412		ATP11A	1.62006	1.81953e-11	1.31126e-10		TBX4	-1.38026	9.44349e-18	5.48758e-16		S100A2	2.09489	2.85051e-14	1.26684e-13
	GALNT3	1.18601	2.41381e-09	3.63404e-08		SYNPO	1.61904	3.41657e-18	5.00855e-17		PRKG1	-1.38165	3.08513e-19	2.31335e-17		LHX5	2.09333	2.31741e-11	8.11364e-11
	ANXA9	1.1859	1.68287e-05	9.29888e-05		SPOCK2	1.6176	1.24823e-25	3.6771e-24		ACSS3	-1.38459	6.40753e-11	1.00581e-09		ASPHD1	2.09331	9.24092e-18	5.33716e-17
	AP1M2	1.18527	5.90683e-10	1.03352e-08		CDS1	1.61449	3.73413e-13	3.20046e-12		SLCO4C1	-1.38529	3.11669e-06	1.70471e-05		RBBP8NL	2.09313	2.84781e-28	3.36485e-27
	ALOX12P2	1.18451	0.00025186	0.00101774		CXCR6	1.6144	2.93286e-30	1.24994e-28		CHST9	-1.38678	5.00694e-05	0.000193462		PTPRN	2.09226	6.76586e-10	2.08019e-09
	RAB25	1.18442	6.87135e-09	9.19857e-08		OLFML1	1.61409	2.07644e-31	9.79162e-30		CLEC14A	-1.38707	1.88662e-23	3.38173e-21		SLC15A1	2.09028	7.29004e-09	2.04031e-08
	LOC101927432	1.1844	1.13246e-05	6.5556e-05		DENND2D	1.61029	1.0325e-29	4.14405e-28		NEDD9	-1.38791	3.11733e-15	1.13925e-13		PABPC1L	2.08866	9.75539e-28	1.10843e-26
	BCL11A	1.18415	1.91255e-06	1.35003e-05		HDC	1.60758	1.38732e-15	1.55144e-14		ROBO2	-1.3884	3.97503e-11	6.4774e-10		WDR62	2.08551	9.88176e-34	1.66689e-32
	EGLN3	1.18215	4.04611e-06	2.6365e-05		SCPEP1	1.60447	5.52643e-16	6.52129e-15		GPD1	-1.39242	5.82235e-23	9.00281e-21		GPR19	2.08509	1.76384e-29	2.26801e-28
	LOC101929705	1.18128	5.69386e-05	0.000272586		GRAMD2B	1.60242	2.39376e-13	2.10699e-12		GYPE	-1.39252	5.86307e-24	1.17392e-21		ALDH3B2	2.08242	1.46902e-14	6.65647e-14
	HHLA2	1.18075	0.0103587	0.0264026		APOD	1.59888	4.4333e-06	1.56376e-05		RP1	-1.3944	2.73063e-10	3.7486e-09		UNC93A	2.08007	3.04529e-11	1.05415e-10
	NECTIN4	1.17957	5.03224e-13	1.93372e-11		CACNA2D2	1.59779	4.19133e-05	0.000126659		ROPN1L	-1.3981	4.80776e-07	3.19177e-06		MMP17	2.07835	5.67158e-18	3.33104e-17
	COL5A1	1.17878	4.38058e-07	3.64428e-06		PLXNB2	1.59724	1.97454e-18	2.94133e-17		JCAD	-1.39954	5.23692e-23	8.35289e-21		LEMD1	2.07761	7.37713e-14	3.18688e-13
	KIF23	1.17621	1.19821e-05	6.87898e-05		CYTIP	1.59521	5.14111e-16	6.08397e-15		TMTC1	-1.40256	3.91908e-13	9.67992e-12		TMEM82	2.07677	2.438e-13	1.00568e-12
	TNFSF11	1.17619	0.000338526	0.00132302		DUSP26	1.59347	3.44252e-11	2.40937e-10		PDE1C	-1.40425	2.91229e-23	5.02864e-21		FHL2	2.07532	4.07509e-29	5.09485e-28
	MFSD4A	1.17616	0.00139533	0.00458055		HLA-C	1.58738	7.14205e-56	1.28989e-53		NXF3	-1.4065	4.8498e-20	4.16795e-18		EPS8L3	2.07433	5.97435e-06	1.27686e-05
	TPBG	1.17581	8.94472e-10	1.4901e-08		CADPS2	1.58659	2.54902e-20	4.62178e-19		DMBT1	-1.411	9.32819e-05	0.000330073		UCHL1	2.07431	5.47121e-10	1.69571e-09
	FANCI	1.17463	2.68929e-08	3.0861e-07		PALLD	1.58626	5.79709e-18	8.28289e-17		RAMP2	-1.41177	3.53412e-23	5.83471e-21		H2BC7	2.07419	6.12968e-14	2.66519e-13
	EMB	1.17264	1.7533e-11	4.53475e-10		GSDMB	1.58488	1.0127e-11	7.44489e-11		SYNE1	-1.41208	1.90481e-18	1.26234e-16		PIF1	2.07325	2.33647e-30	3.17612e-29
	SLC39A4	1.17201	2.07759e-07	1.87615e-06		ME3	1.58469	2.44368e-26	7.59562e-25		ADAMTS1	-1.41286	1.16532e-12	2.62351e-11		OIP5	2.07103	4.80486e-30	6.36864e-29
	IGLV@	1.17091	4.82592e-05	0.000235677		MAP9	1.58379	1.62235e-05	5.23151e-05		ST6GALNAC2	-1.4141	2.30653e-11	3.93217e-10		CENPK	2.06607	8.92543e-37	1.83443e-35
	CCNE1	1.17066	1.77143e-06	1.2625e-05		BGN	1.58071	2.38663e-13	2.1022e-12		ARHGAP29	-1.41496	5.44264e-17	2.72436e-15		MROH6	2.06539	5.54775e-25	5.30295e-24
	DRAIC	1.16902	0.00582039	0.0158977		MYO6	1.57659	3.18228e-13	2.75605e-12		RAPGEF4	-1.41538	2.23912e-24	5.07741e-22		SPTSSB	2.06417	6.87824e-08	1.77315e-07
	RCC1	1.16747	2.3519e-18	3.56746e-16		MTUS1	1.57588	1.18062e-11	8.62819e-11		GRAMD2A	-1.41835	1.16344e-14	3.84835e-13		TRIM54	2.06025	7.29159e-11	2.44533e-10
	SSR4	1.16741	9.93255e-20	2.15462e-17		CST2	1.5731	1.31064e-06	4.97994e-06		FZD4	-1.41977	5.83219e-26	2.07109e-23		MYO7A	2.05944	1.3761e-53	8.232e-52
	HTR3A	1.16416	3.17803e-05	0.000163388		VWA5A	1.57242	2.27095e-23	5.47945e-22		NDNF	-1.42179	3.50242e-08	3.08899e-07		INA	2.05708	2.75401e-08	7.35135e-08
	CDCA5	1.16405	1.60036e-09	2.5125e-08		PBXIP1	1.57098	2.42006e-22	5.33101e-21		FPR2	-1.42266	9.3888e-17	4.5543e-15		CD19	2.05296	1.76938e-18	1.08028e-17
	LINC00858	1.16309	0.00120042	0.00400416		EGF	1.5656	3.78619e-12	2.90751e-11		ADGRD1	-1.42296	1.96518e-15	7.42703e-14		TOX3	2.05288	2.169e-10	6.95759e-10
	ARG2	1.16204	4.19664e-06	2.72754e-05		RND1	1.56469	8.94081e-10	5.24274e-09		FYB2	-1.42304	1.06416e-10	1.59972e-09		NKPD1	2.05267	8.13663e-27	8.79691e-26
	HLA-DOB	1.15952	2.90689e-07	2.54088e-06		SLPI	1.56316	1.11859e-05	3.69744e-05		ST6GALNAC3	-1.42353	8.32998e-24	1.6503e-21		RAD51	2.05243	1.36234e-35	2.5962e-34
	PMAIP1	1.15881	3.31068e-05	0.000169345		SPINK5	1.56306	0.00114416	0.00268849		RPL23AP32	-1.42373	7.48708e-20	6.15346e-18		TUBB2B	2.05237	1.48717e-10	4.8532e-10
	C3orf14	1.1584	3.81504e-12	1.17683e-10		ERBB2	1.56281	2.85222e-18	4.20609e-17		CD93	-1.42797	1.30663e-20	1.21068e-18		SLC22A18AS	2.04933	1.35992e-23	1.18117e-22
	IGLV6-57	1.15805	0.00846829	0.0220837		ALPK3	1.56137	1.06755e-08	5.42392e-08		LGALSL	-1.42947	5.18231e-15	1.81294e-13		CLPSL1	2.04899	2.01331e-12	7.72896e-12
	DBNDD1	1.15432	7.44573e-09	9.88875e-08		LILRB4	1.56079	9.06088e-17	1.16088e-15		GIMAP6	-1.42988	6.11017e-21	6.08463e-19		PAFAH1B3	2.04616	1.77212e-37	3.80226e-36
	ESPL1	1.15385	8.5851e-08	8.60233e-07		DKK2	1.55616	1.10805e-09	6.40057e-09		TTN	-1.43029	9.89631e-15	3.30245e-13		HPCA	2.04271	5.96435e-32	8.97933e-31
	ILDR1	1.15274	5.34163e-09	7.40124e-08		CYBB	1.55582	5.276e-12	4.00447e-11		AKAP12	-1.43194	1.53467e-15	5.97223e-14		IL17C	2.04052	5.84752e-13	2.33978e-12
	LRG1	1.15246	9.14002e-08	9.08776e-07		LYVE1	1.55526	8.21583e-11	5.48991e-10		PPARGC1A	-1.43268	3.12112e-11	5.20865e-10		LARGE2	2.04048	1.34066e-23	1.165e-22
	CD180	1.1519	1.24893e-08	1.5718e-07		RAMP1	1.55351	3.49878e-13	3.01123e-12		ACOXL	-1.43592	3.48833e-11	5.75407e-10		IL20RB	2.03982	1.45461e-12	5.63806e-12
	SPP2	1.14907	0.000247983	0.00100337		SDS	1.55299	7.07583e-17	9.16974e-16		PAPSS2	-1.44192	7.00445e-15	2.40129e-13		CHEK1	2.03777	4.95559e-41	1.32437e-39
	BLNK	1.14851	5.33429e-11	1.20779e-09		CD36	1.54755	1.75065e-14	1.73415e-13		SLC5A4	-1.44921	2.75299e-21	2.90629e-19		SALL1	2.03772	1.32918e-07	3.32819e-07
	IL36G	1.14845	0.000141885	0.000611752		PRKCD	1.54752	5.13453e-19	8.17438e-18		CSRNP1	-1.44948	4.60231e-20	3.97339e-18		CPNE4	2.0371	4.3756e-15	2.0699e-14
	EZH2	1.14837	5.22984e-08	5.57352e-07		SLC16A4	1.54635	0.00014877	0.000410741		RBMS3	-1.45239	3.82063e-18	2.40495e-16		LRRC15	2.03663	2.39583e-13	9.89328e-13
	LGI2	1.1474	0.000106498	0.000471368		CD37	1.5439	1.03596e-11	7.61134e-11		ADH1C	-1.45637	1.2215e-08	1.19366e-07		NKX3-2	2.03638	1.2561e-14	5.7218e-14
	TMPRSS13	1.1468	5.37192e-05	0.00025995		CCL7	1.54213	2.2624e-09	1.26161e-08		IL18R1	-1.45819	1.5042e-17	8.42575e-16		CKMT1B	2.03468	8.3784e-11	2.79734e-10
	CRLF1	1.14663	0.000858432	0.00298414		PMEPA1	1.54138	8.05726e-09	4.15321e-08		LIMCH1	-1.45895	7.60004e-18	4.49812e-16		ADAM28	2.03129	1.18161e-29	1.53355e-28
	TENM4	1.14653	2.20435e-07	1.97471e-06		RASL12	1.53987	5.26317e-27	1.7314e-25		SYNPO2	-1.46059	2.92661e-12	6.06519e-11		SLC25A10	2.03054	2.63574e-40	6.72559e-39
	FBXO16	1.14214	4.43106e-13	1.74936e-11		THSD7A	1.5388	3.24838e-12	2.51162e-11		FRMD3	-1.46334	1.38699e-26	5.2209e-24		HGD	2.02984	1.09061e-08	3.0104e-08
	ERO1A	1.14178	3.24509e-13	1.31195e-11		CYP39A1	1.53827	1.05729e-05	3.50694e-05		PDE8B	-1.46362	8.48076e-17	4.14588e-15		IGLL5	2.02751	1.35548e-14	6.15741e-14
	DEPDC1-AS1	1.14046	7.96746e-06	4.80525e-05		GPC4	1.53582	3.99636e-08	1.89316e-07		DUOX1	-1.4652	1.38843e-11	2.46991e-10		H3C12	2.0247	2.12466e-17	1.20364e-16
	KLHDC7A	1.13979	2.14503e-05	0.000115304		CALCRL	1.53192	1.5123e-16	1.8945e-15		FAM107A	-1.46642	3.41582e-25	9.45428e-23		AIM2	2.02108	5.25371e-15	2.46849e-14
	MIF	1.13759	1.39168e-13	6.15697e-12		SV2B	1.52869	2.89396e-07	1.21788e-06		ITM2A	-1.46769	2.48872e-15	9.25695e-14		TSHR	2.02094	3.15148e-19	2.04287e-18
	TTC22	1.13745	7.2193e-10	1.2306e-08		CLIC5	1.52636	2.44564e-13	2.1496e-12		ABCA9	-1.47099	3.58629e-13	8.91644e-12		SLC25A48	2.01971	4.97729e-16	2.53081e-15
	RECQL4	1.13705	9.23591e-09	1.19823e-07		GJA5	1.52401	6.36802e-11	4.30623e-10		CLEC1A	-1.47524	2.26148e-23	3.97788e-21		CAMK2N2	2.0197	2.57586e-16	1.33684e-15
	PCP4L1	1.13579	0.00240412	0.00735974		PPL	1.52209	6.41057e-15	6.67539e-14		ADH1A	-1.47933	1.66128e-16	7.72026e-15		SPOCK1	2.01784	1.30909e-12	5.09041e-12
	KCNK12	1.13477	0.00171078	0.005467		LY9	1.52137	3.07456e-07	1.28733e-06		HECW2	-1.47959	6.6047e-19	4.69083e-17		OGDHL	2.01637	2.31864e-09	6.82001e-09
	FAM83F	1.13463	1.8332e-06	1.3006e-05		S1PR1	1.52026	7.63514e-21	1.45903e-19		B3GALNT1	-1.48113	1.2846e-20	1.1969e-18		FOXH1	2.01338	5.03548e-17	2.76507e-16
	JPT2	1.13416	7.03244e-15	4.69776e-13		LILRB3	1.51987	8.01962e-14	7.41681e-13		MIR218-1	-1.48247	4.03575e-14	1.19849e-12		KNTC1	2.01312	1.51012e-48	6.67038e-47
	PLD5	1.1328	0.00804936	0.0211497		SCNN1B	1.51955	3.02453e-08	1.45671e-07		CPED1	-1.48417	1.67945e-19	1.30615e-17		ANKRD18B	2.00729	5.5399e-10	1.71611e-09
	RPL39L	1.12938	4.96348e-06	3.15878e-05		RTP4	1.5191	8.07677e-08	3.65577e-07		MCEMP1	-1.48438	2.86751e-22	3.69653e-20		H2BC17	2.00687	1.79213e-14	8.08203e-14
	LINC00467	1.12775	4.48177e-15	3.18363e-13		ST3GAL5	1.51814	5.11672e-10	3.10003e-09		OTUD1	-1.48746	6.82296e-23	1.0356e-20		PRSS1	2.00295	1.09786e-07	2.77125e-07
	PLPP5	1.12434	3.8551e-12	1.18737e-10		CH25H	1.51531	1.16655e-09	6.71969e-09		AQP1	-1.48903	7.37227e-09	7.55738e-08		CBX2	2.0015	1.5298e-20	1.07538e-19
	TSHR	1.12386	0.0011256	0.00378717		CD48	1.51373	4.19051e-17	5.58224e-16		SLCO2A1	-1.48968	2.62799e-11	4.43202e-10		ECE2	1.9994	1.01578e-36	2.08299e-35
	C5orf46	1.12232	0.00164004	0.00526683		AQP5	1.51281	0.00029321	0.000768794		F11	-1.49003	9.45178e-12	1.72878e-10		PPP1R14B	1.99918	2.98415e-56	2.15646e-54
	SYNE4	1.12206	2.3721e-05	0.000126266		CNGA3	1.51031	0.00157649	0.00360066		CXCL2	-1.49235	1.02756e-11	1.86677e-10		TMEM171	1.99883	1.37044e-13	5.79277e-13
	KRT19	1.12121	3.12072e-07	2.69741e-06		STAT1	1.50878	1.27134e-19	2.15399e-18		KLRF1	-1.49252	2.31146e-20	2.08153e-18		RPL39L	1.99808	1.14603e-23	1.00359e-22
	IGLJ3	1.12077	0.00112016	0.00377202		CEACAM8	1.50785	1.86209e-05	5.95964e-05		SH2D1B	-1.49497	3.13613e-23	5.36592e-21		GFAP	1.99775	2.62334e-15	1.26281e-14
	PRSS3P2	1.11735	0.000294822	0.00117243		PHF11	1.50765	2.97641e-25	8.43371e-24		ABCA6	-1.49792	8.77097e-13	2.0255e-11		EN2	1.9974	1.24142e-09	3.73481e-09
	GRTP1	1.11636	3.52101e-08	3.9115e-07		NLRP3	1.50603	1.59948e-08	7.98258e-08		SPARCL1	-1.50336	4.04356e-14	1.19849e-12		LBX2	1.99726	1.3731e-40	3.57441e-39
	ALG1	1.11416	5.6526e-14	2.95993e-12		TRIM8	1.50547	7.91824e-21	1.50848e-19		EML1	-1.50396	7.14814e-27	2.98967e-24		INAVA	1.99704	4.27e-31	6.09334e-30
	COL24A1	1.11378	3.22283e-06	2.14579e-05		LIMCH1	1.50321	2.30625e-09	1.28203e-08		VGLL3	-1.50462	3.98822e-14	1.19052e-12		TONSL	1.99565	1.25914e-44	4.15103e-43
	RAD51AP1	1.11343	1.17564e-06	8.75504e-06		RPS6KA2	1.50175	1.56904e-16	1.96162e-15		CTNNAL1	-1.50732	1.54632e-18	1.04313e-16		ACRV1	1.9951	3.36854e-25	3.24912e-24
	FAAH2	1.11301	4.20693e-14	2.27842e-12		SH3YL1	1.50122	1.47107e-13	1.32396e-12		OGN	-1.50895	9.29567e-09	9.33087e-08		SMC1B	1.99509	1.86935e-11	6.59862e-11
	SLC25A10	1.10897	3.2237e-11	7.79796e-10		FABP6	1.50102	0.00065372	0.00160353		F8	-1.50961	4.68502e-15	1.67001e-13		H3C10	1.99296	6.48179e-18	3.79087e-17
	PPEF1	1.10828	0.000519621	0.00193019		RAPGEF5	1.50069	2.00411e-18	2.98021e-17		SHROOM4	-1.51302	6.81446e-20	5.675e-18		CKM	1.99248	5.65627e-13	2.26677e-12
	TFAP2D	1.10787	0.00488757	0.0136341		ZBED2	1.4993	6.09384e-13	5.10302e-12		ART4	-1.51863	8.48374e-21	8.23054e-19		BLM	1.99235	8.18628e-44	2.56759e-42
	ADAM8	1.10725	7.94874e-11	1.72058e-09		PCSK5	1.49425	8.43658e-13	6.94296e-12		CYBRD1	-1.51874	1.63072e-14	5.26446e-13		NR2E1	1.99139	1.12599e-12	4.4021e-12
	ATAD2	1.10638	7.29703e-09	9.71045e-08		PLA2G4C	1.4919	2.78743e-14	2.70287e-13		PLEKHH2	-1.52099	5.00922e-14	1.46851e-12		TLL2	1.99119	1.12146e-21	8.5056e-21
	TMEM54	1.10554	3.41034e-10	6.31813e-09		SELENBP1	1.49165	1.6101e-06	6.04738e-06		ACVRL1	-1.52332	3.7417e-29	3.20103e-26		FUT3	1.9909	5.9921e-24	5.34584e-23
	SLC44A4	1.10342	4.22277e-05	0.00020885		SLAMF7	1.49144	6.35738e-07	2.52868e-06		GPX3	-1.52803	8.99419e-17	4.37415e-15		SIX2	1.9901	8.78586e-09	2.44306e-08
	SPIB	1.10288	9.5392e-06	5.63195e-05		FRMD4B	1.48949	1.27223e-18	1.93597e-17		C20orf85	-1.5314	1.20667e-06	7.29074e-06		OCIAD2	1.98813	6.46082e-53	3.62488e-51
	EPS8L1	1.10182	3.33283e-07	2.86601e-06		FPR3	1.4886	5.08243e-14	4.81898e-13		PDE5A	-1.53294	2.78146e-19	2.094e-17		SRRM3	1.98739	7.455e-26	7.50318e-25
	KRTCAP3	1.10169	2.19651e-07	1.96944e-06		RPH3AL	1.4865	7.88964e-14	7.30204e-13		CGNL1	-1.53294	1.00218e-19	8.06071e-18		ZP3	1.98485	1.24578e-24	1.1716e-23
	PON1	1.09784	0.000134874	0.000583904		IL6R	1.48309	2.00311e-13	1.78083e-12		ERG	-1.53448	7.97593e-25	2.00153e-22		PPFIA4	1.9836	2.83996e-19	1.84689e-18
	RALY-AS1	1.09729	2.21936e-11	5.63897e-10		CYP2B6	1.48139	3.2192e-08	1.54626e-07		ABCA3	-1.53755	1.73579e-09	2.02287e-08		VTCN1	1.9821	1.07179e-08	2.96024e-08
	MARVELD3	1.09708	1.70864e-11	4.44203e-10		LPL	1.4808	7.05102e-08	3.22563e-07		HBEGF	-1.54049	1.51983e-13	4.03451e-12		FAM72C	1.9804	4.51745e-18	2.67581e-17
	SFXN1	1.09701	8.07503e-16	6.67646e-14		SLAMF1	1.47831	5.65431e-27	1.85515e-25		FLRT3	-1.54133	6.26053e-09	6.52795e-08		MCM4	1.97942	7.5575e-45	2.53309e-43
	CDCP1	1.097	2.00809e-07	1.82319e-06		ADGRE3	1.47447	1.07859e-09	6.24785e-09		P3H2	-1.54186	6.52962e-12	1.2401e-10		NAT8L	1.97901	8.1391e-12	2.96274e-11
	KIF15	1.09619	5.34305e-07	4.33417e-06		TIMP3	1.47378	6.58957e-10	3.9385e-09		NPR3	-1.54215	1.85746e-17	1.0252e-15		ABCA4	1.97803	2.32501e-09	6.83653e-09
	ENC1	1.09576	1.52216e-14	9.16661e-13		SLC31A2	1.47073	2.5389e-13	2.22684e-12		SLCO1A2	-1.54376	1.22496e-22	1.74659e-20		KPNA7	1.97757	2.51073e-20	1.74122e-19
	ECT2	1.09425	2.86334e-08	3.25821e-07		ELMO3	1.4687	3.08443e-19	5.05325e-18		LHFPL6	-1.54386	2.70531e-15	1.0023e-13		DTL	1.97753	4.22439e-35	7.81144e-34
	DDX59-AS1	1.09399	0.00025203	0.00101791		ARHGAP25	1.46821	1.15774e-22	2.63456e-21		BMP5	-1.54557	1.73947e-10	2.48396e-09		SMKR1	1.97565	1.53381e-14	6.94309e-14
	MAFG-DT	1.09336	3.20582e-06	2.13587e-05		LGALS4	1.46648	9.31167e-05	0.000266459		KCNT2	-1.54614	3.39921e-24	7.52666e-22		XKR9	1.97446	1.02566e-15	5.10595e-15
	RHBDL1	1.0929	0.000770274	0.00271575		LAPTM5	1.46618	4.91859e-18	7.10132e-17		BTNL9	-1.54722	2.62649e-24	5.88489e-22		FOXP3	1.97243	4.44648e-39	1.0487e-37
	ELMO3	1.09178	6.16825e-10	1.07553e-08		FBP1	1.46423	1.43045e-10	9.30769e-10		OLR1	-1.55271	3.91698e-08	3.41145e-07		BCAN	1.97223	5.8812e-15	2.75346e-14
	H2BC14	1.09167	1.15723e-06	8.6563e-06		SDC4	1.46101	1.22802e-15	1.38328e-14		TMEM212	-1.55868	1.38993e-06	8.28631e-06		HSF2BP	1.97052	1.08167e-29	1.40586e-28
	NEK6	1.09104	1.75829e-16	1.73459e-14		INHBB	1.46041	6.06386e-08	2.80403e-07		LAMA3	-1.56749	1.94689e-12	4.18769e-11		AUNIP	1.97042	8.31277e-27	8.98197e-26
	MCHR1	1.0902	0.000963004	0.00330009		TNFRSF21	1.45765	2.94805e-13	2.56394e-12		ZBTB16	-1.56888	2.63092e-15	9.76657e-14		MESP1	1.96913	9.40023e-21	6.67812e-20
	MCRIP2	1.09004	1.24448e-13	5.6673e-12		ALDH3A1	1.45689	0.00306997	0.00661347		ANGPT1	-1.57304	4.47772e-18	2.78136e-16		UGT2B15	1.96671	2.43026e-07	5.94758e-07
	MMP15	1.08895	3.58771e-06	2.36377e-05		FILIP1L	1.45683	1.25332e-15	1.40922e-14		SCGB3A2	-1.57311	0.000326887	0.000967608		MAGEA12	1.96654	4.61948e-05	9.04471e-05
	SLC35F2	1.08835	2.39066e-10	4.55853e-09		FXYD6	1.45674	7.13978e-23	1.67387e-21		KIAA1324L	-1.57364	4.24574e-13	1.04456e-11		INSL3	1.96453	6.27775e-34	1.074e-32
	KREMEN2	1.08797	1.03637e-05	6.06722e-05		SRC	1.45249	9.36996e-07	3.63717e-06		HPGD	-1.57464	2.62728e-06	1.46948e-05		NKAIN3	1.96413	4.45531e-11	1.52212e-10
	LRIG3	1.08568	6.34338e-07	5.06416e-06		TNFSF11	1.45185	3.44533e-05	0.000105608		OVCH2	-1.57493	3.58994e-20	3.12807e-18		FAM72B	1.96181	1.48311e-22	1.19137e-21
	ENTPD7	1.08552	9.22463e-09	1.19754e-07		DLEC1	1.45161	1.80692e-12	1.43008e-11		WWC2	-1.57615	9.99197e-26	3.24239e-23		FNDC1	1.96156	5.8168e-17	3.17961e-16
	H1-3	1.08391	4.87512e-06	3.11236e-05		TMEM62	1.45153	7.39754e-22	1.54974e-20		ANO2	-1.57665	1.05401e-26	4.08796e-24		TFF2	1.9578	3.21383e-05	6.39509e-05
	LRRC8E	1.0837	6.19855e-09	8.40951e-08		AHCYL2	1.45092	2.84087e-09	1.55965e-08		ANXA3	-1.58047	5.99087e-13	1.42908e-11		MUC5AC	1.95718	0.000935292	0.00158034
	AP1G2	1.08275	5.89694e-12	1.70437e-10		KIT	1.44976	1.83091e-06	6.82505e-06		LRRC36	-1.58379	6.02276e-20	5.06046e-18		FBXO43	1.95714	1.48449e-30	2.04256e-29
	LINC02099	1.08199	0.000679562	0.00243464		CRTAC1	1.44948	3.84439e-11	2.67404e-10		SUSD2	-1.5934	2.88663e-10	3.9369e-09		MZB1	1.9557	1.77929e-15	8.67601e-15
	SPINT1-AS1	1.08185	0.00032929	0.00129193		ABCA4	1.44745	0.000266859	0.000704467		TSPAN12	-1.59363	3.1384e-17	1.65456e-15		KIF1A	1.95527	8.34008e-05	0.00015897
	NME1	1.08092	4.34071e-10	7.84674e-09		TLR5	1.44725	1.31201e-21	2.68066e-20		PECAM1	-1.59432	1.1906e-17	6.76987e-16		SLC16A9	1.95296	1.78989e-09	5.31496e-09
	FNDC1	1.08088	0.00256341	0.00778711		SLC4A4	1.44689	6.6915e-07	2.65468e-06		S1PR1	-1.59909	2.10939e-27	1.13431e-24		ITPRID1	1.95294	1.84334e-06	4.16637e-06
	CCN6	1.08025	0.00145661	0.00474726		SLC15A2	1.44573	2.07407e-11	1.48429e-10		CDH13	-1.60588	6.25759e-22	7.69765e-20		GREB1	1.94889	4.11757e-18	2.44456e-17
	CATSPERB	1.08016	3.59914e-05	0.000181932		LPCAT1	1.44537	4.86979e-07	1.97305e-06		GLDN	-1.60743	1.42186e-16	6.72383e-15		FADS6	1.94864	4.08012e-08	1.0753e-07
	E2F7	1.0797	1.52274e-05	8.51197e-05		USP53	1.4449	2.45466e-08	1.19103e-07		SASH1	-1.60875	9.2201e-32	2.3204e-28		CKMT1A	1.94745	1.9144e-10	6.18152e-10
	TSPAN6	1.07903	1.37562e-11	3.67573e-10		IFIH1	1.44365	1.32736e-10	8.68247e-10		CCBE1	-1.6119	1.79713e-22	2.43336e-20		CPT1B	1.94726	1.35539e-25	1.33879e-24
	MCM2	1.07715	4.90694e-09	6.84596e-08		KANK3	1.44124	6.31752e-09	3.30451e-08		CCDC141	-1.61498	8.69134e-18	5.09594e-16		TESC	1.94585	8.42942e-09	2.34719e-08
	FABP7	1.07652	0.000559199	0.00205488		IGF1	1.44067	9.35511e-09	4.78639e-08		PRG4	-1.61673	4.11521e-09	4.41576e-08		BPIFB4	1.9455	9.85946e-09	2.72857e-08
	C4orf48	1.07611	1.35011e-10	2.76238e-09		CFLAR	1.43903	1.43174e-17	1.98618e-16		SNTN	-1.62166	2.02534e-07	1.49369e-06		HCAR1	1.94481	8.38623e-10	2.55619e-09
	TMC4	1.07606	2.41188e-09	3.63385e-08		CXCL1	1.43899	1.16069e-05	3.83048e-05		C7	-1.62191	6.1207e-07	3.96141e-06		FAM131C	1.94465	1.79797e-15	8.76e-15
	BICDL1	1.07573	7.97843e-13	2.93717e-11		CTSZ	1.43879	1.67605e-15	1.84507e-14		AFF3	-1.62633	7.09245e-18	4.21094e-16		DIRAS1	1.94446	2.67378e-12	1.01672e-11
	P3H4	1.07572	5.17808e-08	5.52849e-07		TNFAIP3	1.43728	8.87028e-14	8.17912e-13		RGCC	-1.62832	7.29487e-20	6.02179e-18		PCSK1	1.94428	1.46155e-06	3.33178e-06
	CYP27C1	1.0756	8.24764e-05	0.000376443		HABP2	1.43703	2.07637e-07	8.93827e-07		PDZD2	-1.62923	1.62424e-17	9.04431e-16		H2AC7	1.94355	3.0984e-11	1.07213e-10
	NDC80	1.07527	4.08293e-05	0.000202929		FRK	1.43639	9.78078e-08	4.38227e-07		TMEM47	-1.63848	5.78051e-16	2.43389e-14		TLCD3B	1.9415	6.89838e-21	4.95531e-20
	TYMS	1.07455	3.35465e-06	2.22328e-05		AADAC	1.43604	0.00069818	0.00170315		GHR	-1.64121	7.89689e-21	7.7009e-19		HMGA1	1.93846	2.69653e-34	4.76668e-33
	PON3	1.07454	0.000944264	0.00324414		IL4R	1.4358	1.16347e-30	5.08076e-29		EMP2	-1.64211	1.02844e-20	9.82548e-19		GSDMC	1.9377	4.49703e-14	1.97336e-13
	PTGES	1.07423	7.79467e-08	7.90199e-07		XCL1	1.43565	1.01021e-06	3.89694e-06		HEG1	-1.64215	9.26319e-18	5.41437e-16		ECT2	1.93727	3.53551e-40	8.94573e-39
	LIMD2	1.07307	0.000142598	0.000614564		MBP	1.43459	3.62703e-13	3.11728e-12		SVEP1	-1.64348	1.24274e-13	3.34616e-12		CDHR2	1.93702	6.78234e-12	2.48741e-11
	TP63	1.07182	0.00663877	0.0178591		NOTCH3	1.43454	1.32322e-17	1.83975e-16		GIMAP8	-1.6438	5.81484e-27	2.60574e-24		PRR11	1.93526	4.54692e-27	4.99664e-26
	RHD	1.07168	0.000299463	0.00118948		HCAR3	1.43418	3.77859e-06	1.34429e-05		RHOJ	-1.65152	2.268e-20	2.05221e-18		PRR19	1.93509	2.86543e-28	3.38125e-27
	PAFAH1B3	1.07137	1.54035e-11	4.06209e-10		FAM107A	1.43262	9.68353e-16	1.10687e-14		LRRK2	-1.65357	4.48125e-09	4.77586e-08		CRLF1	1.92831	5.04357e-07	1.2016e-06
	ALDH18A1	1.07131	8.95434e-21	2.73704e-18		TSPAN13	1.43078	1.04311e-17	1.47175e-16		FGF14	-1.65431	4.66978e-13	1.137e-11		TM4SF5	1.92783	1.61594e-06	3.66754e-06
	RCCD1	1.0711	1.01189e-16	1.06322e-14		PATJ	1.43023	4.20395e-11	2.90208e-10		ARHGAP31	-1.65566	3.6542e-19	2.68655e-17		ARL9	1.9278	3.80509e-18	2.26724e-17
	SULT4A1	1.07012	0.00426035	0.0121225		ANKRD6	1.43007	9.64537e-16	1.10352e-14		PCDH15	-1.65644	1.08485e-21	1.2638e-19		CDX2	1.92705	4.82295e-08	1.26186e-07
	SPTB	1.0693	0.000151216	0.000646321		TAP1	1.42782	3.13139e-11	2.20156e-10		PTPN21	-1.65974	9.86304e-32	2.3204e-28		CBARP	1.92575	2.53084e-20	1.7545e-19
	LOC101928152	1.06881	7.07346e-06	4.31901e-05		PLTP	1.42599	4.21947e-09	2.25949e-08		TMOD1	-1.66158	6.19019e-25	1.61813e-22		TTYH1	1.92499	4.53779e-23	3.77439e-22
	IGHV5-78	1.06828	0.000331592	0.0012997		EPN3	1.42589	6.34836e-05	0.000186747		ADGRE1	-1.67717	3.92613e-27	2.05261e-24		GLRA3	1.92471	9.8753e-10	2.9914e-09
	TMEM144	1.06791	6.18327e-13	2.3282e-11		SRGN	1.42532	1.67665e-17	2.29766e-16		FGFBP2	-1.68641	3.80735e-32	1.43316e-28		H2AC11	1.92334	2.14748e-14	9.62929e-14
	CENPK	1.06541	8.80837e-08	8.79704e-07		CXCL6	1.42504	6.00007e-07	2.39501e-06		PLA2G1B	-1.68683	3.89337e-10	5.15672e-09		MUC21	1.91957	1.02943e-05	2.15113e-05
	SYT12	1.06501	5.42823e-07	4.3909e-06		ACSL1	1.42398	2.66901e-12	2.0753e-11		LINC00472	-1.68877	3.12909e-16	1.376e-14		BICDL1	1.91776	1.02537e-30	1.42604e-29
	CNIH3	1.06477	4.14491e-05	0.000205503		SAMHD1	1.42324	4.36408e-13	3.71216e-12		C10orf67	-1.68988	9.68941e-37	6.07881e-33		IGFBP3	1.91775	4.10997e-22	3.19771e-21
	ZNF837	1.06415	0.00010003	0.000446567		PTGIR	1.42196	5.60321e-08	2.60559e-07		PIP5K1B	-1.69243	1.43211e-16	6.75531e-15		H2BC18	1.9163	2.53339e-17	1.42625e-16
	PDIA4	1.06394	9.92578e-12	2.75816e-10		TSPAN8	1.42109	0.00286151	0.00620535		SEMA5A	-1.70114	1.10215e-21	1.27261e-19		TNFRSF25	1.91283	2.41604e-29	3.0695e-28
	ECE2	1.06363	5.57453e-10	9.8632e-09		PELI1	1.42082	2.03743e-14	2.00224e-13		FILIP1	-1.70253	3.5399e-17	1.84555e-15		IL17REL	1.91117	2.38223e-13	9.8461e-13
	HMGB3P1	1.06355	2.9276e-07	2.55677e-06		NNMT	1.42054	2.0311e-08	9.97218e-08		FOSB	-1.70359	2.61894e-09	2.95865e-08		EPHB2	1.91031	1.16478e-24	1.09656e-23
	HSH2D	1.06349	2.6565e-06	1.80749e-05		TAPBPL	1.42042	5.34366e-14	5.05508e-13		PRKG2	-1.70619	1.14851e-25	3.66373e-23		PARPBP	1.91001	7.3943e-33	1.18113e-31
	MTA3	1.06255	1.68418e-17	2.09732e-15		ATP1B1	1.42004	1.78617e-19	2.98144e-18		DACH1	-1.71628	9.31037e-25	2.27572e-22		HES6	1.90641	2.76012e-17	1.55147e-16
	CRACD	1.06221	7.08842e-08	7.26395e-07		IL2RA	1.41751	8.70697e-19	1.34308e-17		VWF	-1.72439	1.60587e-20	1.4601e-18		CILP	1.90514	9.21554e-12	3.33443e-11
	DAGLA	1.06111	0.000307266	0.00121784		LY96	1.41628	1.66962e-12	1.3299e-11		AADAC	-1.72465	4.35444e-10	5.69923e-09		POU6F2	1.90213	6.78782e-06	1.44167e-05
	HMGA1	1.05903	1.03752e-07	1.01607e-06		LAMP5	1.41566	2.25471e-06	8.29269e-06		ASPA	-1.72711	2.10943e-22	2.79588e-20		HASPIN	1.90201	4.85276e-29	6.03372e-28
	PPP1R14D	1.05858	0.000564553	0.00207153		MYO1F	1.41558	4.41845e-22	9.41541e-21		LAMP3	-1.72819	3.46164e-10	4.62395e-09		LINGO1	1.90088	1.05438e-16	5.64229e-16
	FOXA1	1.05801	8.16546e-06	4.91584e-05		TMEM127	1.40752	2.05641e-15	2.25495e-14		NPNT	-1.73101	4.82306e-15	1.70969e-13		C5orf34	1.90071	2.62512e-36	5.25198e-35
	PPP1R14B	1.05725	5.76066e-10	1.0141e-08		HSPG2	1.40571	1.15001e-15	1.3025e-14		CYYR1	-1.73141	4.53151e-18	2.80551e-16		P3H4	1.89986	4.08933e-40	1.02894e-38
	LINC01137	1.05518	4.14572e-10	7.52121e-09		POU2F3	1.40318	0.000204094	0.000549895		EPAS1	-1.73251	1.04342e-23	2.00389e-21		MINAR1	1.89598	3.38995e-35	6.30719e-34
	IBSP	1.05461	0.00114229	0.00383181		GATM	1.40247	6.60515e-08	3.03621e-07		FAM216B	-1.73348	1.19369e-06	7.22164e-06		DNAH14	1.89584	3.14319e-40	7.98663e-39
	TNFRSF12A	1.05439	2.9852e-07	2.59212e-06		FAP	1.39983	1.30339e-08	6.56832e-08		SPOCK2	-1.73876	2.50162e-25	7.13378e-23		NCCRP1	1.89445	2.05313e-08	5.54355e-08
	H2BC11	1.0541	0.000238046	0.000967432		COL5A1	1.39764	2.91342e-09	1.59454e-08		JAM2	-1.73964	4.56572e-20	3.95997e-18		SRPX2	1.89267	2.61546e-21	1.9381e-20
	OIP5	1.05379	7.92895e-05	0.000364205		PLD3	1.39556	4.6186e-11	3.17164e-10		PLAC8	-1.74284	2.60578e-09	2.94587e-08		CCL7	1.89235	3.36164e-11	1.16077e-10
	PUSL1	1.05324	7.23168e-07	5.69668e-06		ZSCAN31	1.39344	1.51778e-07	6.63736e-07		TNNC1	-1.74603	8.07761e-27	3.23465e-24		TNFRSF13C	1.89137	6.60146e-19	4.17518e-18
	LINC01569	1.05266	9.03544e-08	8.99264e-07		FOLH1B	1.39285	3.12956e-06	1.12701e-05		IL6	-1.75093	4.13992e-08	3.58406e-07		SPTB	1.88987	3.18366e-09	9.22027e-09
	TMEM99	1.05163	1.05784e-10	2.22764e-09		PLXNA2	1.3908	2.40977e-11	1.7107e-10		HSPB8	-1.75182	2.76407e-21	2.90629e-19		SGK2	1.88936	6.76666e-16	3.41089e-15
	CYP2J2	1.04922	5.22434e-06	3.31001e-05		EPS8L2	1.39063	1.06296e-17	1.49635e-16		SEMA6D	-1.75923	1.59057e-22	2.21939e-20		LCN2	1.8887	1.24174e-09	3.73514e-09
	DSP	1.04797	0.00143173	0.00467904		RTN1	1.38816	6.43965e-11	4.34756e-10		MYCT1	-1.76335	1.05474e-21	1.24071e-19		SMIM24	1.88817	6.88014e-09	1.92887e-08
	NKX3-2	1.04734	0.000316255	0.00124856		C16orf72	1.38433	4.6565e-12	3.55165e-11		MMRN1	-1.76499	1.99023e-12	4.25176e-11		PPAT	1.88715	1.19347e-58	1.00754e-56
	FEN1	1.04715	9.99469e-09	1.28839e-07		CPD	1.38378	1.4819e-10	9.62223e-10		SLC1A1	-1.76605	2.69962e-10	3.71144e-09		CD79A	1.88659	1.70668e-14	7.71013e-14
	NUP62CL	1.04668	3.29039e-06	2.18475e-05		HCG26	1.38367	6.21401e-18	8.85817e-17		SLC39A8	-1.77125	2.03144e-15	7.64674e-14		INSL4	1.88629	3.45134e-05	6.84208e-05
	TNFRSF17	1.04653	0.0132216	0.0324486		EPCAM	1.3833	8.38785e-15	8.61856e-14		SCEL	-1.77169	1.16923e-09	1.40435e-08		ARNTL2	1.88586	1.38157e-19	9.20337e-19
	HILPDA	1.04622	8.23513e-08	8.29434e-07		CELSR1	1.38316	4.74907e-15	5.01686e-14		PALMD	-1.78458	3.50804e-21	3.62773e-19		LCN12	1.88318	4.00757e-17	2.21816e-16
	LOC100129175	1.04571	0.000114681	0.000503936		TCIRG1	1.38289	6.57654e-20	1.15038e-18		GALNT13	-1.78629	6.10051e-19	4.34915e-17		WNT3	1.88127	5.23105e-34	9.00039e-33
	DERL3	1.04444	0.000173433	0.000731457		CRABP2	1.38259	2.11747e-07	9.10887e-07		BCHE	-1.78672	1.31001e-23	2.41722e-21		STRIP2	1.87967	8.26901e-16	4.14391e-15
	CELSR3	1.04413	8.31646e-07	6.43067e-06		INHBA	1.3812	2.77734e-06	1.00656e-05		CAB39L	-1.79266	3.22337e-19	2.40742e-17		ALG1L2	1.87942	3.77981e-32	5.78695e-31
	CCDC169	1.04323	0.000269724	0.00108265		CATSPERB	1.38092	1.47224e-09	8.37171e-09		FIBIN	-1.79464	2.10221e-18	1.37381e-16		HOXC8	1.87801	2.7346e-09	7.98243e-09
	SLC16A7	1.04204	7.53312e-06	4.56513e-05		NEBL	1.38077	1.24733e-08	6.29863e-08		OR5P2	-1.80647	8.03909e-15	2.74101e-13		ALOXE3	1.8778	5.88307e-15	2.75346e-14
	WDR86	1.04158	0.00286396	0.00857361		SMPDL3A	1.38038	1.64083e-09	9.27931e-09		PREX2	-1.8087	2.68772e-17	1.44617e-15		KIF5A	1.87683	9.04923e-15	4.18009e-14
	TTC9	1.03932	2.08724e-05	0.000112618		TMPRSS11E	1.37886	0.000451277	0.00114126		LDB2	-1.81041	1.05169e-24	2.53767e-22		H1-5	1.8758	4.5644e-10	1.42443e-09
	DAP	1.03794	1.32405e-14	8.09436e-13		COL4A2	1.37752	8.98621e-17	1.1525e-15		SERTM1	-1.81754	6.99869e-40	1.31722e-35		LIPK	1.87247	8.28836e-11	2.76779e-10
	ROS1	1.03775	0.0131486	0.0323014		ZBTB16	1.37738	3.03303e-07	1.27209e-06		ST6GALNAC5	-1.81915	6.38708e-21	6.32691e-19		DSP	1.8716	4.74506e-17	2.61116e-16
	MXRA5	1.03557	6.38952e-06	3.93234e-05		LYN	1.37696	2.65062e-20	4.785e-19		ADAMTSL3	-1.82021	4.8623e-26	1.75987e-23		RAC3	1.8716	7.40623e-21	5.29695e-20
	MYRFL	1.03335	0.000701482	0.00250428		KCND2	1.37433	7.18023e-07	2.83506e-06		ITGA8	-1.82348	1.74157e-16	8.05356e-15		PANX2	1.87001	5.3663e-16	2.72478e-15
	ENPP3	1.03248	0.00282028	0.00846042		BTN3A3	1.37053	2.3669e-10	1.49234e-09		ABI3BP	-1.82656	4.70847e-14	1.38682e-12		FAM133A	1.86955	1.61932e-05	3.3146e-05
	FCRLA	1.03227	0.000103414	0.000459532		EPAS1	1.36866	1.02622e-15	1.16905e-14		CDHR3	-1.83021	1.27516e-08	1.23965e-07		SYT2	1.86835	2.24203e-13	9.30071e-13
	GRHL2	1.03208	4.48251e-09	6.32379e-08		KLF3-AS1	1.36856	3.49503e-06	1.25059e-05		LPL	-1.83416	4.22777e-13	1.0415e-11		TAF7L	1.86787	1.04161e-13	4.44339e-13
	RNF157-AS1	1.03177	0.000633059	0.00228918		IL7	1.36639	2.69119e-09	1.47944e-08		ADGRL3	-1.84005	1.52282e-22	2.15496e-20		COL5A2	1.86722	3.82975e-24	3.46982e-23
	ASF1B	1.03171	5.62058e-09	7.74519e-08		MAP3K8	1.36623	2.82069e-10	1.7579e-09		ITLN2	-1.84007	5.88573e-38	5.53876e-34		ADAM8	1.86564	3.84067e-28	4.46497e-27
	MAPK13	1.03156	1.46401e-10	2.97132e-09		PIP	1.36587	5.11929e-05	0.000152876		SBSPON	-1.84962	6.22778e-27	2.72589e-24		PRDM12	1.86499	7.30286e-24	6.47685e-23
	NR2E1	1.03129	0.00315065	0.00931027		OCLN	1.36496	1.12472e-08	5.70502e-08		KLF4	-1.86355	2.09543e-18	1.37381e-16		COL24A1	1.86057	2.79881e-34	4.933e-33
	LOC150051	1.0311	0.000325882	0.00128055		SLCO4C1	1.36361	2.8046e-05	8.72184e-05		TCF21	-1.86954	9.62984e-21	9.2471e-19		KRT15	1.85774	7.61543e-12	2.78109e-11
	COL9A3	1.03023	0.00199127	0.00623692		PPP1R9A	1.36051	2.53518e-14	2.4718e-13		SLIT2	-1.87172	1.66821e-18	1.11735e-16		HNF1A	1.85762	1.15854e-06	2.6741e-06
	TRIP13	1.02882	0.00071695	0.00255182		KCND3	1.3604	2.25348e-17	3.05438e-16		LIFR	-1.87911	1.1411e-16	5.45091e-15		FANCA	1.85705	6.23401e-47	2.44303e-45
	TRAF4	1.02797	1.67803e-14	1.00155e-12		CD34	1.35695	5.22845e-35	3.07314e-33		SULT1C4	-1.88712	1.12912e-19	9.04303e-18		CCNF	1.85675	5.14627e-48	2.18245e-46
	CABYR	1.02642	1.89714e-05	0.00010358		ZBTB20	1.35529	6.93096e-17	9.00082e-16		MS4A15	-1.88761	4.29589e-17	2.22124e-15		PLAU	1.856	3.92161e-17	2.17458e-16
	PLEKHS1	1.02437	0.00937011	0.0241452		C1RL	1.35497	6.65024e-18	9.43664e-17		MFAP4	-1.88892	5.05133e-13	1.22043e-11		RAD51AP1	1.85461	3.37703e-28	3.95908e-27
	LSR	1.0241	2.47456e-08	2.86577e-07		IFNGR1	1.35247	1.56549e-17	2.15246e-16		HIGD1B	-1.89532	1.55319e-24	3.60897e-22		PLK4	1.85291	6.78804e-34	1.15801e-32
	SHCBP1	1.02375	2.04589e-05	0.000110701		SORBS2	1.352	0.000183372	0.000498395		TRHDE	-1.90021	4.69221e-28	2.84878e-25		H3C8	1.8524	3.05533e-10	9.65836e-10
	FMO5	1.02368	0.00067862	0.0024317		GALNT10	1.3492	1.68675e-12	1.34268e-11		IL33	-1.90167	2.67463e-14	8.26589e-13		FCRL2	1.8521	1.69373e-14	7.65739e-14
	UCA1	1.02343	0.00282758	0.00847854		PTGIS	1.34817	5.32325e-08	2.48565e-07		CHRDL1	-1.90436	2.02793e-13	5.25726e-12		ARTN	1.85203	2.07728e-17	1.17791e-16
	DHRS13	1.02219	2.19961e-13	9.2448e-12		NABP1	1.34495	2.07232e-05	6.5849e-05		NOSTRIN	-1.90909	1.86577e-15	7.10843e-14		SERPINB4	1.85203	2.31913e-06	5.18725e-06
	DLX6-AS1	1.02183	0.0137141	0.0334671		SP110	1.34432	3.34987e-26	1.0309e-24		ADGRL2	-1.90919	8.04645e-19	5.62982e-17		PADI3	1.8512	2.71193e-06	6.01298e-06
	CYMP	1.02134	0.000567281	0.00208041		BEAN1	1.3441	2.25674e-11	1.60943e-10		CAV2	-1.9114	5.51999e-20	4.67981e-18		MARCKSL1	1.85054	2.26419e-41	6.21655e-40
	GCAT	1.0212	1.20287e-07	1.15556e-06		RARRES2	1.34404	4.04361e-08	1.91408e-07		TTLL7	-1.92113	1.23101e-20	1.15394e-18		FANCI	1.8501	8.50961e-45	2.83643e-43
	CBX8	1.02062	1.56866e-05	8.73477e-05		GVINP1	1.34171	1.15702e-15	1.30925e-14		NRN1	-1.92406	3.42482e-22	4.3553e-20		FA2H	1.84951	2.14484e-17	1.21448e-16
	BZW2	1.01953	4.95909e-14	2.61897e-12		GADD45B	1.34158	6.00759e-11	4.0736e-10		LRRN3	-1.92965	2.46548e-25	7.13378e-23		CHAF1B	1.84846	2.61142e-48	1.13408e-46
	ACP6	1.01939	1.45934e-11	3.87378e-10		SLC18A2	1.34053	1.17084e-05	3.86293e-05		TSPAN7	-1.93608	1.94161e-12	4.18112e-11		OR2B6	1.84378	3.29002e-16	1.69241e-15
	SERPINB4	1.01932	0.0159486	0.0380766		TRIM38	1.33701	2.01253e-19	3.34128e-18		CACNA2D2	-1.94008	7.74358e-12	1.44442e-10		DBNDD1	1.8432	1.68477e-35	3.19381e-34
	RBM34	1.01907	8.44286e-06	5.0617e-05		AUTS2	1.33619	2.72492e-06	9.89009e-06		ACKR4	-1.94593	2.20139e-18	1.4287e-16		DQX1	1.84193	5.2763e-12	1.95251e-11
	ACE2	1.01885	0.00101088	0.00344484		HS3ST2	1.33454	3.15415e-11	2.2163e-10		RXFP1	-1.94922	7.51316e-23	1.13124e-20		C4orf54	1.83819	2.13753e-08	5.76281e-08
	ARNTL2	1.01816	0.000290839	0.00115865		DDAH1	1.32853	7.02193e-15	7.26929e-14		VIPR1	-1.95601	3.23638e-23	5.43856e-21		SLC35F2	1.83621	8.05343e-46	2.9157e-44
	CHAF1B	1.01693	4.91347e-10	8.78761e-09		DACH1	1.32823	4.0145e-10	2.46231e-09		STX11	-1.9626	1.13308e-21	1.30035e-19		DOK5	1.83321	5.43543e-18	3.19754e-17
	GOLT1A	1.01587	0.000373974	0.00144587		VAMP5	1.3269	9.40456e-10	5.49648e-09		SLC19A3	-1.96527	7.02897e-22	8.53498e-20		WNK2	1.83284	3.989e-14	1.75598e-13
	LINC02245	1.0152	0.000188804	0.000787783		DYSF	1.32267	1.75869e-17	2.40212e-16		EDN1	-1.96758	1.86204e-16	8.50618e-15		TWIST1	1.83162	1.05269e-11	3.79295e-11
	SCARNA2	1.01488	0.000244871	0.000991577		INSR	1.32175	1.27561e-13	1.15223e-12		LIN7A	-1.97453	9.4333e-31	1.61404e-27		FOXD3	1.83063	3.55953e-11	1.22675e-10
	TIGIT	1.01487	1.19821e-05	6.87898e-05		OMD	1.32134	3.49406e-08	1.66755e-07		VEPH1	-1.98365	8.20816e-11	1.26008e-09		H4C14	1.82771	1.90916e-19	1.25559e-18
	SYNPR-AS1	1.01483	3.50368e-08	3.8944e-07		OTULINL	1.31987	9.63875e-09	4.91529e-08		CHIAP2	-1.98369	1.45159e-17	8.15535e-16		TNFRSF21	1.82763	3.97039e-44	1.27859e-42
	PAICS	1.01405	5.44964e-12	1.59335e-10		CFAP46	1.31696	2.44212e-08	1.18587e-07		CDH5	-2.01232	8.78917e-26	2.95395e-23		PLAAT1	1.8216	2.21899e-11	7.78263e-11
	SFRP4	1.01387	0.000313116	0.00123786		PRR36	1.31582	0.00013545	0.000375889		COL6A6	-2.0262	1.54591e-19	1.21232e-17		ARHGAP11A	1.82154	5.04296e-31	7.17936e-30
	TSTA3	1.01275	1.89323e-10	3.74818e-09		TNIP3	1.31433	0.000281885	0.000741608		KHDRBS2	-2.0332	4.90256e-21	4.96081e-19		RUFY4	1.81559	6.2951e-16	3.17763e-15
	IDH2	1.011	1.65992e-10	3.33872e-09		EPX	1.3105	2.51705e-11	1.78481e-10		ANGPTL1	-2.0437	1.87038e-23	3.38173e-21		RFX8	1.81554	6.93309e-21	4.97827e-20
	GPR19	1.01057	0.00166848	0.00534965		ALPL	1.30831	2.31351e-05	7.28596e-05		STXBP6	-2.04934	3.82886e-28	2.4021e-25		GPR37	1.81518	1.49911e-11	5.33233e-11
	SMPX	1.00982	0.00210804	0.0065548		DAPK1	1.30085	3.26753e-14	3.15361e-13		ARHGEF26	-2.05146	8.83653e-25	2.18832e-22		SBSN	1.813	8.71957e-08	2.22282e-07
	LOC100272217	1.0097	6.70068e-09	8.99399e-08		SPI1	1.29829	7.62152e-11	5.11207e-10		FAM189A2	-2.05891	4.82837e-22	5.97861e-20		PFKP	1.80836	1.74122e-28	2.09154e-27
	FER1L4	1.00941	2.17116e-07	1.95104e-06		PIGR	1.29725	1.83343e-05	5.8755e-05		GRK5	-2.06643	1.05444e-29	1.32304e-26		IVL	1.80741	0.000145369	0.000270162
	GPX8	1.00905	7.04106e-05	0.000328431		AEBP1	1.29725	1.39617e-07	6.13148e-07		GRIA1	-2.07115	1.65873e-31	3.46878e-28		SHOC1	1.80504	3.82283e-11	1.31524e-10
	AIFM3	1.00845	1.72154e-07	1.58803e-06		FAM149A	1.2967	1.69381e-09	9.56586e-09		AGBL1	-2.0905	1.09809e-14	3.645e-13		FCRLA	1.80476	7.03574e-13	2.80158e-12
	SGPL1	1.00811	6.93545e-15	4.64836e-13		MS4A1	1.29663	5.96053e-06	2.05512e-05		PDK4	-2.10719	3.04519e-15	1.11722e-13		TNFRSF17	1.80342	2.76845e-14	1.23128e-13
	KCNQ2	1.00675	0.0003809	0.00146983		SELENOW	1.29566	2.4993e-18	3.69885e-17		KL	-2.10741	4.69938e-30	6.80362e-27		TMEM249	1.80299	8.11276e-18	4.70665e-17
	GGCT	1.00661	8.88102e-17	9.47966e-15		TPPP	1.29407	1.3685e-06	5.19186e-06		GNG11	-2.10915	1.69907e-22	2.35134e-20		PNCK	1.80202	1.09529e-10	3.61903e-10
	SOX11	1.00524	0.00132946	0.00438961		SMCO4	1.29252	1.4455e-19	2.42586e-18		PKHD1L1	-2.11165	7.72588e-27	3.16106e-24		PRR36	1.80192	2.4049e-16	1.25027e-15
	MYEOV	1.00508	0.000550405	0.00202737		ITGA8	1.29222	2.2103e-15	2.41304e-14		LINC00312	-2.14219	1.29353e-23	2.41044e-21		CAPN12	1.80047	7.72608e-20	5.21792e-19
	POU2F3	1.00501	0.000241536	0.000979644		S100A14	1.29203	1.03718e-08	5.27178e-08		MT1M	-2.14657	2.68933e-17	1.44617e-15		AC136428.1	1.80012	1.86875e-11	6.59777e-11
	LINC00115	1.00428	1.70337e-11	4.43404e-10		PRKCZ	1.29162	3.64022e-10	2.24607e-09		CALCRL	-2.15838	1.4716e-16	6.92424e-15		CCNE2	1.79984	1.41425e-30	1.94888e-29
	H2BC9	1.00283	0.000332752	0.00130399		LZTS3	1.29151	1.51784e-09	8.6113e-09		IL1RL1	-2.18069	9.82674e-18	5.68764e-16		ABCB6	1.79768	5.05168e-31	7.18611e-30
	TK1	1.00113	2.64233e-07	2.32677e-06		FUT2	1.29124	1.10029e-15	1.24733e-14		TGFBR3	-2.18619	3.89863e-24	8.24451e-22		LYPD8	1.79759	2.13389e-08	5.75386e-08
	MPP6	1.00019	4.0599e-07	3.40869e-06		KIAA0754	1.29046	3.28069e-07	1.3658e-06		ANKRD29	-2.18793	5.00613e-18	3.07909e-16		KCNQ3	1.79755	1.88605e-16	9.8792e-16
	GYPC	-1.00178	1.56585e-12	5.35414e-11		DDX60	1.28788	2.20118e-07	9.4297e-07		HSD17B6	-2.19105	2.35613e-12	4.98256e-11		FAM72D	1.79721	3.09824e-17	1.73237e-16
	ADGRE3	-1.00256	1.66772e-05	9.22272e-05		CXCR3	1.28769	1.7253e-08	8.55204e-08		GPC3	-2.19469	7.03186e-17	3.46457e-15		FAM83B	1.79701	2.4333e-06	5.42783e-06
	RANBP3L	-1.00352	0.000229467	0.000935585		ACHE	1.287	0.000177524	0.000483454		PGC	-2.21459	5.71116e-08	4.7837e-07		ANO7	1.79686	2.13256e-34	3.79202e-33
	PDE3B	-1.0042	4.46519e-09	6.30818e-08		MVP	1.28691	5.25603e-15	5.51483e-14		CRYAB	-2.25003	4.22421e-27	2.14875e-24		MYCN	1.79625	5.41284e-09	1.53105e-08
	EFR3B	-1.00431	1.13287e-07	1.09825e-06		FBLN5	1.28603	1.17256e-08	5.93795e-08		IGSF10	-2.25032	9.63455e-23	1.39486e-20		LMNB1	1.79532	7.22942e-41	1.91505e-39
	NUDT9P1	-1.00461	2.55833e-07	2.25576e-06		PSMB9	1.28493	1.3381e-08	6.73777e-08		CAVIN2	-2.26746	1.44133e-29	1.69546e-26		KPNA2	1.79532	2.5112e-36	5.04081e-35
	MROCKI	-1.00484	7.07168e-05	0.000329631		CCL11	1.28481	6.43896e-08	2.96311e-07		CD36	-2.26984	4.38664e-13	1.07222e-11		MAGEC1	1.78925	1.36684e-06	3.12613e-06
	SCN2B	-1.00506	9.20932e-06	5.46117e-05		AHR	1.28383	2.17824e-09	1.21577e-08		SCN7A	-2.29736	2.62924e-14	8.13895e-13		COL5A1	1.78925	2.92614e-22	2.29543e-21
	TENM1	-1.0051	0.000214028	0.000879209		LIPA	1.28334	5.40658e-12	4.09105e-11		CNTN6	-2.30136	9.07938e-30	1.22059e-26		SPRR3	1.78914	6.48723e-06	1.38091e-05
	PAPSS2	-1.00541	1.69088e-10	3.3841e-09		BATF	1.28244	1.28277e-11	9.3198e-11		MAMDC2	-2.30666	3.75369e-18	2.37873e-16		SMIM31	1.78832	4.43649e-06	9.6172e-06
	LOC103344931	-1.00549	1.90659e-18	2.95874e-16		MST1R	1.28203	1.43353e-15	1.59593e-14		CAV1	-2.31219	1.31225e-20	1.21068e-18		C20orf144	1.78829	1.00892e-28	1.23157e-27
	LONRF1	-1.0064	4.44308e-14	2.37129e-12		B3GALT2	1.28174	0.000331851	0.00086209		SEMA6A	-2.34208	1.72873e-22	2.37492e-20		LY6K	1.78815	4.14786e-05	8.15844e-05
	ASTN1	-1.00677	0.000820916	0.00287284		FOS	1.28146	8.50664e-06	2.86761e-05		PTPRB	-2.34373	2.70032e-25	7.58548e-23		CENPM	1.78763	7.44627e-27	8.07469e-26
	VSNL1	-1.00788	7.94348e-07	6.17778e-06		PFKFB3	1.27877	1.07227e-09	6.21461e-09		FHL5	-2.34573	1.06429e-26	4.08796e-24		SERINC2	1.78617	2.50239e-31	3.62245e-30
	PTPRM	-1.00829	1.36872e-13	6.08204e-12		SFN	1.27692	2.90778e-13	2.53069e-12		MME	-2.37708	5.7831e-19	4.13854e-17		TMEM132A	1.78562	1.47974e-26	1.57531e-25
	HSD17B6	-1.01111	0.0108131	0.0273775		RBMS2	1.2765	2.86945e-10	1.78559e-09		HBB	-2.38746	1.98505e-15	7.48712e-14		ADAMTS18	1.7854	5.14338e-14	2.2488e-13
	SNAP25	-1.01267	0.000102915	0.000457517		KCNJ15	1.27538	4.74107e-11	3.25214e-10		HHIP	-2.39094	2.28213e-14	7.14675e-13		PAX5	1.7831	5.1559e-12	1.90913e-11
	MAGI2-AS3	-1.01377	1.7903e-10	3.56188e-09		BAZ2B	1.27458	2.47253e-15	2.68279e-14		ANOS1	-2.3935	1.13621e-20	1.0746e-18		EDN2	1.7821	2.69234e-09	7.86288e-09
	KLRD1	-1.01405	5.46121e-05	0.000263449		TNFAIP6	1.27177	2.17727e-07	9.34021e-07		CLDN18	-2.40613	2.69191e-11	4.52765e-10		SPINK2	1.78069	8.97218e-12	3.25028e-11
	NOS3	-1.01518	0.00246649	0.00752896		EMILIN1	1.27137	8.18463e-05	0.000236886		EMCN	-2.42471	2.99291e-20	2.64458e-18		TMEM145	1.77937	5.20086e-14	2.27283e-13
	OR52K3P	-1.01538	0.000415025	0.00158604		PRSS50	1.27026	4.91844e-06	1.72166e-05		ABCA8	-2.42568	5.36279e-19	3.85241e-17		TYMS	1.7784	2.37314e-37	5.04984e-36
	GPR4	-1.01653	3.67386e-15	2.64702e-13		TRADD	1.26998	3.38294e-21	6.649e-20		FMO2	-2.42686	2.6256e-21	2.79189e-19		MSH5	1.77626	4.74271e-26	4.85174e-25
	CNR1	-1.01705	0.0023937	0.00732894		TNFRSF1B	1.26819	5.37891e-17	7.06666e-16		PEBP4	-2.44105	3.05528e-14	9.31983e-13		MCM2	1.77574	2.23026e-34	3.95795e-33
	TMOD1	-1.01774	1.72183e-11	4.47056e-10		CILP	1.26775	2.46529e-09	1.36677e-08		CYP4B1	-2.45926	1.51907e-11	2.67986e-10		SULT4A1	1.77473	9.29105e-07	2.16248e-06
	NRXN1	-1.01787	0.00120022	0.00400416		DHX58	1.26657	5.94265e-07	2.37361e-06		NECAB1	-2.5233	1.27322e-15	5.03429e-14		SAPCD1	1.7731	2.53329e-18	1.52809e-17
	DTHD1	-1.01856	0.00233834	0.00718236		DPEP2	1.264	7.37815e-06	2.50353e-05		SCGB1A1	-2.54845	1.43812e-07	1.0976e-06		C3orf67	1.77279	1.25771e-23	1.09661e-22
	CD52	-1.01962	1.86005e-06	1.31758e-05		CD244	1.26393	3.3742e-09	1.83057e-08		GPM6A	-2.56759	3.08062e-31	5.79803e-28		H4C5	1.77219	5.1072e-09	1.44914e-08
	GIMAP1	-1.02097	1.72245e-09	2.68538e-08		CYP2J2	1.26207	1.25825e-06	4.79704e-06		CLIC5	-2.56968	5.08637e-24	1.05198e-21		RAMP1	1.77168	1.55777e-16	8.22759e-16
	KLHL4	-1.02113	3.43383e-07	2.94157e-06		ZFP36L1	1.26196	1.44143e-16	1.8112e-15		AQP4	-2.58897	1.49569e-09	1.76712e-08		CEACAM1	1.76715	3.34193e-26	3.45595e-25
	C8orf34-AS1	-1.02227	0.0115912	0.0290198		FCRL2	1.25978	2.96089e-11	2.08761e-10		CPB2	-2.59953	1.62124e-10	2.33784e-09		SRCIN1	1.76442	3.3224e-18	1.99013e-17
	CDH6	-1.02272	4.96063e-06	3.15796e-05		CA3	1.25968	2.65906e-05	8.29419e-05		ACADL	-2.62037	1.41279e-16	6.69774e-15		GCM1	1.76336	8.11925e-15	3.76882e-14
	EBF2	-1.023	1.70941e-05	9.4249e-05		LAX1	1.25913	2.69474e-13	2.35685e-12		LYVE1	-2.62502	1.98846e-19	1.52133e-17		CNGB1	1.76263	2.91901e-11	1.01199e-10
	KANK2	-1.02416	3.17833e-11	7.69743e-10		HHLA2	1.25882	0.00209967	0.00468601		TEK	-2.6259	1.31717e-28	8.85371e-26		RNFT2	1.76229	1.62196e-22	1.29944e-21
	SLC24A4	-1.02504	1.41233e-05	7.95876e-05		RGS16	1.25844	1.73491e-09	9.78907e-09		ADH1B	-2.72008	1.23906e-14	4.07698e-13		TRIM46	1.76161	1.02819e-25	1.02775e-24
	ANKS1A	-1.02583	8.67117e-22	3.49864e-19		ADAP2	1.25825	1.05831e-28	4.02611e-27		EDNRB	-2.72085	8.77508e-23	1.30044e-20		CCR8	1.76148	5.13168e-22	3.97381e-21
	ADAM33	-1.02585	1.90903e-10	3.76469e-09		COL5A2	1.25518	1.89546e-08	9.35062e-08		FHL1	-2.74279	1.37429e-25	4.24025e-23		IL4I1	1.761	6.60505e-19	4.17518e-18
	TTC28	-1.02601	8.17547e-14	3.98386e-12		IFIT3	1.25511	2.08502e-15	2.27827e-14		ST8SIA6	-2.81607	3.18823e-23	5.40591e-21		GAREM2	1.76058	1.88464e-24	1.74963e-23
	DGKE	-1.02614	1.83857e-12	6.20256e-11		STAT4	1.25439	1.83961e-28	6.74997e-27		FCN3	-2.82041	6.18693e-20	5.1753e-18		MYBPH	1.76037	3.49024e-07	8.42525e-07
	ADGRG3	-1.02675	0.000495253	0.00185057		IFI6	1.2542	6.97867e-09	3.62132e-08		SFTPC	-2.85822	3.15393e-10	4.26131e-09		TUBB8	1.75954	2.85278e-19	1.85457e-18
	PDZRN4	-1.02717	0.000412822	0.00157942		AOPEP	1.25413	1.41038e-16	1.7776e-15		SOSTDC1	-2.94183	1.31218e-27	7.26369e-25		C5orf46	1.75895	4.90895e-12	1.82255e-11
	HGF	-1.02742	2.49823e-06	1.71426e-05		MAPK10	1.2541	5.36671e-22	1.13387e-20		NCKAP5	-2.98948	1.53911e-29	1.70398e-26		FBXO32	1.75643	2.31026e-28	2.75129e-27
	ABLIM1	-1.02771	1.75913e-09	2.72991e-08		EZR	1.25369	1.65778e-16	2.06424e-15		RTKN2	-2.99377	4.20276e-21	4.29893e-19		HTR1D	1.75627	1.4787e-08	4.03415e-08
	KLF13	-1.02869	1.38898e-14	8.41482e-13		FNDC3B	1.25359	3.16533e-18	4.65676e-17		ANKRD1	-3.09889	2.5212e-22	3.29665e-20		TRAIP	1.75499	3.78563e-39	8.95172e-38
	ANO3	-1.02895	0.00072281	0.00256996		PGAP3	1.25198	9.67397e-22	1.99628e-20		GKN2	-3.11457	1.96486e-15	7.42703e-14		WDR97	1.75198	3.65657e-15	1.7407e-14
	ATP2B1-AS1	-1.0295	4.87547e-13	1.87705e-11		LSR	1.25134	6.00755e-13	5.03757e-12		AGER	-3.41414	7.87456e-25	2.00153e-22		CACNA1E	1.75165	8.39776e-14	3.61224e-13
	LMCD1	-1.0296	4.29795e-09	6.10611e-08		DOCK9	1.25078	3.18528e-07	1.3292e-06		TMEM100	-3.66337	1.70798e-30	2.67883e-27		LAD1	1.75152	3.6959e-28	4.31053e-27
	TMIE	-1.02966	3.36275e-05	0.00017166		WNT4	1.25068	0.000859559	0.00206875		WIF1	-3.67372	3.07668e-16	1.3593e-14		HGFAC	1.75028	3.24164e-11	1.1204e-10
	DPT	-1.03037	0.000562881	0.00206577		IDO1	1.24883	2.67562e-06	9.71968e-06		SLC6A4	-3.99218	1.72871e-28	1.12193e-25		MCHR1	1.74864	1.26622e-18	7.83139e-18
	THSD7A	-1.03122	1.93998e-05	0.000105662		ADORA3	1.24765	2.68532e-19	4.41103e-18		FABP4	-4.21853	1.31321e-25	4.11932e-23		GJB3	1.7483	7.56606e-07	1.77494e-06
	CELA2B	-1.03135	1.57974e-05	8.7868e-05		WASL	1.24698	0.000171906	0.000469083							ZIC5	1.74805	1.49342e-07	3.72551e-07
	SCAI	-1.03219	3.52504e-11	8.396e-10		APP	1.24613	3.4375e-11	2.40722e-10							MUC20	1.74698	1.11882e-14	5.11584e-14
	ANGPT2	-1.0326	4.53357e-05	0.000222802		BIN2	1.2458	0.000160964	0.000441458							ETNPPL	1.74677	1.16702e-05	2.42478e-05
	LSAMP	-1.03278	1.14752e-05	6.6347e-05		DSC2	1.24437	1.7244e-09	9.7342e-09							EPHX3	1.746	1.59383e-15	7.81386e-15
	PRTG	-1.03377	9.90465e-06	5.82385e-05		LPP	1.24316	8.65331e-24	2.15499e-22							PAICS	1.74434	2.73222e-62	3.18454e-60
	DNAH17	-1.03536	0.000222437	0.000909493		PLS1	1.24279	1.77497e-10	1.13881e-09							ERO1A	1.74276	2.0548e-39	4.95725e-38
	EPAS1	-1.03558	8.81494e-17	9.45918e-15		SCN7A	1.24	1.97407e-06	7.31255e-06							WDR86	1.74246	5.79011e-15	2.71206e-14
	GPR162	-1.03804	7.57519e-05	0.000350348		TSPYL5	1.23868	1.64274e-05	5.29314e-05							SPINK4	1.73863	1.72602e-06	3.90805e-06
	RBMS2	-1.0381	7.18622e-13	2.67481e-11		UNC13B	1.23593	1.50848e-09	8.56601e-09							TEKT5	1.73527	4.39136e-17	2.4239e-16
	ADPRH	-1.03934	2.49232e-15	1.90455e-13		HERC6	1.23582	1.13602e-09	6.55606e-09							APOBEC3B	1.73277	1.35795e-13	5.74269e-13
	TRPC6	-1.04007	5.11338e-09	7.11921e-08		GPRC5A	1.23531	9.80812e-06	3.27518e-05							TGFBR3L	1.73198	3.69892e-13	1.50337e-12
	DCHS1	-1.04069	2.00441e-10	3.91452e-09		IGLL3P	1.23522	0.000220176	0.000589641							DNMT3B	1.72866	5.91217e-26	6.00053e-25
	DGKH	-1.04097	2.70942e-12	8.80189e-11		CFB	1.23511	5.85031e-06	2.02273e-05							C1orf112	1.72822	4.84565e-50	2.34696e-48
	CCIN	-1.04219	5.23541e-07	4.25369e-06		SIGLEC1	1.23431	6.03999e-18	8.62001e-17							GRIK2	1.72814	3.23318e-09	9.35619e-09
	NCKAP5-AS2	-1.0425	9.4143e-06	5.56635e-05		KCNJ8	1.23375	3.40897e-13	2.94006e-12							TNNT1	1.72769	1.08523e-05	2.26264e-05
	FAM110D	-1.04369	2.12874e-06	1.48342e-05		PTPN6	1.23347	8.50873e-30	3.47122e-28							STRC	1.72574	2.47569e-16	1.28633e-15
	STON1	-1.0448	4.63861e-09	6.51666e-08		F11R	1.23296	8.06839e-20	1.40146e-18							FAM177B	1.72357	6.27061e-10	1.93418e-09
	RPGR	-1.04503	1.88219e-12	6.32856e-11		EMID1	1.23257	3.07705e-09	1.6767e-08							MAGEC2	1.72307	5.73645e-05	0.000111077
	MEOX1	-1.04519	3.32777e-05	0.000170093		KRT4	1.23255	0.00116531	0.00273354							ARL14	1.72218	4.46577e-06	9.67716e-06
	TRIM71	-1.04538	0.00013058	0.000567008		SEMA3E	1.23048	0.00390668	0.00820502							B3GNT4	1.72181	3.86262e-18	2.29773e-17
	PDLIM2	-1.0454	3.05941e-16	2.81829e-14		VIPR1	1.22863	1.52694e-07	6.66798e-07							SMCO2	1.72041	1.44344e-15	7.09967e-15
	ADCY4	-1.04571	2.45984e-15	1.89408e-13		PRKCH	1.22825	1.95962e-22	4.36322e-21							PGM2L1	1.71958	2.55243e-38	5.77848e-37
	ADAM23	-1.04737	2.22089e-08	2.60984e-07		KRT14	1.2278	0.00214596	0.00477814							FTCD	1.71924	4.05532e-11	1.39178e-10
	ACSS3	-1.0477	4.92657e-08	5.28382e-07		PDP1	1.22689	1.075e-11	7.88885e-11							BIK	1.71819	2.17149e-21	1.61507e-20
	NEDD9	-1.04774	1.19065e-09	1.91396e-08		CCN2	1.22657	1.65748e-07	7.21519e-07							NPC1L1	1.71606	1.74496e-07	4.32138e-07
	PLCE1	-1.04776	1.9546e-09	2.99409e-08		CTSC	1.22548	7.88863e-11	5.27696e-10							ABCB4	1.71584	1.09595e-20	7.76449e-20
	SGCE	-1.04808	5.4322e-08	5.76179e-07		IL15	1.22341	9.40612e-09	4.8105e-08							RHPN1	1.71346	2.26338e-22	1.79186e-21
	XG	-1.04883	0.000320694	0.00126287		SERPINB1	1.22206	1.2387e-12	9.98203e-12							SLC16A14	1.71325	9.45405e-11	3.14427e-10
	EPB41L2	-1.04898	2.70905e-11	6.71405e-10		FMO5	1.22202	0.000265797	0.000701963							IL23A	1.70872	9.73565e-26	9.75509e-25
	SLC5A7	-1.04921	0.00181869	0.00576617		CLEC10A	1.22159	9.23931e-10	5.40755e-09							HOXC12	1.70734	1.58692e-05	3.25196e-05
	ARHGAP28	-1.04929	1.33532e-07	1.26354e-06		PLCH1	1.22147	4.03285e-08	1.90971e-07							NXPH1	1.70649	4.69789e-10	1.46457e-09
	SCEL	-1.05007	0.00374534	0.0108281		BTG2	1.22129	1.86101e-10	1.19155e-09							QPCT	1.70554	6.53496e-11	2.2018e-10
	KCNMB4	-1.05033	1.04865e-05	6.12846e-05		CD84	1.21969	2.45036e-17	3.31762e-16							HOXC6	1.70531	7.05907e-09	1.97781e-08
	ENPP2	-1.0504	6.86066e-10	1.17793e-08		PLBD1	1.21813	5.39178e-09	2.84306e-08							KCNQ5	1.70521	1.82097e-10	5.90198e-10
	MVB12B	-1.0508	9.97375e-15	6.32737e-13		SSPN	1.21735	1.46374e-07	6.41005e-07							KRTAP5-1	1.70416	2.66365e-16	1.37963e-15
	FIGN	-1.05116	6.6064e-08	6.82075e-07		COL1A2	1.21638	7.47253e-10	4.43418e-09							HOXD4	1.70385	1.13747e-08	3.13541e-08
	DIO3OS	-1.05128	0.00037268	0.00144142		SLC37A1	1.21565	4.48279e-07	1.8294e-06							MUC4	1.70252	9.34111e-08	2.37618e-07
	PGLYRP1	-1.05151	2.6356e-06	1.79448e-05		ROS1	1.214	2.78296e-07	1.17316e-06							CTSV	1.70005	3.85625e-12	1.44627e-11
	ARHGAP44	-1.0525	1.79684e-06	1.27684e-05		GEM	1.21335	2.29672e-06	8.43674e-06							KRT78	1.69922	1.53002e-10	4.98671e-10
	CGNL1	-1.05349	1.30051e-07	1.23592e-06		FAM30A	1.21232	4.34148e-09	2.32082e-08							STK31	1.69745	2.33887e-16	1.2177e-15
	NTN4	-1.0537	9.64151e-08	9.5347e-07		CFAP69	1.21066	1.0816e-05	3.58282e-05							DEPDC7	1.69525	7.91603e-16	3.97239e-15
	LGI4	-1.05391	5.36734e-07	4.35037e-06		PPP1R14D	1.21037	3.10162e-07	1.29735e-06							AGR2	1.69128	1.3615e-11	4.86231e-11
	IL5RA	-1.05391	6.47291e-05	0.000304535		KLF7	1.20835	1.5467e-28	5.74316e-27							CHTF18	1.68731	8.10109e-30	1.06054e-28
	HRCT1	-1.05409	5.76615e-08	6.05866e-07		BRDT	1.20779	0.00133845	0.00310154							CHRNA9	1.68715	2.03517e-05	4.1256e-05
	MFNG	-1.05478	3.3813e-14	1.86889e-12		HPSE	1.20756	6.97666e-07	2.76171e-06							STK32A	1.68666	1.90725e-13	7.96726e-13
	HIF3A	-1.05509	3.24389e-08	3.63972e-07		DAPK2	1.20464	3.93764e-12	3.02194e-11							NOX5	1.68523	5.33742e-11	1.81354e-10
	CHN1	-1.0558	1.90954e-08	2.28099e-07		TGM2	1.20447	7.18918e-17	9.30692e-16							FKBP11	1.68502	1.44152e-38	3.3065e-37
	OSR1	-1.05654	4.5545e-06	2.92817e-05		BMP8A	1.20396	5.46545e-08	2.54439e-07							CIP2A	1.68231	2.50981e-24	2.30866e-23
	A2MP1	-1.05778	3.5158e-06	2.32246e-05		APLNR	1.2034	4.06778e-07	1.67159e-06							GDNF	1.67938	1.76778e-12	6.81825e-12
	RNF213-AS1	-1.0588	1.39687e-05	7.87822e-05		KLHL2	1.20322	4.09052e-14	3.92652e-13							DLX5	1.67864	1.2255e-11	4.39022e-11
	FLNC	-1.05884	3.68678e-07	3.13827e-06		ARHGEF5	1.20175	1.27901e-14	1.28128e-13							ABCC2	1.67741	1.15375e-06	2.66407e-06
	STC1	-1.05891	0.000391355	0.00150643		GJB3	1.2005	5.28462e-12	4.00855e-11							PTHLH	1.67722	3.01953e-10	9.55522e-10
	TRPC4	-1.05961	1.65808e-07	1.53431e-06		PGGHG	1.20012	3.51204e-05	0.00010744							TPTE2	1.677	6.58923e-18	3.84748e-17
	LRRTM2	-1.06119	5.24016e-11	1.19317e-09		SNCG	1.19616	0.000191541	0.00051844							PI15	1.67662	1.55451e-11	5.52505e-11
	TACR1	-1.06162	0.000689524	0.00246683		PARVA	1.19566	7.97559e-22	1.66521e-20							FOXO6	1.67455	1.37375e-12	5.33493e-12
	HOXA3	-1.06242	4.39057e-06	2.83532e-05		P2RY6	1.19505	1.99161e-08	9.79378e-08							LHX1	1.67449	2.56914e-07	6.27049e-07
	ALDH1A1	-1.06254	0.00067567	0.00242227		VSTM4	1.19447	0.000560716	0.00138941							KRT6B	1.67262	6.76515e-05	0.000130131
	GABARAPL1	-1.06262	1.83518e-13	7.87723e-12		EGFR	1.19429	0.000117609	0.00033067							MTNR1A	1.67197	2.82097e-11	9.80448e-11
	GPRIN2	-1.06336	2.65915e-10	5.02301e-09		APOBEC3F	1.19392	3.65218e-07	1.5083e-06							KCNJ10	1.67194	8.30223e-15	3.85177e-14
	CCN3	-1.06389	0.000104109	0.00046201		JUP	1.19315	4.16307e-12	3.19297e-11							TMEM177	1.67152	1.60438e-65	2.26444e-63
	NKG7	-1.06418	0.00174044	0.00555478		NIPAL2	1.18807	1.28811e-20	2.40952e-19							UPK3A	1.67039	2.06671e-09	6.10685e-09
	LRCH2	-1.06536	6.14517e-06	3.7947e-05		IL18	1.18725	1.28215e-06	4.88066e-06							AC068946.1	1.67035	2.01557e-20	1.4081e-19
	LHFPL3-AS2	-1.06566	0.0196485	0.0455044		TBC1D8B	1.18636	5.78691e-17	7.57859e-16							PIWIL1	1.67034	6.25254e-09	1.75838e-08
	MAATS1	-1.06593	9.15996e-05	0.000412668		FFAR2	1.18582	7.58135e-05	0.000220506							CFB	1.6701	3.38748e-18	2.0271e-17
	KLK7	-1.06657	0.000551055	0.00202865		DNAI1	1.18518	7.03119e-06	2.3976e-05							SAMD10	1.66945	5.29987e-37	1.10308e-35
	HEY1	-1.06683	6.00483e-09	8.18113e-08		ALDH1A3	1.18496	4.96101e-05	0.000148435							FBXO41	1.66109	6.9381e-31	9.73922e-30
	LDLR	-1.06781	3.60757e-07	3.08255e-06		IL15RA	1.18486	4.92369e-17	6.50305e-16							CPS1	1.6608	0.000530171	0.000925059
	CYP7A1	-1.06799	0.000486189	0.00182142		FOXA2	1.18385	0.00961324	0.0184699							DDN	1.66062	2.16624e-12	8.29666e-12
	MEIS2	-1.06864	2.9723e-12	9.53311e-11		FCGR2C	1.18289	4.95809e-12	3.77241e-11							RCC1	1.65971	1.14042e-60	1.13827e-58
	AIF1L	-1.06978	1.20996e-06	8.994e-06		LUM	1.18188	3.64522e-09	1.96814e-08							GPR35	1.65924	1.79801e-13	7.5366e-13
	MEIS1	-1.07023	1.31154e-09	2.09163e-08		BIRC3	1.18018	2.44458e-05	7.66953e-05							ITIH6	1.65909	2.10682e-09	6.22027e-09
	CPA3	-1.07039	0.000190284	0.000793139		NRP1	1.18015	2.58862e-09	1.42812e-08							EGF	1.65835	3.86535e-11	1.3286e-10
	F3	-1.07066	1.2104e-05	6.94104e-05		LRRC31	1.17939	0.00449719	0.00934083							ZFP69B	1.65815	4.16477e-37	8.73877e-36
	RETREG1	-1.07068	4.54935e-05	0.000223523		CYP2C18	1.17739	6.20112e-07	2.4689e-06							TDO2	1.65719	1.33736e-16	7.11657e-16
	DST	-1.07069	1.85066e-11	4.77433e-10		LAG3	1.17712	0.000204172	0.000549988							KCND2	1.6556	2.64378e-11	9.20634e-11
	CDKL5	-1.07102	0.00018702	0.000781471		PPP1R12B	1.17697	7.12335e-16	8.30299e-15							SRSF12	1.65513	2.15051e-16	1.12254e-15
	GADD45B	-1.072	1.06051e-06	7.99807e-06		FGD6	1.17688	6.88359e-10	4.10434e-09							LCT	1.65443	4.78316e-07	1.14242e-06
	ADD2	-1.0721	4.59002e-07	3.7966e-06		TGFBR3	1.1765	3.20035e-14	3.09118e-13							TRIM67	1.65436	2.68541e-19	1.74827e-18
	PRICKLE2	-1.07403	3.12384e-14	1.74089e-12		TSPAN15	1.1763	4.24993e-18	6.19361e-17							TAS1R3	1.65416	4.7894e-16	2.43802e-15
	KLF15	-1.07452	2.12566e-06	1.48179e-05		LY86	1.17527	6.6655e-13	5.54802e-12							CLDN14	1.65381	1.55799e-16	8.22759e-16
	FAM124B	-1.07493	1.80295e-08	2.17931e-07		GPR143	1.17387	9.78522e-06	3.26842e-05							KCNMB3	1.65367	6.85434e-30	8.99932e-29
	RASL10A	-1.0767	8.68756e-05	0.000394115		DSE	1.17202	1.16415e-08	5.89779e-08							TCF24	1.65355	1.42927e-08	3.90402e-08
	TM4SF18	-1.0774	2.03585e-05	0.000110229		ARSA	1.1674	9.52612e-16	1.09089e-14							ST8SIA2	1.65168	5.18837e-10	1.6122e-09
	SIGLEC11	-1.07757	1.77431e-07	1.63075e-06		NUAK1	1.16644	2.26519e-09	1.2626e-08							H4C8	1.64967	3.31928e-14	1.4676e-13
	PRDM5	-1.07776	1.019e-10	2.15261e-09		RENBP	1.16448	3.46249e-05	0.000106108							HCN3	1.64967	8.88312e-33	1.4127e-31
	TLR4	-1.0778	1.67212e-09	2.61702e-08		ITGA1	1.16296	1.11627e-06	4.27812e-06							H2BC6	1.64953	5.388e-12	1.9914e-11
	LILRA2	-1.07863	1.17145e-07	1.12958e-06		STAT6	1.16276	3.16505e-20	5.66421e-19							ATP2A1	1.64668	1.24665e-23	1.08802e-22
	PLLP	-1.07941	0.000180926	0.000759624		LAT2	1.16235	3.97097e-09	2.13379e-08							ARHGEF16	1.64569	1.90638e-39	4.61053e-38
	RBM20	-1.07944	3.55632e-06	2.34615e-05		COL6A3	1.16202	1.61986e-11	1.17071e-10							DGKI	1.64531	1.93213e-17	1.09905e-16
	KLF2	-1.07996	2.96356e-07	2.58012e-06		PARP12	1.16177	1.27949e-20	2.39702e-19							SUGCT	1.64317	2.92049e-18	1.75404e-17
	LOC101927943	-1.08111	0.000252393	0.00101912		DHRS9	1.16173	3.67602e-07	1.51764e-06							TEX19	1.64129	3.14471e-10	9.93222e-10
	FST	-1.08115	3.18226e-05	0.000163564		CASP1	1.16124	8.66593e-13	7.10342e-12							C14orf39	1.64004	5.61135e-10	1.73695e-09
	TUB	-1.08178	4.6115e-07	3.81124e-06		APOL1	1.15975	2.75538e-05	8.57737e-05							XPR1	1.6383	2.54233e-33	4.18685e-32
	YPEL4	-1.08301	9.58025e-08	9.48807e-07		CA6	1.15865	6.54939e-06	2.24442e-05							MIXL1	1.63807	1.13468e-15	5.62852e-15
	CXCL12	-1.08414	1.22963e-05	7.03334e-05		PLPP2	1.15767	2.14091e-07	9.20012e-07							REEP6	1.63737	4.9156e-12	1.82464e-11
	AGPAT4	-1.0846	2.98404e-10	5.6e-09		PLEK	1.1572	1.33038e-10	8.693e-10							ATAD2	1.63626	1.61667e-32	2.53305e-31
	SORBS1	-1.08476	2.52602e-05	0.000133473		CTSD	1.15653	4.44877e-11	3.06193e-10							RAD54B	1.6358	8.01455e-32	1.19959e-30
	OR7E47P	-1.08483	6.83521e-11	1.51853e-09		SEPTIN4	1.15631	2.88137e-13	2.50946e-12							GSDMB	1.63444	1.11176e-23	9.75476e-23
	JAZF1-AS1	-1.08513	0.000409199	0.00156675		NOTCH4	1.15569	5.06179e-21	9.82416e-20							RFC4	1.63307	1.23158e-36	2.51126e-35
	TMEM108	-1.08545	2.65097e-05	0.000139019		CD160	1.15512	2.7709e-11	1.95922e-10							GPR84	1.63293	4.89915e-17	2.69103e-16
	BNIP2	-1.08651	1.27853e-18	2.08009e-16		RAB11FIP1	1.15424	4.15706e-09	2.22993e-08							FSD1	1.63261	5.58986e-14	2.43752e-13
	DDX43	-1.08692	0.00858291	0.0223364		MUC13	1.15402	0.00775494	0.0152759							PRR5-ARHGAP8	1.6307	4.0802e-22	3.17591e-21
	EHD2	-1.08744	1.15582e-10	2.40635e-09		TLR1	1.15322	2.61105e-12	2.03662e-11							RIMS2	1.63038	8.76528e-06	1.84196e-05
	RASGRF1	-1.08818	0.011574	0.0289839		NME5	1.15304	2.23195e-10	1.413e-09							SCUBE3	1.62972	2.66008e-11	9.25954e-11
	ENG	-1.08944	2.29204e-15	1.77844e-13		TMEM9B	1.1511	1.14292e-25	3.39101e-24							TLCD1	1.6282	1.86768e-30	2.55038e-29
	GALNT16	-1.08972	2.11719e-05	0.000114082		CHIA	1.15078	0.000245643	0.000652209							PDIA4	1.62783	5.5727e-47	2.18862e-45
	TMEM232	-1.09005	0.000398105	0.00152961		TMEM140	1.14893	2.48058e-14	2.42238e-13							IGSF1	1.6278	3.51711e-07	8.48673e-07
	INPP5A	-1.09086	6.08179e-20	1.41028e-17		IDS	1.1487	3.33159e-12	2.57435e-11							TENM4	1.62606	2.29681e-21	1.70617e-20
	C10orf25	-1.09094	4.38108e-08	4.75694e-07		HGSNAT	1.14721	8.82262e-13	7.22231e-12							PC	1.62595	1.49488e-33	2.49598e-32
	LGALSL	-1.09112	2.18982e-08	2.57744e-07		TFCP2L1	1.1468	6.65935e-11	4.48124e-10							POU2AF1	1.62577	1.09906e-12	4.30054e-12
	LINC01088	-1.09112	0.00952353	0.0244784		CCDC68	1.14623	5.99712e-06	2.06715e-05							TPBG	1.62399	5.14832e-34	8.87496e-33
	RASSF2	-1.09124	7.10797e-13	2.65058e-11		SYNGR2	1.14307	2.14206e-21	4.27103e-20							MS4A1	1.62149	1.30847e-07	3.27815e-07
	LAMA4	-1.09129	8.03151e-11	1.73637e-09		MAN2B1	1.14243	6.53265e-17	8.51028e-16							KAT2A	1.62119	4.43374e-47	1.75658e-45
	C1QTNF1-AS1	-1.0922	4.95771e-06	3.1571e-05		CLEC1A	1.14234	1.60667e-21	3.24526e-20							GRIN2D	1.62079	3.5063e-11	1.20933e-10
	KLB	-1.09314	0.000419584	0.00159952		PRR5L	1.14218	5.80004e-07	2.32264e-06							P2RX5	1.61973	2.09971e-16	1.09666e-15
	VWA3A	-1.09331	2.33591e-05	0.000124504		DICER1	1.14148	1.2767e-10	8.38643e-10							CARD11	1.61871	1.64814e-18	1.00797e-17
	SLC39A8	-1.09343	7.41275e-10	1.25247e-08		CST7	1.14051	1.11385e-07	4.95481e-07							NPM3	1.61759	2.85993e-34	5.03581e-33
	CLIC3	-1.09347	3.61333e-07	3.08565e-06		PADI2	1.14049	1.10781e-10	7.31187e-10							POSTN	1.61758	1.69068e-16	8.90229e-16
	DYNLRB2	-1.09583	0.0171914	0.0406414		YPEL5	1.14023	4.92847e-18	7.10731e-17							FANCB	1.61718	2.84292e-23	2.39665e-22
	SPARCL1	-1.09606	3.53877e-11	8.414e-10		ESRP1	1.13998	4.58835e-08	2.16039e-07							WDHD1	1.6171	3.26984e-32	5.01042e-31
	SLC2A3	-1.09707	9.20862e-06	5.46117e-05		ADAMTSL3	1.13943	1.80422e-14	1.78011e-13							KLHDC8A	1.61663	1.02735e-13	4.38461e-13
	EPB41L3	-1.09797	2.00831e-11	5.15467e-10		NGF	1.13715	0.000107374	0.000303754							HSF4	1.61562	1.5782e-15	7.74144e-15
	BTBD18	-1.09964	6.67906e-08	6.88169e-07		DPYD	1.13591	1.10582e-06	4.2407e-06							MYO19	1.61459	8.24763e-59	7.06169e-57
	PKDCC	-1.09966	8.02777e-06	4.84017e-05		IFIT2	1.13388	5.06904e-16	6.00442e-15							IGLON5	1.61313	2.95021e-14	1.30987e-13
	NRARP	-1.09987	1.69506e-13	7.35402e-12		COL8A2	1.13321	2.51966e-12	1.97029e-11							RALGPS2	1.61255	4.35702e-37	9.11041e-36
	HLF	-1.10034	7.51353e-05	0.000347975		MAP3K5	1.13313	1.60248e-18	2.41776e-17							GNB3	1.61247	3.10984e-24	2.84467e-23
	SPRY4-IT1	-1.1019	8.40933e-05	0.000383043		ZFP2	1.13266	0.000284372	0.000747515							CCL25	1.61069	5.50687e-13	2.20984e-12
	APOL3	-1.10196	1.3166e-10	2.69655e-09		CRP	1.13213	0.000393137	0.00100571							NCAPG2	1.60856	3.53516e-34	6.17661e-33
	NALCN-AS1	-1.10323	3.77172e-05	0.000189092		MANSC1	1.13133	1.65187e-08	8.22421e-08							SLFN13	1.60856	1.30706e-28	1.5816e-27
	MYH11	-1.104	5.34008e-05	0.000258595		FBXL5	1.13082	3.68561e-16	4.41632e-15							CCDC154	1.60807	1.4355e-11	5.11615e-11
	CDKN1C	-1.10405	1.0803e-09	1.75475e-08		IFITM2	1.12973	4.34989e-14	4.1594e-13							CALML6	1.60775	3.00192e-13	1.23032e-12
	CCDC69	-1.10482	2.41799e-09	3.63763e-08		CEACAM1	1.12964	7.34075e-06	2.49425e-05							SLC28A1	1.60767	1.97604e-14	8.89809e-14
	CEP126	-1.10546	8.80079e-08	8.79704e-07		CX3CL1	1.12754	9.61697e-07	3.72136e-06							ABCC11	1.60602	1.30891e-19	8.72896e-19
	RBP7	-1.10603	5.05979e-10	9.0253e-09		CCN4	1.12738	2.99684e-09	1.63659e-08							PHKA1	1.60482	1.12805e-45	4.01961e-44
	PEAK1	-1.10677	8.92194e-14	4.2855e-12		CRYAB	1.12715	1.77696e-12	1.40817e-11							ZNF239	1.60336	3.22786e-31	4.64657e-30
	TIMP3	-1.10746	6.30716e-11	1.41222e-09		GNS	1.12685	4.35026e-17	5.78263e-16							SLC50A1	1.60305	1.72549e-39	4.19553e-38
	SHROOM4	-1.1079	4.37675e-07	3.6426e-06		FAM13A	1.12615	4.49111e-08	2.11541e-07							CHRNA6	1.60227	4.99939e-20	3.40698e-19
	PTGDR	-1.10823	1.20037e-05	6.88943e-05		ABCA1	1.12603	9.42642e-12	6.95044e-11							PDK1	1.60065	2.60115e-36	5.20979e-35
	ACKR3	-1.10889	2.22241e-06	1.54337e-05		CTBP2	1.12515	3.61562e-19	5.86156e-18							F2	1.60028	1.26335e-06	2.90415e-06
	IRAK3	-1.11128	1.50384e-07	1.4039e-06		GFAP	1.12468	6.76864e-06	2.3138e-05							SOX4	1.60022	2.5051e-40	6.41037e-39
	KCNA5	-1.1128	0.000195937	0.000813338		CD8A	1.12399	3.22134e-09	1.75378e-08							NUP210L	1.59947	2.77745e-09	8.09966e-09
	ABCA6	-1.11314	6.40176e-09	8.65031e-08		IL37	1.12241	0.0234286	0.0410513							GCKR	1.59792	8.11557e-10	2.47704e-09
	DPEP2	-1.11322	7.29834e-10	1.23728e-08		KANSL1L	1.12181	7.08152e-08	3.236e-07							TMEM88B	1.59692	3.83019e-12	1.43799e-11
	MT1G	-1.11334	8.09208e-09	1.06629e-07		KCNA3	1.12108	6.55017e-05	0.000192318							ZC3HAV1L	1.59522	2.36738e-34	4.19305e-33
	CRYAB	-1.11362	6.71798e-12	1.91424e-10		LMCD1	1.11942	1.876e-16	2.31966e-15							ACMSD	1.59181	1.38232e-08	3.78092e-08
	DCDC2	-1.11365	0.000166133	0.000702928		TMEM156	1.11935	0.000589901	0.00145765							H2BC15	1.59149	9.05487e-20	6.0971e-19
	PTGIS	-1.11483	2.62548e-06	1.79039e-05		NELL1	1.11854	0.00505279	0.0103956							SMIM22	1.59135	2.52427e-15	1.21707e-14
	PCSK2	-1.1156	0.00199778	0.00625437		S100A6	1.11805	3.4264e-08	1.63881e-07							BCO1	1.58879	2.59194e-09	7.58437e-09
	ITPRIP	-1.1162	4.44966e-12	1.34182e-10		ZNF532	1.11726	7.54737e-14	7.01142e-13							MTBP	1.58781	3.44201e-31	4.93127e-30
	SLC10A4	-1.11726	0.013223	0.0324486		DPYSL3	1.11719	1.72315e-08	8.54478e-08							SMPDL3B	1.58772	1.11804e-20	7.91476e-20
	SERPINB2	-1.11803	0.00504127	0.014026		LY6D	1.1144	0.0153925	0.028127							HOXA13	1.58621	1.36836e-06	3.12921e-06
	NLRC4	-1.11891	2.38403e-10	4.55019e-09		RETN	1.11417	0.000441923	0.00112057							ZNF692	1.5859	1.61803e-32	2.53305e-31
	FAM171A1	-1.11924	3.85259e-10	7.04006e-09		LINC01140	1.11282	5.9534e-13	4.99892e-12							TBX10	1.5844	2.02164e-10	6.50916e-10
	MICU3	-1.12163	2.71447e-08	3.10616e-07		PRSS22	1.11274	4.2984e-14	4.11651e-13							GAPDH	1.5832	2.38332e-31	3.45562e-30
	TMEM139	-1.12268	0.001613	0.00518661		CD53	1.11268	1.31539e-10	8.61778e-10							RHCE	1.58291	1.60367e-16	8.4614e-16
	MRGPRF	-1.12315	2.06368e-08	2.44899e-07		MAST1	1.11227	0.000606933	0.00149705							THEM5	1.58276	2.02366e-17	1.14931e-16
	COL4A3	-1.12354	0.000954361	0.00327214		TPP1	1.11158	4.85304e-18	7.01485e-17							SLC23A3	1.58251	1.02876e-19	6.90402e-19
	IL18RAP	-1.12412	2.16799e-08	2.55773e-07		STYK1	1.11151	4.71709e-13	3.99055e-12							H4C12	1.58229	3.73168e-15	1.77599e-14
	PID1	-1.12446	1.39261e-07	1.30915e-06		PLXNC1	1.11103	1.3874e-09	7.92564e-09							TEX55	1.5812	7.8264e-10	2.39444e-09
	MCC	-1.12473	1.05728e-13	4.91466e-12		CBLB	1.11085	2.40494e-15	2.61632e-14							THY1	1.57961	8.54014e-22	6.52097e-21
	CRISPLD2	-1.12477	2.67463e-10	5.04281e-09		ASAH1	1.1095	3.17127e-19	5.18867e-18							LCTL	1.57863	1.03224e-31	1.5273e-30
	C6	-1.12696	0.00565292	0.0154885		BCAM	1.10863	3.95773e-08	1.87557e-07							GGCT	1.5775	5.78088e-46	2.10985e-44
	CREM	-1.12721	3.04824e-10	5.694e-09		TSHZ2	1.10859	1.95199e-05	6.22488e-05							SLC16A8	1.57632	2.75544e-15	1.32252e-14
	RADX	-1.1321	5.36381e-08	5.70124e-07		B3GNT3	1.10589	3.2944e-07	1.37012e-06							KRT14	1.5725	5.9517e-05	0.000115047
	MT1H	-1.13225	3.80237e-09	5.47921e-08		PARP8	1.1017	6.64169e-13	5.53563e-12							MUC2	1.57103	6.48629e-06	1.38088e-05
	FBXO17	-1.13233	8.58905e-06	5.13257e-05		KLF6	1.10131	3.74756e-08	1.78006e-07							TEX48	1.5702	2.17912e-12	8.34244e-12
	EFEMP1	-1.13349	9.01653e-09	1.17506e-07		INAVA	1.10051	1.06316e-07	4.74119e-07							NAT16	1.5689	3.53019e-12	1.33145e-11
	CMKLR1	-1.13359	8.90393e-07	6.83255e-06		KCNK1	1.09945	9.57535e-06	3.20263e-05							SRMS	1.5668	2.22961e-10	7.1444e-10
	BMP2	-1.13505	3.45556e-05	0.000175598		RELB	1.09729	1.53289e-15	1.69892e-14							TMEM182	1.56662	3.85819e-44	1.24468e-42
	LINC00597	-1.13526	4.93404e-10	8.81659e-09		SIGLEC8	1.09509	0.000166317	0.000454832							NHS	1.56524	3.64383e-18	2.17546e-17
	ADD3-AS1	-1.13559	2.55627e-06	1.74992e-05		FAM49A	1.09127	8.98278e-23	2.07457e-21							SYNJ2	1.56491	4.65852e-46	1.70712e-44
	PEG3	-1.13573	3.14908e-06	2.10293e-05		NR4A2	1.0911	0.00016811	0.000459432							ALKAL1	1.56443	6.08147e-08	1.57404e-07
	GZMH	-1.13601	8.42866e-06	5.05469e-05		KMO	1.08833	2.57754e-12	2.01428e-11							TIMELESS	1.5633	3.95807e-40	9.98693e-39
	EOGT	-1.13607	5.45925e-17	6.0848e-15		HK3	1.08825	5.98052e-05	0.000176596							ALDH18A1	1.56323	2.61321e-74	6.74432e-72
	CABCOCO1	-1.13754	0.000281775	0.00112699		TRIB1	1.08765	5.5996e-11	3.81783e-10							GALNT7	1.56209	2.92193e-39	6.95488e-38
	SYDE2	-1.13781	2.51238e-05	0.000132856		TLR8	1.08706	0.002095	0.00467643							PRKCG	1.55924	2.86563e-11	9.94438e-11
	RYR3	-1.13802	8.21816e-06	4.94315e-05		CDH17	1.08384	0.0121253	0.0227226							ANKRD18A	1.55839	2.4635e-13	1.01565e-12
	ADGRG4	-1.13819	4.89865e-05	0.000239006		WNT7B	1.08288	1.3417e-07	5.90482e-07							DSCC1	1.55831	7.70003e-23	6.32025e-22
	ROPN1L	-1.13831	0.0170916	0.0404513		PRSS16	1.08055	9.40332e-10	5.49648e-09							KCNQ2	1.55621	5.63478e-06	1.20742e-05
	PKIG	-1.13909	2.94137e-14	1.65752e-12		SLC38A10	1.0803	6.61306e-20	1.15514e-18							H2BC4	1.55407	2.59621e-12	9.8806e-12
	PRSS12	-1.13917	0.00519295	0.0143905		DHRS3	1.07861	3.713e-11	2.58555e-10							MANEAL	1.55252	4.19862e-19	2.69649e-18
	GJA5	-1.13926	5.66652e-07	4.55807e-06		SRPX2	1.07846	7.93935e-06	2.68786e-05							ANGPTL3	1.55106	7.87173e-10	2.40709e-09
	PHLDB2	-1.13949	3.73072e-11	8.83374e-10		MGAT1	1.07762	5.77003e-24	1.45484e-22							IER5L	1.55043	1.81785e-20	1.27242e-19
	PRKCE	-1.14075	3.17179e-20	7.99846e-18		PLEKHF1	1.07716	1.14405e-09	6.59622e-09							ERVV-1	1.54886	5.70187e-09	1.60878e-08
	SULT1C4	-1.14353	3.51343e-11	8.38134e-10		ZNF204P	1.07677	7.48814e-06	2.53945e-05							ATAD5	1.54818	6.92841e-32	1.04047e-30
	LINC00607	-1.14492	3.49257e-09	5.07265e-08		TAF15	1.07495	1.04771e-15	1.19098e-14							FANCD2	1.54797	8.05909e-45	2.69123e-43
	SNRK	-1.14506	6.96184e-19	1.21076e-16		CD6	1.07448	1.85128e-09	1.04125e-08							AHNAK2	1.54704	9.49281e-10	2.8794e-09
	S100A4	-1.14549	4.17827e-08	4.55143e-07		N4BP2L1	1.07351	4.99278e-09	2.64278e-08							ANKRD61	1.54693	1.6342e-21	1.22453e-20
	SEMA3F	-1.14553	2.44145e-09	3.66901e-08		FAT4	1.07247	7.3338e-09	3.79765e-08							PRSS53	1.54689	2.38892e-22	1.88794e-21
	RNF165	-1.14695	3.884e-06	2.53907e-05		SKAP1	1.07234	7.46651e-16	8.66227e-15							CSTL1	1.5466	7.47234e-10	2.29e-09
	KLHL41	-1.14712	2.56687e-08	2.96247e-07		HSD17B1	1.07171	0.00129475	0.00301209							TFPI2	1.5454	6.90434e-05	0.00013271
	SIGLEC16	-1.14732	0.000419406	0.00159915		CTSB	1.07171	5.26997e-18	7.56461e-17							TRPA1	1.5451	1.57104e-08	4.27896e-08
	CD34	-1.14742	6.93449e-14	3.47679e-12		CAV2	1.07165	9.8344e-07	3.80075e-06							PRRX2	1.54389	1.26765e-09	3.80928e-09
	FGF12	-1.14782	4.60727e-07	3.80931e-06		RALGPS1	1.07151	1.53369e-06	5.7814e-06							RPP40	1.54306	1.3554e-34	2.44866e-33
	LOC100506725	-1.14852	1.94941e-06	1.37316e-05		FBXW4P1	1.07125	0.000387716	0.000994508							XYLB	1.54294	2.02809e-36	4.08467e-35
	COL6A5	-1.14885	7.88098e-05	0.000362414		VCAN	1.0709	9.1807e-06	3.07894e-05							AP006333.1	1.54238	1.17578e-15	5.82124e-15
	DAPK2	-1.14944	7.03906e-10	1.20446e-08		CWH43	1.06993	9.45232e-05	0.000270172							SRPK1	1.54145	3.70152e-69	7.1905e-67
	MAP2	-1.15129	4.56255e-06	2.9323e-05		PTPRB	1.06984	6.8599e-09	3.56266e-08							SYT13	1.54098	0.00146786	0.00242066
	OTOGL	-1.15195	2.132e-05	0.000114726		GFRA3	1.06822	0.00375717	0.00792111							ADCK5	1.53942	3.97611e-29	4.97454e-28
	ABCG2	-1.15196	1.72944e-09	2.69419e-08		PLPPR4	1.06428	3.55617e-09	1.9234e-08							SYCE3	1.53818	2.99929e-13	1.22953e-12
	CXCL3	-1.15387	3.25523e-05	0.000166762		KLHL24	1.0636	7.14053e-16	8.31519e-15							CKS1B	1.53802	9.61332e-29	1.17506e-27
	RBMS3	-1.15392	1.21107e-08	1.53084e-07		GRIP2	1.06207	1.15908e-09	6.67979e-09							GFY	1.53718	1.77243e-07	4.38641e-07
	CFAP299	-1.15447	0.0211078	0.0482963		GALC	1.06164	2.47319e-14	2.41706e-13							KIFC2	1.53584	1.90909e-17	1.08697e-16
	SOX18	-1.15501	5.46771e-10	9.69293e-09		RAI2	1.06135	1.48673e-08	7.44385e-08							FIGNL1	1.53477	7.55038e-40	1.87113e-38
	CA2	-1.1563	0.000359075	0.00139441		SLFN12	1.0611	4.88559e-06	1.71113e-05							LEP	1.5342	8.85288e-08	2.25421e-07
	MFAP3L	-1.15887	2.09821e-06	1.46468e-05		UBXN4	1.06082	4.02312e-11	2.79054e-10							XAGE1B	1.53207	2.57532e-10	8.19981e-10
	SOBP	-1.15898	6.20479e-08	6.45234e-07		NOX4	1.05982	3.68288e-08	1.75336e-07							UGT2B11	1.53082	1.16975e-06	2.6979e-06
	SLCO4C1	-1.1593	0.000625489	0.00226424		ITSN2	1.05975	8.31345e-10	4.89802e-09							TACC3	1.52996	1.62506e-32	2.54185e-31
	P3H2	-1.15931	0.000406253	0.00155724		GPR25	1.05947	0.000151294	0.000416874							AQP11	1.52972	4.01081e-36	7.9104e-35
	ROBO2	-1.16171	0.002644	0.00799582		FUT1	1.05895	6.93047e-11	4.66116e-10							IGLL1	1.52898	1.47658e-10	4.82037e-10
	OTUD7A	-1.16181	9.31828e-06	5.51605e-05		RASAL2	1.05854	5.25764e-06	1.83212e-05							RASGEF1A	1.52842	3.5848e-14	1.5819e-13
	CACNB2	-1.16313	3.4823e-05	0.000176779		SPIB	1.05806	2.83416e-08	1.36927e-07							FAM163A	1.52831	7.05563e-12	2.58502e-11
	MKX	-1.16334	0.000627834	0.00227151		CCL23	1.05765	4.12032e-05	0.000124695							TMEM52	1.52543	1.51209e-13	6.37513e-13
	NPR3	-1.16369	1.73132e-06	1.23594e-05		CAPN2	1.05685	2.47176e-13	2.17102e-12							USH1G	1.5251	6.94934e-08	1.79071e-07
	LIMD1	-1.1638	3.63224e-12	1.13256e-10		IL1B	1.0567	1.36395e-09	7.80122e-09							RNF207	1.52402	1.08041e-21	8.20112e-21
	TRIM63	-1.1638	0.000260815	0.00105003		MT1M	1.05635	0.0189863	0.0339388							STPG3	1.52011	1.94292e-10	6.27023e-10
	DNASE2B	-1.16476	0.00295795	0.00881703		S100A11	1.05624	1.08644e-11	7.9681e-11							CSMD2	1.51982	5.05416e-15	2.37659e-14
	TBXA2R	-1.16487	1.87865e-13	8.01267e-12		DENND1B	1.0559	1.96251e-08	9.66217e-08							GRM4	1.51914	1.00344e-08	2.77572e-08
	KIT	-1.16494	4.56007e-07	3.77337e-06		LHFPL6	1.05551	4.16811e-11	2.87983e-10							ACAN	1.51894	5.93381e-11	2.00787e-10
	DNAJB4	-1.1651	3.64983e-14	2.00086e-12		ARL14	1.05213	0.0190712	0.0340809							FSIP2	1.51805	9.67641e-08	2.4556e-07
	FGF10	-1.16519	2.32437e-08	2.71122e-07		CST5	1.04997	0.00249041	0.00546448							HABP2	1.51516	3.74492e-05	7.39407e-05
	ARAP3	-1.16583	9.70269e-21	2.92152e-18		TES	1.04899	9.69952e-15	9.86012e-14							ADAMTS12	1.51308	2.23889e-17	1.26478e-16
	DOCK4	-1.16707	1.675e-16	1.6646e-14		LFNG	1.04795	4.35245e-05	0.00013124							THEGL	1.51288	4.06873e-13	1.64996e-12
	RFLNB	-1.16712	2.00138e-13	8.48234e-12		ERN2	1.04759	0.000347781	0.000899516							HCN2	1.5097	8.56136e-13	3.38445e-12
	NDRG2	-1.16749	3.35329e-11	8.06308e-10		ZNF750	1.04748	0.0138766	0.0256327							SALL3	1.50877	2.28135e-06	5.11034e-06
	OLR1	-1.16833	4.86156e-07	3.9885e-06		BMP3	1.0469	5.68923e-07	2.28268e-06							DDX11	1.50802	3.11081e-28	3.65885e-27
	PALD1	-1.16911	1.09765e-14	6.81355e-13		DCSTAMP	1.04686	8.0318e-06	2.71566e-05							CGA	1.50761	0.000128416	0.000240138
	GYPE	-1.17019	1.55232e-06	1.12125e-05		MAP3K6	1.04671	1.09142e-09	6.3104e-09							RFLNA	1.50668	3.60426e-09	1.03818e-08
	MT1HL1	-1.17055	4.80797e-09	6.72649e-08		POF1B	1.04657	0.00237967	0.00525044							MAGEA10	1.50581	0.000117679	0.000220836
	TCEAL7	-1.17209	6.41996e-09	8.66329e-08		TEK	1.04644	9.00512e-08	4.05967e-07							RUNX2	1.50382	4.83635e-30	6.40568e-29
	TNNI2	-1.17253	0.00105041	0.00356092		BTC	1.04523	9.17814e-05	0.000262941							MAGEA1	1.50347	0.000257524	0.000466129
	EGFL7	-1.17264	1.00096e-10	2.11892e-09		PYGM	1.04277	2.10031e-05	6.66361e-05							DONSON	1.50287	1.97464e-47	8.07102e-46
	MAFF	-1.17362	1.08038e-10	2.26565e-09		TCN1	1.04119	0.00614781	0.0123835							B4GALNT1	1.50224	2.04421e-10	6.57832e-10
	ADTRP	-1.1738	4.35116e-06	2.81347e-05		PSAP	1.04118	4.86999e-31	2.19628e-29							H2AW	1.5011	4.91195e-08	1.28403e-07
	KIAA0040	-1.17437	3.09311e-18	4.52177e-16		RNF19B	1.03997	7.73193e-14	7.17213e-13							CFHR3	1.50106	1.23912e-09	3.72974e-09
	SFTA1P	-1.17562	0.00295004	0.00879866		NIBAN1	1.03991	8.27561e-07	3.23767e-06							ZNF724	1.50003	4.21975e-17	2.33132e-16
	PPP1R16B	-1.17646	3.37046e-08	3.7629e-07		BSPRY	1.03987	1.29707e-09	7.44736e-09							C2CD6	1.49984	7.07854e-10	2.173e-09
	SPRYD7	-1.17647	7.11549e-19	1.2269e-16		TCN2	1.03929	1.29079e-14	1.28996e-13							THPO	1.49897	3.74869e-07	9.02383e-07
	FRMD4A	-1.17659	1.96355e-16	1.89534e-14		CLDN3	1.03926	0.000370339	0.000952892							ENTPD2	1.49858	9.04769e-10	2.74946e-09
	NR5A2	-1.17664	4.24498e-09	6.03937e-08		PSMB8	1.0389	2.63103e-09	1.44958e-08							CNGA1	1.49671	1.18578e-10	3.90634e-10
	PGR	-1.17702	3.28079e-06	2.18006e-05		MBIP	1.03885	4.93904e-06	1.72839e-05							TMEM45B	1.4965	1.49462e-18	9.16249e-18
	CNKSR2	-1.17714	4.7997e-06	3.07004e-05		CNR1	1.03847	1.10145e-06	4.22653e-06							RASGEF1C	1.49219	8.07221e-08	2.06767e-07
	RGS22	-1.17739	0.000174375	0.000734567		ZBP1	1.03697	1.65608e-05	5.33336e-05							BOP1	1.49194	1.38482e-28	1.67345e-27
	NKD1	-1.17862	9.86168e-09	1.27369e-07		ACVRL1	1.03666	9.43577e-08	4.23534e-07							JPT1	1.49091	7.50259e-34	1.27509e-32
	GZMB	-1.17888	0.000264389	0.00106335		ACE2	1.03645	2.96273e-05	9.18135e-05							GABRQ	1.49077	1.48055e-07	3.69392e-07
	ZEB2	-1.18226	8.11764e-14	3.96526e-12		ICA1	1.0361	5.55454e-10	3.34893e-09							CLDN3	1.48797	3.33446e-10	1.05095e-09
	MT1E	-1.18298	3.13475e-08	3.52728e-07		ANKRD36B	1.03466	8.01481e-05	0.000232188							APBA2	1.48753	4.88361e-13	1.96717e-12
	LOC101928386	-1.18378	5.66753e-05	0.000271519		LILRA4	1.03455	6.36017e-05	0.000187005							CRYBA2	1.4862	3.46147e-09	9.99119e-09
	HSPB8	-1.18387	6.59363e-08	6.81106e-07		NCALD	1.0344	8.2354e-10	4.85434e-09							KCNE4	1.4862	1.99286e-10	6.42453e-10
	B3GALNT1	-1.18483	1.50076e-12	5.14904e-11		GGTLC1	1.0322	6.07992e-06	2.09337e-05							FNDC4	1.48512	6.90142e-14	2.98852e-13
	ODF3L1	-1.18648	7.30017e-05	0.000339184		MERTK	1.03199	5.19092e-11	3.54699e-10							TRIM59	1.48433	4.11231e-33	6.68705e-32
	CYP4F12	-1.1868	0.000354616	0.00137816		PLCG2	1.02899	9.30984e-13	7.59609e-12							ACTL8	1.48327	9.36737e-07	2.17885e-06
	AHNAK	-1.18806	2.12342e-14	1.23121e-12		EPS8	1.02881	9.63241e-07	3.72504e-06							SLAMF9	1.48322	2.90678e-10	9.20813e-10
	COL4A6	-1.1886	0.000152637	0.000651703		PDGFD	1.02829	2.98544e-09	1.63108e-08							POC1A	1.48081	7.58553e-28	8.67342e-27
	TMCC3	-1.19001	4.74415e-11	1.09256e-09		DNM3	1.02643	2.6146e-08	1.26616e-07							MSTO1	1.48015	7.14104e-55	4.79591e-53
	LRRC18	-1.19026	1.08362e-05	6.29996e-05		SUSD5	1.02639	0.00744185	0.0147152							FEN1	1.47976	6.83232e-35	1.2468e-33
	RGS2	-1.19044	1.18235e-08	1.49828e-07		BST1	1.02579	0.00209134	0.00466993							SLC6A17	1.47952	6.70573e-08	1.73065e-07
	ARHGEF10	-1.19276	5.99954e-19	1.0711e-16		CSF2RB	1.02537	1.50447e-09	8.54716e-09							ELAVL2	1.4789	5.58515e-06	1.1975e-05
	TAFA2	-1.19307	1.83968e-05	0.000100797		KIAA0040	1.02467	4.41979e-18	6.41852e-17							ANKRD36C	1.47864	9.21656e-10	2.79749e-09
	DUOXA1	-1.19615	2.30211e-05	0.000122962		ADAM19	1.02322	2.49124e-11	1.76752e-10							AGT	1.47858	3.89816e-07	9.37115e-07
	CNRIP1	-1.19803	2.75056e-12	8.9212e-11		GAD2	1.02308	1.28147e-11	9.31584e-11							PKIB	1.47671	1.0386e-11	3.74519e-11
	CNTNAP3	-1.19844	4.07932e-06	2.65557e-05		CLDN8	1.02221	0.000609239	0.00150214							EPCAM	1.47643	1.84623e-39	4.47704e-38
	IL17D	-1.19872	1.58619e-10	3.20638e-09		MAGI2	1.0212	7.12211e-10	4.23434e-09							TIMP1	1.47593	2.85503e-28	3.37117e-27
	CLEC12B	-1.19932	9.41228e-05	0.000422808		SYN1	1.02089	1.10838e-05	3.66838e-05							HAMP	1.47593	3.02279e-10	9.56388e-10
	P2RX1	-1.19948	7.05504e-08	7.23949e-07		RHOB	1.0208	2.42422e-07	1.03069e-06							PNOC	1.47545	2.35616e-12	8.98973e-12
	NFIA	-1.19963	8.56686e-09	1.12518e-07		FGFBP1	1.02055	7.579e-05	0.000220506							GLDC	1.4751	2.47782e-08	6.6406e-08
	FGF18	-1.19978	1.82477e-06	1.29577e-05		SOX17	1.01986	4.9666e-14	4.72722e-13							SFXN1	1.47324	9.82563e-65	1.31489e-62
	PTCH1	-1.2005	8.38327e-07	6.47489e-06		TP53I3	1.01919	1.28233e-10	8.41895e-10							XAGE1A	1.47266	2.25384e-12	8.61754e-12
	MOGAT1	-1.20116	2.05267e-06	1.4365e-05		GRB14	1.01901	0.00254665	0.00557717							SLC39A5	1.47229	8.19146e-08	2.09613e-07
	STARD9	-1.20562	1.39833e-19	2.87856e-17		DOK4	1.01846	0.00139316	0.00321691							METTL11B	1.47159	7.54116e-13	2.99228e-12
	CTSW	-1.20586	0.00142718	0.00466718		GFPT1	1.01828	2.06822e-11	1.48095e-10							CDX1	1.47107	3.56457e-17	1.98207e-16
	ITIH3	-1.20613	2.53046e-07	2.23314e-06		EFCAB14	1.014	1.36416e-20	2.54794e-19							FGF5	1.46768	1.08409e-07	2.73957e-07
	EFHB	-1.2075	0.0131059	0.0322281		HSD17B14	1.01292	3.61048e-12	2.77774e-11							C1QL2	1.46618	0.000171959	0.000317002
	SNCA	-1.20855	5.52652e-10	9.78859e-09		RAP1GAP	1.01245	0.000157562	0.000432836							CHGB	1.46473	0.000632157	0.00109246
	NHSL1	-1.20932	6.13177e-08	6.40281e-07		N4BP2L2	1.01188	3.5041e-10	2.16747e-09							IGFBPL1	1.46457	4.1876e-08	1.10185e-07
	LMO2	-1.20942	1.29254e-17	1.67152e-15		ETV6	1.01119	1.05591e-14	1.06727e-13							ZNF280B	1.46407	4.78575e-12	1.77863e-11
	MSR1	-1.20978	2.60602e-09	3.88e-08		IGHV5-78	1.01039	0.000510701	0.00127747							NUP62CL	1.46275	1.83749e-20	1.28567e-19
	EML1	-1.21194	1.88356e-18	2.94566e-16		NEDD9	1.00866	2.9889e-05	9.24398e-05							ZNF670-ZNF695	1.46273	5.67096e-14	2.4711e-13
	HEYL	-1.21201	2.95136e-17	3.48191e-15		PLAU	1.00843	9.25538e-05	0.000265032							AL139260.3	1.46205	1.76626e-20	1.23727e-19
	ADGB	-1.21334	0.00350211	0.0102009		DZANK1	1.00682	9.58306e-10	5.59817e-09							SLC9A3	1.4616	2.69537e-10	8.56933e-10
	HK3	-1.21344	9.1248e-05	0.000411176		LGALS3BP	1.00674	5.35082e-08	2.49571e-07							IGFL4	1.46087	1.90381e-11	6.71108e-11
	GNLY	-1.21373	0.000540121	0.00199604		CD46	1.0065	1.21677e-08	6.1543e-08							FAM171A2	1.46053	1.40709e-11	5.01886e-11
	CFAP161	-1.2148	0.00141686	0.00463946		ANGPTL2	1.00647	1.26147e-08	6.36485e-08							C1orf105	1.45615	5.21162e-12	1.92937e-11
	RUNX1T1	-1.21543	2.4039e-09	3.62453e-08		DOCK4	1.00599	9.31565e-09	4.76817e-08							PNMA3	1.4561	8.1546e-08	2.08818e-07
	KRT222	-1.21578	1.69361e-05	9.35053e-05		SULT1C2	1.00524	0.000680138	0.00166471							ACHE	1.45585	3.17243e-08	8.42592e-08
	GNAT2	-1.21704	2.12043e-06	1.47866e-05		P2RX4	1.00468	1.07795e-13	9.85165e-13							HSH2D	1.45524	4.71365e-34	8.17244e-33
	RASSF9	-1.2173	3.75193e-05	0.000188428		SPON1	1.00442	4.64958e-20	8.22597e-19							RNF225	1.45472	4.71366e-08	1.23434e-07
	RORB	-1.21737	0.000140712	0.000606823		TGFB3	1.00207	4.01989e-18	5.86525e-17							TXNDC17	1.45324	2.10653e-28	2.51364e-27
	FAM43A	-1.21758	1.15218e-12	4.07791e-11		AGER	1.00196	0.000875957	0.00210454							H2BC13	1.45268	1.90087e-10	6.14112e-10
	TRPM6	-1.21883	5.47767e-07	4.4238e-06		PBLD	1.00145	3.40822e-05	0.000104548							SCN4A	1.45163	1.09875e-06	2.54128e-06
	PODXL	-1.22003	5.20631e-21	1.69407e-18		SELP	1.00121	7.67845e-17	9.9196e-16							MYADML2	1.45147	2.54071e-15	1.22467e-14
	FGR	-1.22328	5.30185e-12	1.55465e-10		ATIC	-1.00034	1.19502e-19	2.03301e-18							LHB	1.45102	3.43268e-15	1.63671e-14
	KCNK17	-1.22543	6.25912e-08	6.50213e-07		SOCS2	-1.0008	8.4517e-06	2.84986e-05							PSMG3	1.44905	1.3112e-35	2.50404e-34
	ZNF781	-1.2258	8.77818e-15	5.69425e-13		DNAJC2	-1.00105	6.17002e-09	3.23144e-08							SLCO1B1	1.4477	3.60865e-07	8.699e-07
	MYL9	-1.226	1.23558e-09	1.97988e-08		SLIRP	-1.00171	2.21986e-15	2.42135e-14							KHDC4	1.44704	6.04761e-41	1.60671e-39
	SNTN	-1.22649	0.0106523	0.0270265		MCM3AP-AS1	-1.00175	7.91696e-10	4.67776e-09							UBE2S	1.44674	1.56629e-18	9.5888e-18
	ADCYAP1	-1.22664	0.00991685	0.0253758		SHMT2	-1.00261	2.79422e-08	1.3505e-07							NPBWR1	1.44359	4.61248e-06	9.98073e-06
	VGLL3	-1.22707	1.2081e-07	1.16003e-06		CMAS	-1.00365	1.60657e-09	9.09388e-09							SLC4A11	1.44199	3.97081e-10	1.24392e-09
	LIMCH1	-1.22751	2.30505e-10	4.42878e-09		SEMA3D	-1.00485	0.000142569	0.000394478							THEG	1.44167	3.83599e-07	9.22416e-07
	RSPH4A	-1.22782	0.000184926	0.000774003		CENPA	-1.00517	8.58947e-15	8.81113e-14							BECN2	1.43997	6.74984e-13	2.6913e-12
	LILRA1	-1.22854	2.1556e-13	9.07872e-12		GNL2	-1.00562	2.60493e-13	2.27991e-12							GCGR	1.43926	4.63062e-11	1.58022e-10
	ADRB2	-1.22873	2.36906e-07	2.10451e-06		SMOX	-1.00568	5.69804e-07	2.28474e-06							CEMIP	1.43925	1.02322e-10	3.39307e-10
	ARG1	-1.22933	8.89125e-07	6.82542e-06		MYBPC2	-1.00574	0.00193622	0.00435255							CATSPERB	1.43819	1.74231e-09	5.18134e-09
	SH3BP5	-1.22984	5.81142e-15	3.9608e-13		PHB	-1.0059	1.24927e-14	1.25352e-13							BTBD16	1.43804	7.10962e-09	1.99166e-08
	ADAMTS9-AS2	-1.23038	1.5683e-05	8.73477e-05		NAP1L2	-1.00592	4.04381e-06	1.43248e-05							KCNU1	1.43799	1.98704e-05	4.03205e-05
	CASP17P	-1.23061	2.56138e-13	1.05671e-11		BRCA2	-1.00621	1.74497e-12	1.38459e-11							DNASE1L2	1.43772	1.30487e-15	6.43563e-15
	AMER2	-1.23064	0.000276369	0.00110734		CFDP1	-1.00661	9.21725e-16	1.06041e-14							CDK5R1	1.43752	1.5104e-22	1.21275e-21
	SLC11A1	-1.23067	4.21101e-09	5.99527e-08		PDSS1	-1.00729	2.35258e-16	2.88307e-15							NPTX2	1.43743	1.64973e-07	4.0996e-07
	CD160	-1.23143	2.4366e-08	2.82668e-07		WBP11	-1.00908	3.24637e-16	3.91268e-15							NLN	1.43599	7.49367e-54	4.57367e-52
	PLPP3	-1.23145	2.96425e-15	2.1905e-13		ARRB1	-1.00942	8.62524e-13	7.07475e-12							GPR78	1.43576	1.4256e-11	5.08186e-11
	CPEB1	-1.23543	1.77153e-05	9.73546e-05		PIEZO1	-1.00954	2.38964e-10	1.50515e-09							SLC5A12	1.43554	8.55629e-06	1.79951e-05
	FGFR2	-1.23563	7.57597e-08	7.7074e-07		TWNK	-1.00964	1.01134e-11	7.43929e-11							ZG16B	1.43346	5.31469e-07	1.26335e-06
	FABP5	-1.23607	4.06089e-09	5.81436e-08		ORC3	-1.01033	6.27374e-08	2.8903e-07							ST6GALNAC1	1.43331	1.28529e-07	3.22457e-07
	TEX36-AS1	-1.23668	9.5201e-06	5.62232e-05		ARHGAP6	-1.0111	4.71336e-09	2.50772e-08							C6orf141	1.43293	1.04835e-08	2.89772e-08
	RAMP2	-1.23719	3.37475e-15	2.45784e-13		ELK2AP	-1.01244	6.63552e-08	3.04791e-07							PLA2G4A	1.43267	2.24424e-09	6.60872e-09
	LINC00632	-1.23821	4.14343e-05	0.000205481		MRPL19	-1.01363	1.10263e-06	4.22976e-06							PDCD2L	1.4299	3.94884e-31	5.64397e-30
	CFL2	-1.23862	1.85254e-21	6.79513e-19		STOML2	-1.01369	5.7625e-13	4.84519e-12							SEMA4B	1.42951	2.95114e-27	3.26687e-26
	C3orf36	-1.24029	3.70268e-05	0.000186279		GRAMD1B	-1.01381	1.94375e-10	1.24004e-09							C11orf80	1.4295	5.94319e-45	2.01823e-43
	LVRN	-1.24149	7.79042e-05	0.000358822		CBFA2T3	-1.01434	4.53721e-13	3.84624e-12							LAMP5	1.4287	8.23163e-14	3.54246e-13
	MS4A15	-1.2427	0.000319513	0.00125896		DHPS	-1.01485	6.8756e-19	1.07938e-17							PLOD2	1.42766	1.07893e-13	4.59606e-13
	NTRK2	-1.24333	3.93447e-06	2.56957e-05		DDX31	-1.01485	1.26525e-05	4.15563e-05							RPL3L	1.42454	9.7732e-15	4.50185e-14
	ACE	-1.24383	5.96886e-08	6.24888e-07		ZFP69B	-1.01512	3.0651e-05	9.46783e-05							WDR88	1.42409	4.33609e-28	5.02475e-27
	FOXF2	-1.24674	5.17585e-10	9.22416e-09		CD3G	-1.01538	0.00137687	0.00318224							DLX3	1.42331	1.27921e-06	2.93799e-06
	PTGFR	-1.24714	0.00130203	0.00430678		RIF1	-1.01611	5.64056e-07	2.26463e-06							AJM1	1.4231	6.98034e-21	5.00623e-20
	LINC00551	-1.24715	0.00141473	0.00463325		LYPD3	-1.01612	0.00258403	0.00565106							MEIOC	1.4228	1.07348e-10	3.54998e-10
	CFAP43	-1.24797	0.00841147	0.0219611		CSN1S1	-1.01624	3.39761e-05	0.0001043							HAL	1.42078	5.29091e-07	1.25787e-06
	DYDC1	-1.2481	0.00237571	0.00728062		POLR2F	-1.01677	1.55298e-14	1.54327e-13							PLD5	1.4206	3.17364e-05	6.31931e-05
	PTN	-1.24826	4.90669e-06	3.12757e-05		TRABD	-1.0168	0.00043913	0.00111395							GAL3ST2	1.42031	1.00471e-07	2.5468e-07
	RYR2	-1.24859	4.10862e-08	4.48282e-07		RAE1	-1.01709	5.70877e-17	7.48416e-16							E2F3	1.42003	3.98419e-49	1.82224e-47
	MATN2	-1.24942	3.82551e-07	3.24268e-06		MMD	-1.01822	1.5207e-06	5.73418e-06							EPOP	1.41963	1.78121e-20	1.24726e-19
	HINT3	-1.24952	1.30993e-07	1.2436e-06		H2AZ1	-1.01963	2.00191e-17	2.71638e-16							RAB19	1.4183	1.27881e-21	9.65847e-21
	MRC1	-1.25143	9.73069e-08	9.60406e-07		NDUFAB1	-1.01967	5.92403e-28	2.08721e-26							SLC6A8	1.41805	4.53269e-15	2.14141e-14
	MS4A7	-1.2516	8.00342e-12	2.26771e-10		P3H3	-1.02153	2.39602e-07	1.0208e-06							CALML3	1.41771	5.45084e-05	0.000105887
	LINC01082	-1.25328	6.50392e-06	3.99787e-05		KCNMA1	-1.02166	8.66809e-06	2.91979e-05							SIRPG	1.41645	1.23715e-15	6.11502e-15
	GSTA3	-1.25385	0.000328114	0.00128807		CLU	-1.02308	0.00313787	0.00674452							ATAD3B	1.41638	1.06231e-26	1.13829e-25
	KCNE1	-1.25389	0.00185281	0.00585872		PSMC3	-1.02333	1.24987e-15	1.40661e-14							FAM83F	1.41559	1.94424e-05	3.9488e-05
	HOXA4	-1.25675	1.35089e-13	6.04274e-12		KLHL7	-1.02386	2.02037e-09	1.13071e-08							TRIM17	1.41513	3.54446e-10	1.1148e-09
	PPP4R4	-1.25841	4.34114e-05	0.000214285		PCOLCE	-1.02443	1.00205e-06	3.86666e-06							SGO2	1.41416	1.47995e-24	1.38532e-23
	NEBL	-1.25868	5.90661e-10	1.03352e-08		SNRPB2	-1.02512	1.28915e-18	1.95692e-17							KLHL17	1.41349	5.16968e-25	4.94942e-24
	TENM2	-1.26078	2.48024e-05	0.000131346		CALCR	-1.02684	1.19582e-06	4.56887e-06							MICALL2	1.41347	6.13157e-24	5.46218e-23
	HECW2	-1.26118	2.01284e-12	6.68979e-11		SERBP1	-1.02725	6.73104e-25	1.85507e-23							MTHFD2	1.41318	1.00645e-26	1.08037e-25
	SPTBN1	-1.26277	5.97972e-19	1.0711e-16		KIF2A	-1.02756	2.77075e-15	2.99588e-14							IL2RA	1.41143	9.58727e-15	4.42071e-14
	PDE6A	-1.26529	3.20828e-05	0.000164732		TUBB6	-1.02822	5.19795e-10	3.1477e-09							DEPTOR	1.40917	1.0466e-19	7.01591e-19
	PGAP4	-1.26622	5.72822e-06	3.57001e-05		UBE2V2	-1.02846	2.62866e-10	1.64484e-09							MEGF10	1.4082	6.6573e-08	1.71891e-07
	EPB41L5	-1.26635	1.17642e-09	1.89304e-08		WNT5A	-1.02912	2.82476e-06	1.02285e-05							GDPD4	1.40757	1.25948e-15	6.21855e-15
	KCNB1	-1.26704	2.57698e-14	1.48114e-12		CASP8AP2	-1.03043	7.24523e-08	3.30229e-07							CHKB-CPT1B	1.40668	2.3919e-13	9.88158e-13
	CACNA1D	-1.27028	2.19478e-06	1.52628e-05		HSPD1	-1.03046	8.46774e-15	8.69345e-14							ASNS	1.40584	4.67495e-28	5.40702e-27
	KCTD15	-1.27111	9.10825e-14	4.35426e-12		CDH19	-1.03135	0.000103068	0.00029284							KRT75	1.40571	4.16465e-06	9.05289e-06
	HACD1	-1.27131	9.20689e-09	1.19751e-07		EPHB6	-1.03166	1.95144e-14	1.92078e-13							PLEKHG6	1.40403	7.64561e-18	4.44276e-17
	CASP12	-1.27391	3.45696e-09	5.02454e-08		ASTN2	-1.03168	4.58867e-07	1.86831e-06							SLC4A3	1.40102	3.11395e-12	1.17914e-11
	GATA6	-1.27412	8.15956e-07	6.31661e-06		IGF1R	-1.03201	3.05268e-07	1.2799e-06							DUSP4	1.40097	3.10201e-09	8.99099e-09
	ITLN1	-1.27434	3.55474e-05	0.000180048		ART3	-1.03277	6.33115e-07	2.51905e-06							GRTP1	1.39694	2.32477e-28	2.76675e-27
	HEG1	-1.27462	4.01755e-17	4.63143e-15		LAS1L	-1.03399	1.70201e-10	1.09493e-09							HOXB7	1.39682	1.91688e-09	5.67896e-09
	AKAP14	-1.27468	0.0110055	0.0277775		BAX	-1.03536	4.21874e-07	1.73133e-06							PKP3	1.39676	5.13424e-27	5.62153e-26
	LOC284950	-1.27546	2.53159e-05	0.000133732		SYNJ2	-1.03616	4.58186e-17	6.07097e-16							KLK8	1.39477	0.00137203	0.00227009
	DPY19L2	-1.27555	5.45322e-06	3.42707e-05		UTP11	-1.0364	1.36198e-19	2.295e-18							WFDC10B	1.39436	7.03398e-08	1.81201e-07
	ABHD6	-1.27674	1.81302e-17	2.23024e-15		CYC1	-1.0365	1.18394e-10	7.79362e-10							F5	1.39427	1.46003e-07	3.64373e-07
	DNAH9	-1.27722	0.00321281	0.00947314		CCT4	-1.03796	5.87189e-19	9.26503e-18							PGGHG	1.39363	5.44853e-09	1.54067e-08
	FLACC1	-1.27752	1.62253e-05	8.99506e-05		SNRPA1	-1.03871	1.38365e-12	1.11098e-11							SLC6A11	1.39327	0.000283756	0.000510438
	RSPO3	-1.27762	4.60554e-06	2.95721e-05		CCT6A	-1.0389	2.17319e-13	1.92376e-12							MYBPC2	1.3925	8.04809e-11	2.69154e-10
	MYH2	-1.27828	2.90984e-08	3.30908e-07		RBBP4	-1.04023	1.97178e-18	2.94133e-17							SLC7A9	1.39247	6.2149e-08	1.60765e-07
	AKAP12	-1.27965	1.51906e-09	2.39792e-08		NPR1	-1.04041	2.6703e-05	8.32714e-05							TMEM132E	1.39247	4.5015e-11	1.53732e-10
	GJC1	-1.28041	3.51105e-12	1.09987e-10		COPS3	-1.04164	4.78788e-21	9.3071e-20							CCDC167	1.3915	3.40952e-28	3.99199e-27
	LINC01798	-1.2805	5.82963e-08	6.11899e-07		COL4A5	-1.04217	0.00012215	0.00034209							SLC28A2	1.39144	0.000496382	0.000869716
	TNFRSF10D	-1.28228	7.5603e-14	3.75669e-12		CYB5B	-1.04228	9.25828e-16	1.06414e-14							PLSCR2	1.3909	1.69232e-13	7.10847e-13
	BCL6B	-1.28254	1.66741e-20	4.608e-18		MAP2K5	-1.04254	3.77052e-16	4.51371e-15							TSKU	1.39051	5.11079e-18	3.01245e-17
	IGFBP6	-1.28257	1.77677e-06	1.2648e-05		FANCA	-1.04269	4.15496e-11	2.87234e-10							REG4	1.3888	0.000234224	0.000425746
	MSX1	-1.2845	8.6603e-14	4.16976e-12		RDH11	-1.04292	9.34122e-08	4.19898e-07							SPRR1A	1.38833	5.13492e-05	0.00010003
	PDE8B	-1.28912	1.14827e-10	2.39805e-09		UBAC1	-1.04295	1.52783e-23	3.73731e-22							TMPRSS11D	1.3882	3.80303e-06	8.30679e-06
	DBH	-1.29031	4.67311e-08	5.0307e-07		MAPT	-1.04353	4.60282e-06	1.61711e-05							CENPL	1.38799	1.37591e-32	2.16526e-31
	PECAM1	-1.29143	1.38343e-19	2.87726e-17		IRX4	-1.04355	0.00032045	0.000834395							SLC6A3	1.38768	0.00054146	0.000943299
	GRASP	-1.29169	1.29983e-08	1.62875e-07		LOX	-1.04364	1.9004e-06	7.06499e-06							CBX8	1.38522	4.18259e-41	1.12277e-39
	LINC00839	-1.2927	8.22025e-05	0.000375533		LGALS1	-1.04425	3.39353e-08	1.62434e-07							STK39	1.38474	8.30051e-32	1.24034e-30
	CLEC4M	-1.29285	1.94463e-06	1.37076e-05		AXL	-1.04473	3.72073e-08	1.76867e-07							RCN3	1.38456	3.42939e-15	1.63557e-14
	MT1X	-1.29582	1.68518e-09	2.63338e-08		PPAT	-1.04489	2.89822e-14	2.80372e-13							CREG2	1.38328	4.2641e-07	1.02182e-06
	CDKN2B	-1.29619	1.41831e-06	1.0367e-05		PPP1R3C	-1.04502	1.9174e-06	7.12391e-06							CHEK2	1.38207	1.40228e-31	2.05797e-30
	GFOD1	-1.29625	1.19927e-22	6.36686e-20		CD33	-1.04519	3.44033e-06	1.23279e-05							H2AC16	1.38156	7.8773e-10	2.40838e-09
	TRPC3	-1.29727	1.64533e-16	1.64321e-14		LYRM4	-1.04549	1.42399e-13	1.28345e-12							MFAP2	1.3799	8.2952e-16	4.15588e-15
	KIAA1211L	-1.29766	5.46915e-13	2.08967e-11		FKBP10	-1.0455	0.00223213	0.00495577							CCDC34	1.37791	6.6566e-26	6.72208e-25
	OLFML1	-1.29841	4.50963e-12	1.35585e-10		NDUFAF7	-1.04557	0.000239008	0.00063568							SAA2	1.3773	5.96916e-05	0.000115348
	SEMA3D	-1.29932	6.25784e-06	3.85836e-05		HLTF	-1.04568	8.12027e-09	4.18395e-08							ADGRB2	1.37629	1.03755e-14	4.76107e-14
	TMEM47	-1.29971	1.04676e-12	3.734e-11		HILPDA	-1.04616	3.84861e-07	1.5831e-06							KHDC1L	1.37623	8.26636e-07	1.9322e-06
	CXCR1	-1.30062	1.11576e-05	6.47006e-05		RPL39L	-1.04644	0.00131465	0.00305381							FKBP10	1.37581	4.60054e-14	2.01689e-13
	RPL23AP32	-1.30218	1.30322e-13	5.88804e-12		RPS6KB1	-1.04664	3.20733e-12	2.48453e-11							PMAIP1	1.37498	5.20565e-13	2.09315e-12
	GAS1	-1.30355	2.3598e-07	2.09906e-06		RPAP3	-1.04675	3.62595e-08	1.72758e-07							PPEF1	1.37424	6.02529e-11	2.03768e-10
	SLCO4A1	-1.30697	0.000596269	0.00217285		BRIX1	-1.04696	1.2978e-06	4.93569e-06							UQCC2	1.37335	4.30757e-36	8.47719e-35
	MCOLN3	-1.30924	2.05378e-07	1.86048e-06		GMDS	-1.04872	3.59059e-06	1.28293e-05							LOXL2	1.37288	1.30363e-13	5.51686e-13
	PPM1F	-1.31088	2.67284e-22	1.28386e-19		ST3GAL2	-1.04953	4.29103e-07	1.75693e-06							HEPHL1	1.37237	1.54149e-06	3.50562e-06
	ZNF423	-1.31097	1.10822e-07	1.07952e-06		IFT74	-1.05086	0.00425334	0.00887748							CLCN2	1.37221	1.05772e-35	2.03719e-34
	MAP3K8	-1.31132	2.26156e-11	5.73895e-10		PAQR5	-1.05111	3.50813e-05	0.000107347							TTBK1	1.37194	6.67927e-17	3.62801e-16
	HYAL2	-1.31153	2.32183e-26	5.85506e-23		ANXA9	-1.05203	1.02181e-05	3.39712e-05							BFSP2	1.37157	6.4842e-12	2.38387e-11
	KCNAB1	-1.31229	5.60535e-12	1.63178e-10		ABCB8	-1.05209	0.000196975	0.000532219							FAM81A	1.37133	5.53976e-18	3.2568e-17
	GLIPR2	-1.3129	8.14697e-20	1.82619e-17		WNT5B	-1.05213	0.00451463	0.00937391							SRD5A1	1.36983	3.49131e-28	4.07982e-27
	SOX5	-1.31392	2.6647e-13	1.09486e-11		H2AC17	-1.0527	4.865e-05	0.000145703							TLR10	1.36979	2.97645e-11	1.03111e-10
	TNS2	-1.31449	3.86567e-14	2.10205e-12		VARS1	-1.05291	1.2436e-13	1.12495e-12							CELF3	1.3697	0.000144698	0.000268997
	LAMA3	-1.31476	6.80132e-05	0.000318352		FXN	-1.05291	1.32793e-15	1.48905e-14							CAPN5	1.3681	8.91759e-14	3.82764e-13
	NR2F2-AS1	-1.31535	4.18576e-07	3.49807e-06		POLQ	-1.05328	8.35532e-09	4.30327e-08							C20orf204	1.36797	1.20034e-14	5.47746e-14
	TUBB6	-1.31575	1.05568e-13	4.91466e-12		ATP1A3	-1.05476	5.60424e-06	1.94362e-05							TRIM9	1.36671	2.84088e-07	6.91132e-07
	SOGA1	-1.31661	3.26046e-14	1.81203e-12		GIPC2	-1.05731	0.000326401	0.000848644							TGM5	1.36641	1.32216e-06	3.03085e-06
	ADAMTS9	-1.31703	1.03548e-09	1.69012e-08		DLD	-1.05802	1.09877e-09	6.34992e-09							KRT3	1.36552	6.49631e-08	1.67924e-07
	C5AR1	-1.31848	9.88724e-11	2.09963e-09		WDR76	-1.05923	2.65472e-17	3.58648e-16							ATG9B	1.36431	4.65494e-11	1.58822e-10
	CBFA2T3	-1.31864	3.26565e-16	2.9946e-14		PKM	-1.05923	1.39638e-16	1.76174e-15							SFXN4	1.36426	7.63537e-44	2.40315e-42
	FAM167A	-1.31899	5.73489e-08	6.0321e-07		HMGN1	-1.05924	4.70083e-12	3.58326e-11							ANO9	1.36294	1.83007e-16	9.58875e-16
	LRP4	-1.31965	5.85623e-09	8.00431e-08		C17orf75	-1.05932	2.40086e-06	8.76782e-06							ADAMTS20	1.36199	7.47911e-06	1.58217e-05
	MAPK11	-1.32018	2.0773e-07	1.87615e-06		ASS1	-1.06266	1.31741e-05	4.31436e-05							AQP6	1.36063	6.6867e-07	1.57643e-06
	BMP6	-1.32065	1.20855e-10	2.50579e-09		YJU2	-1.06366	5.57524e-05	0.000165456							PDGFRL	1.35933	1.4094e-16	7.4757e-16
	CTNNAL1	-1.32234	5.92486e-17	6.55502e-15		ZNF107	-1.06369	2.02865e-05	6.45607e-05							CPNE5	1.35887	1.70539e-17	9.73754e-17
	CXCL2	-1.32406	1.48256e-05	8.3127e-05		PSMA2	-1.0639	1.82919e-16	2.2663e-15							ARHGEF19	1.35853	1.34329e-21	1.01242e-20
	CADM3-AS1	-1.32433	1.08934e-09	1.76374e-08		ELP1	-1.06509	1.04401e-19	1.79332e-18							TFAP4	1.35684	7.58367e-49	3.43375e-47
	LOC90246	-1.32449	5.60517e-05	0.000268915		TRIM28	-1.0651	6.02076e-16	7.08439e-15							CDH24	1.35662	3.66077e-19	2.36282e-18
	PTPRD	-1.32472	9.29015e-09	1.2045e-07		BYSL	-1.06532	3.84e-08	1.82257e-07							IGFL1	1.35569	2.50608e-06	5.58052e-06
	SPIDR	-1.32555	3.90105e-09	5.6094e-08		ZNF492	-1.06556	7.17688e-11	4.81904e-10							VSTM2L	1.35464	1.02954e-06	2.38611e-06
	TMEM74B	-1.32608	3.36777e-20	8.38783e-18		NARS2	-1.06577	5.45488e-14	5.14851e-13							MARVELD3	1.35382	7.76904e-29	9.5415e-28
	RADIL	-1.3271	5.31437e-14	2.79198e-12		IGFBP2	-1.06581	0.00473357	0.00978429							PRR7	1.35275	5.7126e-16	2.89492e-15
	CFAP52	-1.32857	0.00205866	0.00642207		MAPK12	-1.06585	7.85288e-07	3.08201e-06							UGT8	1.35252	1.8688e-06	4.21968e-06
	PPARGC1B	-1.32901	6.88269e-13	2.57132e-11		NQO1	-1.06615	0.00110131	0.00259468							C4orf48	1.35155	6.3567e-11	2.14334e-10
	DENND3	-1.33039	4.16089e-23	2.62318e-20		IL3RA	-1.06672	5.40074e-20	9.51421e-19							SPRR2D	1.35	0.00105247	0.00176874
	FYB2	-1.33048	0.000699168	0.00249779		YBX1	-1.06732	5.37114e-23	1.27124e-21							SPINK13	1.34942	1.36369e-05	2.81334e-05
	CCDC102B	-1.33277	9.33724e-10	1.54655e-08		MT1HL1	-1.06764	4.05581e-05	0.000122923							LPO	1.34936	7.43495e-10	2.27931e-09
	PCSK9	-1.33285	8.37548e-07	6.47135e-06		A1CF	-1.06796	1.16019e-14	1.16791e-13							DBF4	1.349	1.88197e-29	2.41474e-28
	HSPC324	-1.33293	1.59109e-12	5.42209e-11		HACD3	-1.06882	3.48153e-12	2.68186e-11							FRMPD3	1.34805	2.49242e-08	6.67873e-08
	OLFML2A	-1.33295	9.1812e-13	3.34335e-11		SLC25A1	-1.0695	1.39046e-11	1.00786e-10							GRHL1	1.34758	5.91766e-14	2.57611e-13
	DIPK2B	-1.33315	1.06641e-10	2.24335e-09		TK1	-1.06955	3.62594e-07	1.49797e-06							H2AC14	1.34715	6.70238e-09	1.88108e-08
	GIMAP7	-1.33315	3.6849e-11	8.73552e-10		CLPX	-1.06998	1.80326e-14	1.78011e-13							GRIP1	1.34706	2.57283e-12	9.79368e-12
	FAR2	-1.33374	4.69132e-11	1.08411e-09		STK26	-1.07018	2.98775e-08	1.44067e-07							VCAN	1.34692	8.31568e-12	3.02397e-11
	ADGRL4	-1.3343	4.01352e-12	1.2324e-10		SH3GL3	-1.07044	2.93533e-07	1.23403e-06							MXD3	1.3464	4.02829e-23	3.36454e-22
	CNN1	-1.33484	3.0884e-07	2.67176e-06		EPHX2	-1.07092	0.000934496	0.00223393							NMNAT2	1.34292	1.51585e-05	3.11161e-05
	RGS13	-1.335	4.8529e-07	3.98301e-06		HDDC2	-1.07212	1.46072e-17	2.0196e-16							CDCA4	1.34263	3.74068e-28	4.35994e-27
	ANKDD1A	-1.33833	4.78943e-13	1.85812e-11		TUBB3	-1.07216	5.03917e-15	5.31426e-14							VWDE	1.34239	2.28947e-06	5.12725e-06
	P2RY14	-1.33872	5.2372e-16	4.53456e-14		BCAS2	-1.0724	1.76893e-13	1.58057e-12							CALML5	1.34149	0.000327884	0.000586548
	EDN1	-1.33928	3.30016e-12	1.04353e-10		MICAL3	-1.0727	0.000217641	0.000583229							TNFRSF9	1.34025	5.56554e-12	2.05534e-11
	ERBB4	-1.33954	0.00070827	0.00252539		PRDX2	-1.07276	5.2015e-12	3.95305e-11							GPT	1.33954	1.21452e-09	3.65752e-09
	CDC42EP2	-1.34066	1.90264e-11	4.89185e-10		PXMP2	-1.0731	2.19012e-07	9.38884e-07							IPO4	1.33946	9.28883e-32	1.38154e-30
	NEXN	-1.34264	6.70816e-11	1.49536e-09		DEF8	-1.07327	1.18358e-11	8.63963e-11							COL9A3	1.33919	1.23739e-10	4.06817e-10
	MSRB3	-1.34324	1.08075e-11	2.96639e-10		RPA1	-1.074	7.86214e-23	1.82939e-21							SMOC1	1.33855	0.000265209	0.000479175
	SLC6A13	-1.34489	4.27217e-08	4.64368e-07		CD1D	-1.07461	1.18817e-07	5.26839e-07							SGPP2	1.33826	3.42314e-14	1.51204e-13
	FBLN5	-1.34582	7.12311e-08	7.2945e-07		CTSG	-1.07577	8.6685e-06	2.91979e-05							SAA2-SAA4	1.33759	4.14242e-05	8.14863e-05
	DNAH12	-1.3464	0.00390945	0.0112502		ZNF529	-1.07654	6.16294e-07	2.45607e-06							PAQR4	1.3365	8.44997e-24	7.46125e-23
	FRY	-1.34668	1.21171e-14	7.45273e-13		CACYBP	-1.07729	2.09903e-19	3.48023e-18							SPTBN5	1.33639	5.48799e-14	2.39367e-13
	RPL13AP17	-1.34802	8.5219e-05	0.000387384		PPARG	-1.07785	0.00390236	0.00819735							H2BC11	1.33591	1.60505e-08	4.36898e-08
	DENND2A	-1.34806	5.30454e-17	5.94521e-15		VDAC1	-1.07803	5.31712e-18	7.62346e-17							CENPH	1.33583	2.88215e-26	2.99247e-25
	PCDH12	-1.34905	2.67953e-16	2.47967e-14		ADAMTS1	-1.08095	1.85377e-06	6.90405e-06							LRRC14B	1.33566	1.03774e-11	3.74281e-11
	PRIMA1	-1.34963	1.60086e-08	1.96089e-07		USP10	-1.08156	1.60626e-16	2.00411e-15							GNPNAT1	1.3349	6.55098e-31	9.22447e-30
	ADM5	-1.35103	7.03334e-06	4.29841e-05		WDR12	-1.08253	4.92156e-19	7.8454e-18							ST14	1.33445	2.93519e-26	3.04404e-25
	CCDC68	-1.35233	1.6254e-08	1.98633e-07		TMEM121	-1.0837	3.84429e-05	0.000116855							FAM227A	1.33376	6.56963e-12	2.41332e-11
	FGF14-AS2	-1.35602	9.7233e-12	2.71311e-10		SMC1A	-1.08398	8.54527e-19	1.32143e-17							MCM6	1.33373	5.86995e-31	8.29136e-30
	ACACB	-1.35622	1.30463e-13	5.88804e-12		UCHL5	-1.08532	5.90147e-17	7.70731e-16							SEPTIN12	1.33261	6.55525e-13	2.61602e-12
	MAL	-1.35835	2.41632e-07	2.14272e-06		PRMT1	-1.08576	2.92328e-17	3.93672e-16							TTYH3	1.33257	2.68693e-26	2.80428e-25
	FPR2	-1.35845	4.90338e-12	1.45472e-10		ZNF675	-1.08635	1.11353e-07	4.95481e-07							FBXO16	1.33196	7.90828e-23	6.47647e-22
	C11orf88	-1.35852	0.0022654	0.00699131		KARS1	-1.08636	9.11165e-18	1.28851e-16							ELOVL2	1.33181	4.28081e-11	1.46472e-10
	NTRK3	-1.35976	1.50893e-09	2.38381e-08		HYAL1	-1.0866	0.00341302	0.00727791							ZNF280A	1.33122	1.14987e-06	2.65545e-06
	FCN1	-1.36011	1.31773e-08	1.64912e-07		ATP1B3	-1.08709	1.71103e-16	2.1284e-15							CCNI2	1.33098	1.4643e-12	5.67198e-12
	HBEGF	-1.36082	5.20356e-10	9.26536e-09		SMC3	-1.08792	1.35108e-10	8.82362e-10							UBD	1.33008	8.71977e-08	2.22282e-07
	ECM2	-1.36139	5.97897e-10	1.04523e-08		TEX30	-1.08796	1.09908e-19	1.87813e-18							ANGPTL4	1.32869	3.02804e-07	7.34488e-07
	AQP9	-1.36326	1.16623e-06	8.69776e-06		CCT2	-1.08917	8.23905e-15	8.47973e-14							RSKR	1.32837	4.13707e-18	2.45533e-17
	LMOD1	-1.36594	3.18552e-07	2.74753e-06		SOX2	-1.08946	0.00272644	0.00593738							COL9A1	1.32802	2.32886e-09	6.84674e-09
	ADGRG6	-1.36717	2.44249e-09	3.66901e-08		USP49	-1.09099	0.000176915	0.000481903							BEST4	1.32796	2.47031e-14	1.10358e-13
	PZP	-1.36768	2.00457e-09	3.06133e-08		WDR41	-1.09247	1.92494e-06	7.14891e-06							CNGB3	1.32721	6.88963e-07	1.62194e-06
	RASL12	-1.36965	2.57021e-15	1.942e-13		USP9Y	-1.09328	0.013671	0.0252829							SRD5A3	1.32703	3.28638e-19	2.12726e-18
	CAMK2N1	-1.3699	1.64779e-08	2.00982e-07		PRMT3	-1.09333	1.81961e-11	1.31126e-10							BEND6	1.32674	5.04749e-12	1.87052e-11
	SHC3	-1.37046	2.66484e-10	5.02905e-09		RRM1	-1.09349	1.03752e-19	1.78464e-18							SMPX	1.32608	3.03614e-07	7.36253e-07
	COX7A1	-1.37094	9.37237e-13	3.40069e-11		EIF2S2	-1.09454	6.18308e-17	8.06336e-16							TMEM79	1.32575	1.34302e-36	2.73233e-35
	MS4A2	-1.37219	3.303e-06	2.19121e-05		TNFSF9	-1.09497	8.94631e-13	7.31874e-12							MSMB	1.32561	0.0106721	0.0156851
	HERC2P3	-1.37235	5.96397e-05	0.000283834		CCNB1IP1	-1.09531	1.36241e-15	1.52634e-14							GFRA3	1.32466	0.000834152	0.00141713
	PDE2A	-1.3727	3.09213e-11	7.52975e-10		CSRP2	-1.09567	4.53753e-07	1.84992e-06							MAMDC4	1.32272	2.02165e-12	7.75931e-12
	SFRP1	-1.37306	1.32232e-07	1.25418e-06		MAF	-1.09638	1.87654e-11	1.35072e-10							CA10	1.32188	0.00199679	0.00323853
	CHIAP2	-1.37493	0.00016294	0.000690868		TMEM97	-1.09672	1.10238e-07	4.9073e-07							ADAM32	1.32188	8.71818e-13	3.44419e-12
	SYNPO2	-1.37533	4.50935e-08	4.87e-07		COX5A	-1.0969	2.30251e-22	5.09014e-21							H4C3	1.31989	1.78151e-06	4.02864e-06
	EP300-AS1	-1.37752	5.45471e-06	3.42707e-05		NTF3	-1.09698	2.28896e-07	9.77874e-07							NECTIN1	1.31954	7.89002e-18	4.58037e-17
	NEGR1	-1.37782	1.98069e-05	0.00010756		ADGRE1	-1.0971	5.49658e-10	3.31721e-09							PRSS22	1.31922	1.48192e-12	5.73654e-12
	COL13A1	-1.37898	3.77656e-12	1.16853e-10		LRP8	-1.0974	6.22236e-08	2.8709e-07							ENO3	1.31874	1.86882e-08	5.05648e-08
	HMGCLL1	-1.38265	2.2478e-05	0.000120316		KPNA2	-1.09952	5.03477e-14	4.78477e-13							RCCD1	1.3186	5.09123e-39	1.19452e-37
	LIMS2	-1.38543	3.96441e-22	1.73865e-19		HMBS	-1.10063	7.58376e-22	1.58607e-20							TLX1	1.31784	5.10449e-08	1.33186e-07
	DES	-1.38603	1.7379e-09	2.70528e-08		METTL5	-1.10113	9.735e-17	1.24339e-15							UGDH	1.31761	7.45845e-16	3.74706e-15
	CMTM2	-1.38748	1.9126e-09	2.93867e-08		KHSRP	-1.10256	1.41935e-16	1.78587e-15							EYS	1.31658	1.25536e-09	3.77361e-09
	FUT1	-1.38865	9.47342e-14	4.48631e-12		CTNND2	-1.10277	0.000868713	0.00208916							KCNC2	1.31486	1.41953e-05	2.92179e-05
	KIAA1324L	-1.39012	1.12876e-07	1.09531e-06		NRTN	-1.10278	0.000292405	0.000766844							SAA4	1.31461	1.29031e-06	2.96199e-06
	SELP	-1.39023	7.47547e-12	2.12708e-10		SNRPA	-1.10358	1.11279e-22	2.54158e-21							PGF	1.31446	4.6409e-17	2.55617e-16
	NUDT4	-1.39108	1.77355e-13	7.62892e-12		MRPS27	-1.10391	3.10396e-28	1.12559e-26							C9orf50	1.31405	2.06712e-13	8.5983e-13
	TEKT3	-1.3915	0.00164885	0.00529343		XK	-1.10532	9.44201e-06	3.16303e-05							H4C11	1.31394	5.01966e-12	1.86135e-11
	RAPGEF3	-1.39238	8.27305e-07	6.39956e-06		USP1	-1.10581	2.46105e-14	2.4071e-13							FLAD1	1.3127	1.2255e-43	3.82382e-42
	CHRM3	-1.39395	1.61876e-06	1.16465e-05		BCOR	-1.10645	4.29994e-11	2.96595e-10							CARMIL2	1.31176	2.80292e-14	1.24631e-13
	GJA4	-1.39459	1.37925e-14	8.38104e-13		BORA	-1.1069	1.96821e-18	2.94093e-17							CYP2D6	1.31156	4.0513e-10	1.26847e-09
	PIP5K1B	-1.39654	3.80933e-09	5.48533e-08		NIP7	-1.1077	9.19665e-09	4.7092e-08							TIGD3	1.31151	5.21798e-16	2.65021e-15
	CLSTN2	-1.39672	4.44137e-05	0.000218644		POLE3	-1.10774	2.56519e-24	6.68349e-23							CIT	1.31039	4.44265e-09	1.27076e-08
	C1orf115	-1.39776	6.07927e-14	3.11277e-12		POLD2	-1.1086	1.6501e-16	2.05674e-15							KCNG2	1.30948	4.53264e-09	1.29465e-08
	CASS4	-1.39797	2.27137e-12	7.48736e-11		ADARB1	-1.10871	5.18078e-05	0.000154638							MRM1	1.30935	4.9756e-36	9.7388e-35
	LINC02555	-1.39989	0.00676056	0.0181511		BIRC5	-1.10903	1.01823e-12	8.28618e-12							SYNDIG1	1.30888	3.23804e-10	1.02163e-09
	DLC1	-1.40022	1.86074e-08	2.23444e-07		MAP1B	-1.11005	1.458e-06	5.5095e-06							POLG2	1.30883	9.693e-42	2.71916e-40
	DNAI2	-1.40045	0.00235369	0.00722071		ACD	-1.11157	2.77929e-10	1.73559e-09							KCP	1.30827	1.96196e-08	5.30214e-08
	TEX14	-1.40101	2.57208e-06	1.75955e-05		TFRC	-1.11181	6.94465e-11	4.66816e-10							SHMT2	1.30788	3.33229e-31	4.78927e-30
	TMEM204	-1.40399	1.15654e-20	3.38147e-18		MBNL3	-1.11244	6.32527e-05	0.000186112							TLX2	1.30785	9.07047e-09	2.51987e-08
	LCN6	-1.40441	1.64785e-10	3.31773e-09		RHOH	-1.1127	7.76412e-09	4.01211e-08							METTL1	1.30677	9.05937e-30	1.18427e-28
	KCTD16	-1.40483	2.04341e-06	1.43188e-05		MSH6	-1.11305	1.16295e-20	2.18528e-19							KCNV1	1.30477	4.64759e-05	9.09483e-05
	CASKIN2	-1.40496	4.19461e-20	1.03198e-17		NOL8	-1.11326	0.000120167	0.000337099							UBE2QL1	1.3046	4.65363e-09	1.32648e-08
	PRSS35	-1.40675	3.4533e-08	3.84263e-07		HMGCS1	-1.11471	1.13861e-11	8.33591e-11							ZBTB8B	1.30421	2.48017e-07	6.06315e-07
	ABCA9	-1.40686	1.1004e-10	2.30416e-09		OXCT1	-1.11575	4.44805e-10	2.71346e-09							GALNT6	1.30346	1.49292e-11	5.3124e-11
	TOX2	-1.41023	1.97263e-14	1.16023e-12		ATP5PO	-1.11593	7.70897e-32	3.7201e-30							DECR2	1.30275	3.56159e-29	4.47141e-28
	ACTG2	-1.41153	1.04569e-06	7.89903e-06		SAE1	-1.116	9.32488e-25	2.53612e-23							TDRKH	1.30209	1.09314e-34	1.97685e-33
	PABPC5	-1.4123	1.66373e-10	3.34304e-09		XPOT	-1.11601	8.11384e-12	6.02202e-11							NETO2	1.30165	8.00636e-17	4.32803e-16
	C11orf97	-1.41249	0.00704752	0.0188089		MTHFD2	-1.11606	1.67655e-10	1.08014e-09							C19orf48	1.30135	1.19715e-26	1.27824e-25
	EMP2	-1.41445	8.53143e-13	3.11799e-11		MITF	-1.11633	7.49882e-19	1.17277e-17							DBF4B	1.30081	1.41635e-29	1.83293e-28
	GLDN	-1.41457	1.19775e-06	8.90978e-06		MYT1L	-1.11674	3.38218e-07	1.40334e-06							GMDS	1.30081	2.64677e-28	3.1314e-27
	FXYD6	-1.41634	1.76494e-13	7.60809e-12		LSM3	-1.11682	9.84179e-21	1.86064e-19							RLN3	1.30035	7.66884e-07	1.79836e-06
	WASF3	-1.41741	4.06826e-12	1.24682e-10		UBE2M	-1.1186	3.86297e-09	2.07937e-08							MKRN2OS	1.29982	1.07121e-12	4.19703e-12
	RNF112	-1.41797	6.10173e-11	1.36926e-09		CRISP3	-1.11943	0.00131142	0.00304689							MCTS2P	1.29964	7.6133e-19	4.79073e-18
	KCNJ8	-1.418	2.52547e-13	1.04618e-11		NRAS	-1.11972	1.10235e-14	1.11149e-13							PAQR6	1.29831	8.30267e-12	3.01985e-11
	ID1	-1.41851	2.99934e-08	3.39555e-07		MRPS30	-1.12077	4.91608e-19	7.8454e-18							CERCAM	1.29796	2.12918e-19	1.39521e-18
	TENT5B	-1.42124	2.05167e-10	3.99908e-09		MNX1	-1.12151	0.000141972	0.000392935							COL9A2	1.29741	3.00806e-09	8.73131e-09
	TPPP	-1.42209	2.52029e-08	2.91205e-07		PRMT5	-1.12183	3.40854e-12	2.6289e-11							GMNN	1.2973	1.87059e-29	2.40185e-28
	ADRA1A	-1.42332	6.15423e-12	1.77112e-10		MYO5A	-1.12408	2.67295e-17	3.60717e-16							MTFR2	1.297	4.37106e-14	1.91995e-13
	CAV2	-1.42341	1.31549e-11	3.53926e-10		FBN1	-1.12426	5.78126e-07	2.31586e-06							CNTNAP4	1.2965	9.34016e-07	2.1728e-06
	GPBAR1	-1.42372	9.17388e-07	7.01569e-06		ZNF574	-1.1249	7.36788e-06	2.50072e-05							STEAP1B	1.29616	4.82439e-08	1.26205e-07
	PF4	-1.4239	5.5339e-08	5.84813e-07		TYRO3	-1.12863	3.25315e-13	2.80958e-12							MYBPC1	1.2952	0.000193767	0.00035539
	AQP1	-1.42409	1.39874e-05	7.88656e-05		GDF15	-1.12892	0.000674942	0.00165329							TRPV3	1.2952	2.18106e-10	6.99503e-10
	ARHGEF15	-1.42451	1.16116e-24	1.30141e-21		AGTR2	-1.12896	9.5681e-19	1.47408e-17							MXRA5	1.2941	1.34717e-11	4.81272e-11
	ID3	-1.42664	7.62639e-14	3.77772e-12		MYL4	-1.12985	2.51652e-31	1.17773e-29							SLC52A2	1.29389	8.60262e-26	8.64858e-25
	F10	-1.42727	1.20901e-13	5.51824e-12		SOX5	-1.12987	2.43457e-12	1.90616e-11							CA7	1.29386	4.87864e-12	1.81166e-11
	SBSPON	-1.42766	2.26981e-10	4.37773e-09		NCS1	-1.13151	6.6772e-06	2.28569e-05							ANKRD7	1.29299	1.91255e-08	5.17169e-08
	BMP5	-1.42812	3.0087e-05	0.000155714		TIMM8A	-1.13227	5.45217e-15	5.71097e-14							PNPLA5	1.29267	8.74333e-07	2.03947e-06
	LHFPL6	-1.42888	5.54693e-16	4.74168e-14		CDH12	-1.13332	0.000232507	0.000619718							TRIM45	1.29027	1.25247e-24	1.17727e-23
	ZNF331	-1.43265	1.2381e-12	4.32884e-11		CHERP	-1.13351	3.88635e-28	1.39302e-26							ISL1	1.29026	0.000179315	0.000330091
	PDE1C	-1.43392	1.42813e-08	1.76538e-07		MAT1A	-1.13363	1.17447e-10	7.73951e-10							ALX3	1.28983	2.34451e-06	5.24076e-06
	STARD13	-1.43521	1.6799e-23	1.21036e-20		VEGFC	-1.1343	1.83167e-10	1.17458e-09							ZNF485	1.28928	3.39862e-33	5.54647e-32
	SLC1A1	-1.4354	1.10927e-07	1.07952e-06		ASF1A	-1.13559	4.11738e-15	4.37564e-14							SDS	1.28899	2.83527e-11	9.85038e-11
	STARD8	-1.4357	7.90167e-27	2.6568e-23		APOF	-1.1364	7.34906e-05	0.000214303							LIN28B	1.28805	0.000120686	0.00022615
	GSTM5	-1.43587	4.28715e-13	1.69919e-11		MAGEA11	-1.13663	0.000333852	0.000866744							ACP6	1.28785	4.04797e-34	7.04534e-33
	MAOB	-1.4381	1.98862e-07	1.80714e-06		TMEM209	-1.13675	4.28597e-05	0.000129299							HYLS1	1.2876	6.87187e-31	9.65375e-30
	FIGLA	-1.4386	5.65302e-07	4.54902e-06		SNRNP40	-1.13699	1.11055e-22	2.54114e-21							CDH15	1.28692	9.4547e-07	2.19859e-06
	LRRC32	-1.43884	1.30141e-13	5.88804e-12		MYH6	-1.13802	1.21293e-05	3.99648e-05							SUV39H2	1.28668	3.96408e-32	6.05368e-31
	PDZRN3-AS1	-1.43891	1.23425e-07	1.18008e-06		PTENP1	-1.13847	1.88831e-05	6.03577e-05							PLEKHA6	1.28615	3.6034e-12	1.35765e-11
	SNTG2-AS1	-1.44217	0.000170791	0.000720974		TRHDE	-1.13998	0.000682458	0.00166973							MANF	1.28599	3.2408e-39	7.69359e-38
	C1QTNF7	-1.44343	3.42029e-06	2.26307e-05		FOXL2	-1.14179	3.25223e-07	1.35531e-06							LDHA	1.28491	2.11755e-37	4.52195e-36
	CLDN11	-1.44378	9.49155e-08	9.41408e-07		WASF1	-1.14199	4.89559e-11	3.35258e-10							CD27	1.28466	4.13974e-13	1.678e-12
	COLEC10	-1.44482	9.21025e-08	9.14524e-07		TOE1	-1.14226	4.76355e-10	2.89738e-09							MCM8	1.28388	2.26198e-29	2.87984e-28
	IL18R1	-1.44675	1.0011e-12	3.59363e-11		CDK5	-1.14311	3.16281e-08	1.52154e-07							SLC26A6	1.28244	1.45211e-26	1.5468e-25
	RETN	-1.44782	1.03088e-06	7.795e-06		EML1	-1.14398	1.66436e-12	1.32657e-11							FOXD2	1.28084	5.28454e-24	4.7427e-23
	NOTCH4	-1.44957	2.08394e-23	1.4497e-20		PRPF4	-1.14558	6.36545e-19	1.00056e-17							PYCR3	1.28052	9.7281e-25	9.19664e-24
	CLEC12A	-1.44982	4.19068e-12	1.27708e-10		ID3	-1.14586	5.57467e-07	2.23962e-06							GCLC	1.28039	1.10216e-08	3.04088e-08
	PRAM1	-1.45097	2.02097e-07	1.83406e-06		CCT7	-1.14717	1.95802e-20	3.59221e-19							PRDX4	1.27976	1.55607e-28	1.87413e-27
	TNFAIP8L3	-1.4514	6.65404e-07	5.2829e-06		NDST4	-1.14734	1.57052e-07	6.85347e-07							ABHD11	1.27898	1.87388e-25	1.83687e-24
	GPR20	-1.45175	9.79486e-12	2.72554e-10		CBLL1	-1.14882	1.49181e-10	9.68156e-10							ISM2	1.27872	3.99313e-07	9.59561e-07
	CSRNP1	-1.45214	6.35426e-11	1.42118e-09		ISYNA1	-1.14886	2.93293e-11	2.07025e-10							SHISA8	1.27827	3.83638e-11	1.31965e-10
	ANXA3	-1.45226	2.13506e-09	3.24586e-08		DDX39A	-1.14995	3.28265e-22	7.08025e-21							C1orf74	1.27803	1.37646e-47	5.70349e-46
	ABLIM3	-1.45477	2.12894e-11	5.4366e-10		ARID3A	-1.15012	3.35827e-11	2.3544e-10							USH1C	1.27769	0.000690826	0.00118918
	TTN	-1.45496	2.99468e-10	5.60953e-09		WDHD1	-1.15041	2.32858e-10	1.46967e-09							ADSS1	1.27641	1.34847e-13	5.70394e-13
	CBLN4	-1.4552	0.000521117	0.00193434		ARHGAP33	-1.15068	6.75076e-07	2.67571e-06							LIME1	1.27484	9.60762e-15	4.42897e-14
	CYP4F3	-1.45838	0.00015038	0.000643291		CETN3	-1.15075	1.49679e-10	9.70876e-10							RACGAP1	1.27479	9.62724e-22	7.32319e-21
	CAVIN1	-1.45947	1.7856e-22	9.00566e-20		IDI1	-1.15226	2.95572e-15	3.18202e-14							RAET1L	1.27392	4.12667e-07	9.90203e-07
	C1orf87	-1.46079	0.00117893	0.00394227		HIKESHI	-1.15253	1.92582e-13	1.71704e-12							CCL19	1.27358	1.97423e-06	4.44718e-06
	REEP1	-1.46127	8.06594e-10	1.35828e-08		F10	-1.15266	2.22148e-06	8.1729e-06							NRIP3	1.2734	1.1597e-09	3.49653e-09
	SEL1L2	-1.46172	5.08926e-07	4.15334e-06		GRAP2	-1.15415	2.51554e-15	2.72707e-14							CDA	1.27277	2.35901e-05	4.75593e-05
	EGR3	-1.46921	6.19621e-07	4.95647e-06		HPRT1	-1.15534	1.15853e-18	1.77383e-17							PLK5	1.27267	7.5075e-09	2.09889e-08
	TUBB1	-1.47112	2.4895e-12	8.16638e-11		SLC27A2	-1.15659	4.43725e-05	0.000133602							BRCA1	1.27092	9.42388e-20	6.33613e-19
	AFF2	-1.47306	7.73842e-13	2.85925e-11		TTF2	-1.1576	8.20448e-15	8.45116e-14							BDH1	1.26956	5.58573e-23	4.62051e-22
	MYOCD	-1.4763	1.94842e-05	0.000106036		RCC1	-1.15874	2.2237e-15	2.42341e-14							PRAP1	1.26944	0.000141669	0.000263528
	CALCRL	-1.47883	2.02263e-16	1.94307e-14		ABAT	-1.16049	5.8165e-05	0.000172152							SPDL1	1.26943	3.88505e-34	6.77483e-33
	SAMD5	-1.48088	5.17888e-09	7.1955e-08		LRRC17	-1.16212	1.48555e-11	1.07553e-10							MAGEA4	1.2684	0.00400351	0.00623888
	NAALAD2	-1.48099	1.09326e-09	1.76727e-08		POLA1	-1.1628	2.72628e-16	3.31159e-15							DCAF13	1.26748	8.38313e-40	2.07181e-38
	GFRA1	-1.48311	0.000858783	0.00298451		PSMB7	-1.16401	2.14344e-26	6.74695e-25							TWNK	1.26708	2.90522e-33	4.77143e-32
	CSPG4	-1.48443	2.57793e-13	1.06137e-11		LOC100289518	-1.16569	9.18701e-09	4.70621e-08							TRIM72	1.26691	1.87133e-05	3.80585e-05
	VSIG4	-1.48621	1.95302e-09	2.99394e-08		TSPAN7	-1.16669	1.16702e-06	4.46298e-06							HILPDA	1.26677	2.84568e-13	1.16814e-12
	LOC101928370	-1.48883	4.525e-09	6.37036e-08		RDX	-1.16728	2.61926e-12	2.04045e-11							CCL20	1.26636	2.63395e-05	5.28898e-05
	COLGALT2	-1.49123	1.89877e-11	4.89185e-10		SNRPB	-1.1679	1.03577e-15	1.1785e-14							SEZ6L2	1.26552	1.25194e-10	4.11304e-10
	DMRT2	-1.49218	3.31595e-08	3.70615e-07		CCDC85B	-1.16955	3.23235e-12	2.50235e-11							SORD	1.26492	4.14545e-24	3.74458e-23
	TIE1	-1.49245	4.2375e-17	4.85723e-15		MRPS2	-1.16969	4.51441e-17	5.98799e-16							SP5	1.264	4.01054e-06	8.73365e-06
	WWC2	-1.49276	2.82807e-06	1.9139e-05		PRR7	-1.17076	9.27766e-07	3.60469e-06							DMRTC2	1.26376	1.85681e-05	3.7776e-05
	SPAAR	-1.493	2.18046e-18	3.35791e-16		FXR1	-1.17352	1.08354e-14	1.09341e-13							AC008870.1	1.26339	0.00371566	0.00581136
	DOK6	-1.49324	4.33482e-13	1.71472e-11		NEMP1	-1.17427	2.28019e-14	2.23725e-13							HS3ST1	1.26321	1.97627e-13	8.23605e-13
	NEK5	-1.49352	6.15365e-08	6.42234e-07		HOXC13	-1.17458	5.90264e-06	2.03912e-05							B3GNTL1	1.26269	4.50413e-36	8.85437e-35
	GABRB2	-1.49584	0.000106057	0.00046952		NUP188	-1.17486	2.83064e-15	3.05531e-14							TRAF5	1.26268	3.93956e-25	3.78979e-24
	FRMD3	-1.49675	1.28396e-15	1.02382e-13		SH2D1B	-1.1752	5.28518e-11	3.60742e-10							TRAF4	1.26221	2.05523e-39	4.95725e-38
	SMAD9	-1.49721	2.24764e-13	9.40744e-12		TUBB	-1.17534	1.46133e-18	2.20748e-17							SMOX	1.26145	2.2185e-15	1.07365e-14
	ZNF385B	-1.49726	0.00295985	0.00882139		BCCIP	-1.17589	1.23741e-07	5.47267e-07							SUN3	1.26055	3.80316e-05	7.50496e-05
	C9orf24	-1.49758	0.00765551	0.0202176		DNMT1	-1.17605	6.38626e-20	1.12185e-18							PILRB	1.26027	6.7979e-11	2.2857e-10
	ID4	-1.49794	1.08752e-09	1.76222e-08		TUSC3	-1.17611	5.81679e-05	0.000172152							BZW2	1.25932	2.63226e-41	7.20522e-40
	RECK	-1.49947	1.82538e-16	1.78763e-14		GLMN	-1.17758	1.80492e-08	8.91462e-08							WDR64	1.25697	3.36072e-13	1.37023e-12
	RBPMS2	-1.49973	4.07283e-12	1.24682e-10		QDPR	-1.17787	1.40135e-12	1.12198e-11							VPS37D	1.25693	1.05321e-12	4.13096e-12
	HSPB2	-1.50011	2.29176e-09	3.46581e-08		H2BC17	-1.17823	0.000227274	0.000606815							ZNF107	1.25669	2.4146e-29	3.0695e-28
	C8orf88	-1.50159	4.15321e-13	1.64935e-11		WDR46	-1.17853	4.57886e-07	1.86615e-06							CREB3L4	1.25631	1.79256e-25	1.75906e-24
	PKNOX2	-1.50225	9.46595e-15	6.10115e-13		SF3B3	-1.17861	1.3005e-25	3.82198e-24							VMP1	1.25574	3.82071e-24	3.46337e-23
	TCTEX1D1	-1.50678	1.39592e-08	1.73621e-07		GJC1	-1.17896	5.37733e-09	2.83665e-08							TET1	1.25492	2.30266e-14	1.03149e-13
	CCK	-1.51462	2.95614e-06	1.98526e-05		GNL3L	-1.17981	5.82479e-11	3.95943e-10							SLC30A2	1.25476	2.11654e-06	4.75411e-06
	CDHR3	-1.51493	7.91201e-05	0.000363509		LSM5	-1.17999	2.30489e-19	3.80629e-18							FUT8	1.2543	2.58096e-25	2.50686e-24
	CAB39L	-1.51697	3.72757e-16	3.35715e-14		VRTN	-1.18223	1.65549e-06	6.21223e-06							RTEL1-TNFRSF6B	1.25426	1.12196e-14	5.12889e-14
	FLI1	-1.51797	2.6056e-15	1.9541e-13		EXOSC2	-1.18484	1.84414e-18	2.76889e-17							HAGHL	1.25368	8.58042e-14	3.68817e-13
	IL1RL1	-1.52007	1.11347e-09	1.79849e-08		TUBB1	-1.18746	1.39913e-05	4.56391e-05							DOCK3	1.25331	5.84944e-09	1.64913e-08
	FRAS1	-1.5222	2.93045e-07	2.55816e-06		APPBP2	-1.18801	2.91976e-24	7.57551e-23							SCX	1.25212	4.18229e-11	1.43264e-10
	CA3	-1.52754	0.000211625	0.000870402		NLRP2	-1.18919	0.00127497	0.00296968							LRRIQ4	1.25059	7.54483e-08	1.93777e-07
	IL3RA	-1.52845	2.5971e-09	3.86956e-08		SEPHS1	-1.19149	5.61419e-37	3.7434e-35							ATAT1	1.25046	5.80617e-30	7.65652e-29
	PRDM11	-1.52847	9.98181e-19	1.6506e-16		CCNE1	-1.19245	5.57038e-07	2.23862e-06							SIM1	1.2504	5.8433e-06	1.24988e-05
	DLL1	-1.53036	2.81574e-14	1.59564e-12		DCP2	-1.19446	1.07745e-15	1.22255e-14							HOXA11	1.24952	5.84951e-05	0.000113157
	LOC100506289	-1.5312	8.13273e-07	6.29826e-06		MAP6D1	-1.19492	2.71836e-07	1.1471e-06							HKDC1	1.24916	1.13721e-07	2.86659e-07
	ANGPT1	-1.53143	4.31774e-07	3.60389e-06		PDCD2	-1.19504	1.8105e-19	3.01799e-18							TTC39C	1.24665	1.13657e-20	8.03964e-20
	KLRF1	-1.53185	5.13423e-09	7.13839e-08		PHACTR1	-1.19849	3.36852e-07	1.39814e-06							SLC39A11	1.246	2.15465e-38	4.9025e-37
	ANO2	-1.53207	2.93912e-13	1.20028e-11		SMC4	-1.1988	8.4869e-10	4.99073e-09							IGDCC4	1.24581	1.09317e-16	5.8464e-16
	ARHGEF4	-1.53333	9.53969e-10	1.57105e-08		LRIF1	-1.20202	9.05798e-12	6.6947e-11							CYP26A1	1.24575	4.26662e-05	8.38199e-05
	ERICH3	-1.53341	0.00758818	0.0200608		CCT8	-1.20285	8.11036e-22	1.68916e-20							TIMM8A	1.24503	5.3901e-36	1.05387e-34
	SLCO2A1	-1.53646	5.80433e-14	3.00247e-12		PGC	-1.20561	0.000156676	0.000430746							FAM53A	1.24485	5.37165e-18	3.16414e-17
	HBD	-1.5377	1.10927e-07	1.07952e-06		TIMM50	-1.2057	1.72617e-07	7.48792e-07							BPHL	1.24366	1.29428e-35	2.47434e-34
	NRG3	-1.53806	7.41361e-07	5.82104e-06		ELAC2	-1.20641	5.38577e-12	4.0778e-11							MX2	1.24318	2.55296e-17	1.43682e-16
	ANGPTL7	-1.53964	1.15072e-06	8.61338e-06		RBL1	-1.20703	7.50481e-12	5.59343e-11							LYG1	1.24238	1.33769e-15	6.59211e-15
	CHRM1	-1.54052	1.98569e-07	1.80528e-06		PRTN3	-1.20804	2.32299e-08	1.13246e-07							GAP43	1.24208	3.37101e-06	7.40074e-06
	MCAM	-1.54371	1.101e-16	1.13324e-14		RFXAP	-1.20887	9.86497e-07	3.8102e-06							TRPM2	1.24179	5.33083e-17	2.9237e-16
	SOCS2	-1.5447	5.81454e-11	1.30918e-09		PRR3	-1.20907	1.00661e-13	9.2405e-13							GLB1L2	1.24172	4.74898e-11	1.62e-10
	PGAP1	-1.549	1.3161e-15	1.04121e-13		GADD45GIP1	-1.20933	2.50968e-13	2.20277e-12							PLEKHA8	1.24135	6.1128e-37	1.26644e-35
	MYRF	-1.55097	2.35331e-08	2.73951e-07		GSTZ1	-1.21076	0.000566908	0.00140447							MEST	1.24087	2.96295e-25	2.86403e-24
	FBLN1	-1.55139	3.88842e-09	5.59522e-08		GFI1B	-1.21093	7.92212e-07	3.1082e-06							BCL9	1.24019	9.04731e-32	1.34747e-30
	SAXO2	-1.55204	0.00310311	0.00919404		NUP37	-1.21104	7.34114e-24	1.83558e-22							NME4	1.24018	3.13183e-24	2.86334e-23
	BDNF-AS	-1.55207	4.9829e-11	1.14103e-09		MYEF2	-1.21116	2.02229e-05	6.43749e-05							ZNF215	1.23967	3.53074e-11	1.2173e-10
	SRL	-1.55339	1.04613e-09	1.70611e-08		E2F8	-1.21133	7.81656e-08	3.54705e-07							CEP72	1.23965	1.64868e-25	1.61876e-24
	PCDH17	-1.55462	1.16432e-13	5.33839e-12		COL7A1	-1.21151	3.31624e-05	0.000101903							WNT6	1.23924	4.38161e-10	1.36786e-09
	ST6GALNAC5	-1.55646	1.74067e-10	3.47687e-09		KIF5C	-1.21229	2.256e-11	1.60943e-10							KRT20	1.23812	0.000774852	0.00132297
	FPR1	-1.55668	3.58022e-10	6.60213e-09		ELOA-AS1	-1.21285	1.98327e-06	7.34443e-06							SLC22A18	1.23811	4.00608e-19	2.57558e-18
	CD93	-1.55902	1.65005e-20	4.608e-18		NCLN	-1.21538	3.12966e-06	1.12701e-05							ABCB9	1.23749	8.44189e-27	9.11603e-26
	NPNT	-1.5611	3.255e-09	4.76189e-08		GTF2F2	-1.21625	1.80666e-11	1.30344e-10							PRDM13	1.23688	5.96529e-07	1.41188e-06
	TRHDE-AS1	-1.56179	1.1156e-08	1.42354e-07		HERC4	-1.21637	2.16912e-07	9.30847e-07							MT1H	1.23682	5.60074e-06	1.20056e-05
	SH2D3C	-1.56669	1.65632e-20	4.608e-18		GPI	-1.21741	9.78682e-18	1.38242e-16							NPTX1	1.23497	0.000527225	0.000920186
	FEZ1	-1.56738	5.7032e-13	2.17087e-11		PACSIN3	-1.2186	0.000316866	0.00082645							ZNF726	1.23474	1.93199e-12	7.42781e-12
	GIMAP6	-1.56802	8.20607e-15	5.3403e-13		SSRP1	-1.22086	9.73816e-23	2.2324e-21							CCT3	1.23467	1.53412e-41	4.25083e-40
	WDR17	-1.57796	3.72659e-08	4.09885e-07		TRIM9	-1.22477	0.00011009	0.00031094							MC1R	1.23349	6.45393e-20	4.37675e-19
	TSPAN18	-1.58028	3.02508e-20	7.72507e-18		EFNA3	-1.22536	3.80457e-05	0.000115705							TEX22	1.23236	2.51125e-15	1.21144e-14
	PEAR1	-1.58082	5.56231e-20	1.31742e-17		WDR18	-1.22718	2.11865e-07	9.11076e-07							CENPW	1.231	1.08714e-12	4.25575e-12
	SASH1	-1.58088	6.13903e-25	8.84634e-22		VSNL1	-1.22778	3.52655e-19	5.74721e-18							PIP5KL1	1.23064	5.37335e-12	1.98639e-11
	PLA2G1B	-1.58093	0.000763916	0.00269521		PDHA1	-1.22872	3.51395e-32	1.77878e-30							COL1A2	1.22976	1.58723e-11	5.63358e-11
	EBF1	-1.5863	2.78025e-12	9.003e-11		FBL	-1.22915	2.95839e-20	5.30968e-19							IL17RD	1.22931	7.23956e-14	3.12969e-13
	PLCB4	-1.58674	1.15211e-07	1.11369e-06		BLMH	-1.22933	5.92194e-09	3.11071e-08							KLHDC7B	1.22914	7.27422e-10	2.23117e-09
	ODAM	-1.58676	4.77014e-06	3.05404e-05		NME1	-1.23053	8.20695e-17	1.05474e-15							LAPTM4B	1.22869	2.18857e-19	1.43152e-18
	SFTPD	-1.58799	0.00123605	0.00410877		CT55	-1.23117	2.49065e-07	1.05676e-06							H2AC20	1.22854	5.62802e-08	1.46401e-07
	ADGRD1	-1.5882	2.81378e-08	3.21252e-07		DSN1	-1.2313	8.73985e-14	8.07086e-13							DDX4	1.22778	2.26197e-10	7.24168e-10
	SCNN1G	-1.58854	1.45279e-06	1.05922e-05		DTYMK	-1.2315	1.5745e-10	1.01862e-09							BYSL	1.22754	2.64675e-31	3.82529e-30
	GIPC2	-1.59276	1.41763e-08	1.75563e-07		POFUT1	-1.23426	1.90039e-10	1.21425e-09							DCAF12L2	1.22688	2.6994e-06	5.98666e-06
	PRX	-1.593	8.47215e-18	1.1471e-15		ANKH	-1.23522	2.12471e-05	6.73185e-05							ARHGAP39	1.22647	1.41642e-21	1.064e-20
	TBX2	-1.59406	7.45495e-19	1.26383e-16		LYPD1	-1.23561	7.73167e-05	0.00022472							LBP	1.22634	0.00107287	0.00180118
	TBX5-AS1	-1.5999	5.22312e-10	9.29199e-09		NR0B2	-1.23647	9.36823e-05	0.000267954							SRRM5	1.22592	9.70082e-19	6.05162e-18
	RGCC	-1.60043	3.03615e-12	9.72244e-11		TRIB2	-1.23676	1.06606e-09	6.18973e-09							TEX45	1.22449	2.06657e-07	5.08577e-07
	CAMP	-1.60175	2.22252e-08	2.60984e-07		SSBP1	-1.23688	2.54285e-21	5.03776e-20							SOX12	1.22438	6.82913e-22	5.25447e-21
	WNT11	-1.60385	3.41734e-05	0.000174006		LMNB1	-1.23742	2.216e-11	1.5822e-10							KIF18A	1.2238	2.31233e-17	1.30464e-16
	ST6GALNAC3	-1.60699	1.02891e-19	2.20822e-17		ZNF213-AS1	-1.23743	5.84198e-06	2.02042e-05							OVGP1	1.22373	6.78861e-14	2.94038e-13
	GPX3	-1.61078	9.84881e-11	2.09368e-09		GINS3	-1.23807	3.78254e-07	1.55903e-06							PUS7	1.22253	1.69381e-33	2.81511e-32
	LOC101929398	-1.61258	4.14011e-11	9.68939e-10		HEY1	-1.23937	6.3978e-12	4.80882e-11							EIF4EBP1	1.22194	6.36126e-14	2.7619e-13
	CAV1	-1.61324	4.67064e-15	3.2946e-13		CMC2	-1.24076	3.36689e-23	8.04551e-22							SLC9A4	1.22156	8.45945e-05	0.000161126
	CYP3A7-CYP3A51P	-1.6135	0.000131361	0.000570279		NDUFAF4	-1.24142	6.14994e-14	5.76941e-13							MYH6	1.22125	7.95247e-10	2.43054e-09
	SCN3B	-1.61374	6.0436e-06	3.74343e-05		GSTM3	-1.24299	3.13736e-07	1.31053e-06							SCNN1D	1.22108	2.47029e-11	8.61881e-11
	C1QTNF2	-1.61483	2.41471e-12	7.94687e-11		EBP	-1.24337	6.2191e-21	1.19766e-19							KRTCAP3	1.22046	6.05098e-14	2.63161e-13
	FOSB	-1.61654	0.0092911	0.0239722		FHL1	-1.24586	4.61838e-06	1.62166e-05							KRT6C	1.22002	0.000193533	0.000354998
	KANK4	-1.61667	9.87441e-07	7.51722e-06		NT5M	-1.24674	3.19437e-07	1.33255e-06							AZIN2	1.21959	1.53781e-22	1.23421e-21
	KIF17	-1.61735	1.93408e-09	2.96716e-08		PGAM1	-1.24739	3.00047e-22	6.50556e-21							NT5DC4	1.21947	3.95218e-10	1.23873e-09
	MGAM	-1.61835	1.70679e-06	1.22059e-05		AK6	-1.24838	1.47386e-12	1.17776e-11							PTK6	1.21908	5.16051e-10	1.60421e-09
	LAMC3	-1.61869	4.28037e-16	3.83787e-14		TWSG1	-1.24902	0.000470009	0.00118525							RHCG	1.21888	0.000169103	0.000311992
	HOXA5	-1.61917	6.17958e-14	3.14815e-12		TLR4	-1.24975	9.60949e-07	3.71963e-06							CYP4F11	1.21757	0.00618129	0.00936682
	SRGAP3-AS2	-1.6202	0.00158946	0.00512477		RXFP1	-1.25048	1.95134e-20	3.58526e-19							MIS18A	1.21701	1.45806e-32	2.29054e-31
	MYOT	-1.62191	1.63503e-06	1.17385e-05		SNRPF	-1.2518	4.5621e-14	4.35559e-13							TF	1.21685	0.000855644	0.00145133
	ITM2A	-1.62368	4.69837e-14	2.49434e-12		PSMC3IP	-1.2541	1.4948e-14	1.48904e-13							IKBKE	1.21516	1.01697e-37	2.21623e-36
	ESAM	-1.62379	6.62222e-15	4.46811e-13		SAC3D1	-1.25517	8.87557e-11	5.90847e-10							CDC7	1.21513	1.13559e-19	7.60402e-19
	FHL1	-1.62486	3.16388e-09	4.64205e-08		ACYP1	-1.25643	1.76012e-13	1.57383e-12							STEAP2	1.21488	9.93664e-10	3.00897e-09
	RBM24	-1.62539	1.26593e-07	1.20751e-06		MLXIPL	-1.25757	1.26559e-06	4.81913e-06							DTYMK	1.21415	3.50221e-28	4.08991e-27
	LINC01936	-1.6313	5.56457e-08	5.87439e-07		PKMYT1	-1.25773	7.07783e-21	1.35671e-19							E2F1	1.21403	1.81359e-14	8.17678e-14
	CLEC1A	-1.63459	5.76657e-18	8.02309e-16		GART	-1.25827	4.25992e-35	2.53998e-33							CABLES2	1.21397	3.16547e-29	3.9824e-28
	TTC29	-1.63462	0.000667981	0.00239741		ADM	-1.25993	3.78923e-07	1.56126e-06							C6orf15	1.21363	6.83282e-06	1.45106e-05
	AFAP1L1	-1.64075	9.6951e-19	1.61644e-16		MRE11	-1.26056	3.17535e-05	9.78401e-05							GPR88	1.21265	1.14828e-09	3.46325e-09
	PTPN21	-1.64128	2.64254e-21	9.35273e-19		MN1	-1.26179	1.02764e-12	8.35722e-12							CACNA1I	1.21257	6.31537e-07	1.492e-06
	CXCL5	-1.64615	0.00137737	0.00452854		PIN1	-1.26471	4.55297e-06	1.60187e-05							INSRR	1.21223	4.1582e-09	1.1926e-08
	VIP	-1.64759	1.68725e-09	2.63457e-08		NUDT21	-1.26476	2.27435e-16	2.79549e-15							NOX4	1.21217	5.8767e-13	2.35094e-12
	KLF9	-1.64843	4.45906e-18	6.37993e-16		TUBD1	-1.26509	1.09359e-31	5.21641e-30							ERICH5	1.21194	6.98567e-05	0.000134173
	SMAD6	-1.6491	3.91128e-13	1.55633e-11		SLC2A6	-1.26639	4.22957e-05	0.000127783							HOXC4	1.21092	5.07835e-09	1.44141e-08
	GPR17	-1.64971	2.27631e-08	2.66371e-07		FDXR	-1.2664	5.26684e-14	4.98621e-13							RNF222	1.21081	1.66955e-08	4.53634e-08
	GFRA2	-1.65282	1.34413e-08	1.67904e-07		DEPDC1	-1.26737	4.99376e-17	6.58157e-16							S100A7	1.20929	0.000592455	0.0010262
	FZD10	-1.65305	3.68502e-09	5.32915e-08		PKP2	-1.26796	7.33583e-05	0.000213967							ADGRG1	1.20889	3.68235e-16	1.8891e-15
	ITGA1	-1.6569	3.49834e-16	3.17908e-14		DNM1L	-1.26882	2.1623e-12	1.69942e-11							SLCO6A1	1.20853	1.03717e-05	2.16669e-05
	WNT2B	-1.65748	5.6663e-19	1.0392e-16		RASIP1	-1.26892	3.68898e-17	4.93536e-16							EPHA8	1.20709	3.7198e-08	9.82915e-08
	CCL23	-1.65942	7.2268e-07	5.69506e-06		ROBO2	-1.26912	9.55236e-09	4.87323e-08							SYT6	1.20696	1.9525e-08	5.27735e-08
	LINC00312	-1.65964	1.48502e-17	1.87905e-15		ESR1	-1.26986	6.71293e-09	3.49219e-08							NR0B1	1.2058	0.0112078	0.0164245
	LINC02016	-1.66044	9.21619e-09	1.19751e-07		TCFL5	-1.27011	1.91396e-16	2.36424e-15							MC4R	1.2041	1.57097e-09	4.69574e-09
	LINC00702	-1.66341	8.37046e-14	4.05927e-12		TSEN2	-1.27202	8.05371e-20	1.40087e-18							FANCD2OS	1.2039	9.66945e-15	4.45633e-14
	CNTN6	-1.6635	7.31775e-07	5.75325e-06		PRKDC	-1.27322	1.75606e-17	2.40117e-16							TSTA3	1.20223	4.12793e-24	3.73063e-23
	PRPH	-1.66453	2.34149e-10	4.48172e-09		SRM	-1.27324	9.29659e-17	1.18985e-15							BCL2L2-PABPN1	1.20144	1.79801e-16	9.42627e-16
	PLEKHH2	-1.66752	3.48942e-10	6.44649e-09		NPAS1	-1.27336	2.68455e-07	1.13437e-06							ACOT11	1.20069	3.78948e-20	2.60208e-19
	FZD4	-1.66807	4.68926e-29	4.73005e-25		SLC45A2	-1.27342	1.18395e-09	6.81676e-09							WFDC2	1.20046	1.1547e-07	2.90906e-07
	FGD5	-1.66981	1.43658e-23	1.09931e-20		NAP1L3	-1.27437	2.11856e-08	1.0381e-07							H2AX	1.20045	1.31407e-23	1.14299e-22
	ITGA8	-1.67021	3.61562e-11	8.58137e-10		DNA2	-1.27461	6.73876e-12	5.05591e-11							PRAC2	1.20025	5.87944e-06	1.25731e-05
	VEPH1	-1.67254	1.06199e-05	6.18848e-05		FAM120C	-1.27538	1.13777e-06	4.35512e-06							GLYATL2	1.1996	0.000446334	0.000787142
	ABCA3	-1.67602	4.02624e-07	3.3858e-06		B4GALT6	-1.27646	5.11763e-05	0.000152863							SUMO4	1.19914	4.20164e-11	1.43899e-10
	ANOS1	-1.67867	1.14373e-15	9.22942e-14		CYP1A1	-1.27667	1.11845e-05	3.69744e-05							SLC35F3	1.19827	2.36625e-05	4.76893e-05
	PALMD	-1.67968	1.93757e-16	1.88004e-14		MACROD1	-1.27675	1.42088e-09	8.11314e-09							DNASE1	1.19788	7.27082e-25	6.90976e-24
	TBX5	-1.68089	3.32056e-14	1.84036e-12		EDNRB	-1.27875	1.29166e-10	8.46677e-10							ZNF217	1.19756	5.76537e-30	7.60827e-29
	ARRB1	-1.68141	1.93838e-16	1.88004e-14		FASN	-1.27895	5.93028e-07	2.36944e-06							PNMA6A	1.19703	2.07132e-06	4.6566e-06
	LOC101928307	-1.68221	2.26333e-08	2.6516e-07		FOXC2	-1.27905	1.06727e-07	4.75784e-07							ZNF138	1.19696	1.28938e-30	1.78498e-29
	BAALC	-1.68265	3.13417e-08	3.52728e-07		BAG2	-1.27912	1.30267e-09	7.47261e-09							AC008687.4	1.19642	9.8245e-11	3.26387e-10
	KCNJ16	-1.68425	7.42359e-05	0.000344205		TBPL1	-1.28134	9.18646e-23	2.11767e-21							C8orf74	1.19583	1.26301e-05	2.61369e-05
	C14orf132	-1.68559	3.59366e-12	1.12227e-10		MOCOS	-1.28137	5.93842e-09	3.11805e-08							KNOP1	1.1948	4.68602e-55	3.18262e-53
	NES	-1.68615	1.1189e-23	9.02907e-21		DEK	-1.28168	1.09367e-13	9.966e-13							KRT8	1.19443	2.29845e-17	1.29762e-16
	ADARB1	-1.6864	6.0373e-14	3.09915e-12		PRKD3	-1.28178	1.19045e-15	1.3434e-14							AC021066.1	1.19369	2.57244e-09	7.52856e-09
	MGC27382	-1.68667	1.26516e-06	9.35603e-06		EXOSC8	-1.28332	3.78253e-20	6.74007e-19							NEB	1.19314	1.6708e-07	4.14909e-07
	FFAR4	-1.6911	1.01923e-07	1.00107e-06		FJX1	-1.284	9.7492e-09	4.96957e-08							ZMAT4	1.19306	0.000755103	0.00129134
	LIFR	-1.69793	4.54521e-11	1.05397e-09		EFCAB11	-1.28477	6.07515e-15	6.33675e-14							TTC24	1.19261	9.12689e-09	2.53398e-08
	WFDC1	-1.70176	1.17167e-08	1.48756e-07		LIN7A	-1.28486	1.1836e-06	4.52359e-06							PAK6	1.19245	7.43377e-19	4.67939e-18
	GIMAP8	-1.70317	5.03804e-16	4.38092e-14		MRPL42	-1.28532	2.15794e-14	2.11899e-13							STXBP5L	1.19201	8.3583e-05	0.000159301
	CXCR2	-1.70356	3.79053e-13	1.51426e-11		EMC9	-1.28572	3.01642e-07	1.26683e-06							JAK3	1.19166	1.54219e-22	1.23718e-21
	BMX	-1.70429	5.229e-06	3.31001e-05		NES	-1.28829	1.18182e-11	8.6319e-11							C10orf90	1.19149	3.95546e-06	8.62203e-06
	NR4A2	-1.70488	1.10054e-06	8.2598e-06		S100A3	-1.28855	0.00883751	0.0171362							FAM24B	1.19124	2.7365e-16	1.41696e-15
	S1PR5	-1.70788	4.04997e-10	7.37401e-09		PAK1IP1	-1.29125	9.57488e-08	4.29622e-07							CLDN9	1.1912	4.90963e-05	9.58788e-05
	PCAT19	-1.70871	2.61581e-17	3.10419e-15		HGFAC	-1.2935	3.95836e-16	4.72944e-15							FMO1	1.19092	3.73752e-10	1.17328e-09
	PPP1R14A	-1.70995	2.84539e-11	7.00036e-10		MRPL4	-1.29543	5.89149e-10	3.54518e-09							NANOS1	1.19052	3.7424e-13	1.5207e-12
	LRRK2	-1.70995	5.31382e-06	3.35108e-05		H1-2	-1.29594	3.34983e-07	1.39131e-06							C1QL4	1.18912	2.0875e-07	5.13587e-07
	CLEC4E	-1.71514	5.79574e-11	1.3064e-09		IL6	-1.29698	5.0628e-09	2.67871e-08							ZBTB12	1.18881	2.0082e-19	1.31928e-18
	TMEM178A	-1.71781	3.23877e-12	1.02573e-10		ACTL8	-1.2979	1.88775e-09	1.06128e-08							PCSK1N	1.1884	0.00051911	0.000906811
	SEMA5A	-1.72135	2.12383e-14	1.23121e-12		BCAT1	-1.29918	8.70141e-07	3.39462e-06							NARF	1.18789	2.21832e-42	6.43279e-41
	CCDC173	-1.72163	4.25625e-05	0.000210352		RAD51C	-1.29925	6.65778e-13	5.54531e-12							CHST6	1.18765	1.46701e-06	3.34296e-06
	RSPO2	-1.72205	1.61932e-07	1.50061e-06		SNRPD1	-1.29963	1.51813e-15	1.68406e-14							MTMR11	1.18732	1.17392e-15	5.81359e-15
	S100A12	-1.72275	3.42221e-11	8.18975e-10		DLL3	-1.29973	1.21975e-05	4.01681e-05							FANCG	1.18695	2.84637e-33	4.68329e-32
	CACNA2D2	-1.7231	7.55273e-05	0.00034947		ABCG2	-1.30006	8.28177e-21	1.57531e-19							SCAMP5	1.18567	8.59974e-19	5.38333e-18
	CLC	-1.72454	8.57626e-06	5.12948e-05		ANKRD1	-1.30008	2.61115e-06	9.50497e-06							PFN4	1.18548	5.88915e-16	2.98188e-15
	PHEX	-1.7248	4.21844e-11	9.84986e-10		SCG2	-1.30102	3.00326e-06	1.08369e-05							DLX1	1.18545	3.67137e-08	9.70545e-08
	JCAD	-1.72891	8.33208e-23	4.54301e-20		DTWD1	-1.30442	6.04701e-12	4.55896e-11							CMTM1	1.1851	4.39305e-24	3.96032e-23
	LINC00472	-1.73059	1.98995e-15	1.56207e-13		TIMM44	-1.30567	1.10216e-27	3.79694e-26							CTLA4	1.18401	7.64217e-12	2.78916e-11
	SGCA	-1.73107	5.63992e-06	3.5215e-05		ENO3	-1.30574	5.84936e-07	2.33937e-06							TFB2M	1.18345	7.05451e-39	1.64024e-37
	SRPX	-1.73378	3.68915e-14	2.01693e-12		GBX2	-1.30642	1.13812e-07	5.0555e-07							SASS6	1.18145	2.6193e-25	2.54274e-24
	CAV3	-1.73475	5.79073e-08	6.08132e-07		AAAS	-1.30794	2.68201e-09	1.47504e-08							SOX2	1.18059	0.00116678	0.00195043
	SLIT3	-1.73494	2.73915e-13	1.12316e-11		PLCB4	-1.30798	1.24963e-05	4.11194e-05							KIF20B	1.1803	4.26321e-21	3.11692e-20
	AADAC	-1.73853	0.000818995	0.00286798		DLEU1	-1.30817	3.33256e-28	1.20497e-26							SLC38A11	1.17984	1.06429e-06	2.46505e-06
	GATA2	-1.73874	2.33824e-19	4.62466e-17		TF	-1.31116	2.35697e-07	1.0052e-06							NT5E	1.17947	1.07654e-07	2.722e-07
	PDE5A	-1.74332	2.88007e-12	9.28156e-11		KEL	-1.31131	2.6006e-09	1.43409e-08							SSR4	1.17909	4.33423e-22	3.36494e-21
	TBX4	-1.74415	3.86122e-08	4.23119e-07		RAN	-1.31249	2.37069e-22	5.23155e-21							ANKLE1	1.17786	5.9419e-11	2.01023e-10
	LTBP4	-1.74584	9.19584e-18	1.22859e-15		NNT	-1.31349	7.07232e-10	4.2108e-09							RNASEH2A	1.17741	1.72929e-20	1.21184e-19
	PGM5	-1.74707	5.16494e-11	1.1787e-09		OSTM1	-1.31402	7.41657e-16	8.62046e-15							FLVCR1	1.17454	9.09617e-27	9.79329e-26
	SLIT2	-1.74773	7.78044e-14	3.83763e-12		SYNC	-1.31426	2.53798e-22	5.57098e-21							HAPLN3	1.17444	8.7125e-17	4.6971e-16
	MYOC	-1.74963	8.54873e-20	1.87459e-17		SLC16A6	-1.31443	8.99608e-09	4.61985e-08							SLC12A8	1.17439	6.94857e-20	4.70689e-19
	EDN3	-1.75008	1.23999e-06	9.19016e-06		CTSV	-1.31463	1.1013e-06	4.22653e-06							FETUB	1.17404	5.57161e-08	1.45018e-07
	PRG4	-1.75502	8.3522e-05	0.000380699		MTHFD1	-1.31524	1.65416e-26	5.26024e-25							KCNA7	1.17305	4.34424e-09	1.24418e-08
	SH2D1B	-1.75887	1.64155e-10	3.30835e-09		TAL1	-1.31577	8.31239e-26	2.4901e-24							NUP155	1.17304	2.20614e-29	2.81669e-28
	CDH13	-1.76347	6.08305e-12	1.75314e-10		MAD1L1	-1.31587	7.21317e-12	5.39227e-11							ATIC	1.17275	9.6391e-48	4.00322e-46
	NRN1	-1.76566	7.29302e-15	4.79249e-13		PPIF	-1.31649	1.5759e-10	1.019e-09							CAMK2B	1.17198	5.49531e-05	0.000106682
	ADGRE1	-1.76797	1.29685e-10	2.66422e-09		LMNB2	-1.31882	1.12747e-12	9.12129e-12							MSI2	1.17154	6.87142e-33	1.09955e-31
	ABI3BP	-1.77536	4.03596e-10	7.35515e-09		STMN3	-1.31933	7.29076e-06	2.4793e-05							HSPE1	1.17105	6.45481e-31	9.10324e-30
	SPOCK2	-1.77672	1.90185e-20	5.04841e-18		ABCE1	-1.31972	1.90979e-17	2.60011e-16							OTUB2	1.17021	1.70083e-19	1.12389e-18
	ITIH5	-1.77699	6.54227e-09	8.80479e-08		ADH6	-1.32046	2.45873e-07	1.04393e-06							C2orf15	1.16956	1.18467e-20	8.37336e-20
	RELN	-1.77712	4.46479e-07	3.70975e-06		THOC7	-1.32277	2.23942e-32	1.14293e-30							NKX6-1	1.16756	2.79586e-06	6.19132e-06
	SCN3A	-1.77748	2.55074e-05	0.000134524		VASH2	-1.32292	1.83848e-07	7.95564e-07							FBXL19	1.16725	2.51151e-28	2.97723e-27
	SCN7A	-1.77755	2.67502e-07	2.3535e-06		ID1	-1.3238	1.60179e-06	6.01983e-06							B4GALT2	1.16711	3.22545e-36	6.42458e-35
	AGBL1	-1.77955	1.48614e-11	3.93455e-10		SLC25A21	-1.3247	1.67782e-05	5.40056e-05							MAP10	1.16642	2.26681e-12	8.66528e-12
	NPR1	-1.78163	1.18774e-12	4.18175e-11		PLPPR3	-1.3253	1.65423e-07	7.20357e-07							ZDHHC9	1.16592	2.31503e-22	1.83195e-21
	NDRG4	-1.78412	6.77704e-11	1.50739e-09		EIF2S3	-1.32614	1.70216e-10	1.09493e-09							ELL3	1.16502	4.70077e-15	2.21792e-14
	RHOJ	-1.79885	5.28764e-16	4.55867e-14		GAD1	-1.32727	0.000336455	0.000872952							GEN1	1.16489	7.34742e-28	8.41182e-27
	FXYD1	-1.79936	2.40558e-08	2.7923e-07		LRP4	-1.32855	3.06456e-12	2.37839e-11							DNTTIP1	1.16477	3.17463e-17	1.77343e-16
	SEMA6D	-1.80018	7.45747e-17	8.08855e-15		UNG	-1.32881	4.39971e-20	7.80618e-19							H4C4	1.16471	1.40378e-05	2.89109e-05
	TBX3	-1.8027	6.12205e-22	2.57304e-19		IARS1	-1.32926	1.13566e-23	2.80567e-22							FAM72A	1.16394	2.44092e-11	8.52292e-11
	SOX17	-1.80278	9.26102e-16	7.56404e-14		CENPQ	-1.32982	3.96492e-17	5.2931e-16							NET1	1.1639	1.68477e-23	1.45076e-22
	CORO2B	-1.80284	2.12432e-12	7.03711e-11		MRPL35	-1.32991	6.91359e-06	2.36075e-05							EMX1	1.16358	1.42177e-06	3.24601e-06
	GUCY1A2	-1.8052	5.05041e-14	2.66023e-12		OCA2	-1.33208	4.50905e-09	2.40418e-08							CD3EAP	1.16349	4.10339e-24	3.71216e-23
	PCDH9	-1.80829	1.52518e-11	4.02735e-10		RSL24D1	-1.33367	8.4243e-19	1.30598e-17							PPP1R35	1.16334	4.56516e-19	2.92462e-18
	GPM6B	-1.80953	1.5088e-12	5.16785e-11		HERC2P3	-1.33391	5.67628e-06	1.96531e-05							PLA2G2D	1.16304	4.97465e-05	9.70646e-05
	GPR146	-1.8117	2.61903e-16	2.43485e-14		HBBP1	-1.33475	9.95137e-25	2.69469e-23							DHRS13	1.16289	9.2549e-23	7.55531e-22
	ERG	-1.81716	1.53691e-19	3.13188e-17		HCN2	-1.33811	3.2868e-08	1.57446e-07							ASAH2B	1.16277	3.04282e-29	3.83613e-28
	PLAC9	-1.81803	2.67568e-14	1.52915e-12		H2AC8	-1.34225	0.00141282	0.00325624							SYCE2	1.16075	5.42056e-19	3.45059e-18
	LIN7A	-1.82204	7.59004e-21	2.35571e-18		RASA3	-1.34265	4.97706e-08	2.33102e-07							HSPD1	1.15936	3.96436e-34	6.90647e-33
	IQCN	-1.82246	1.83135e-08	2.20611e-07		NAP1L1	-1.34433	1.08682e-23	2.69576e-22							SPATS2	1.15907	4.44288e-39	1.0487e-37
	NFASC	-1.82288	2.29184e-10	4.416e-09		N6AMT1	-1.34495	0.000148329	0.000409615							ADGRF1	1.15894	0.00232426	0.0037361
	TCEAL2	-1.82745	5.89791e-08	6.18422e-07		KLHL21	-1.34926	1.35744e-05	4.43608e-05							C10orf55	1.15857	1.15911e-08	3.19215e-08
	NPY1R	-1.83103	4.63905e-07	3.83087e-06		PRRX2	-1.3496	8.39777e-09	4.32334e-08							AKR1C4	1.15747	0.000836128	0.00142022
	RUNDC3B	-1.83313	1.70466e-09	2.6597e-08		SLC39A14	-1.35088	4.94183e-11	3.37864e-10							PMM2	1.15741	1.54717e-40	4.00191e-39
	C7	-1.83319	3.09166e-05	0.000159445		SSBP2	-1.35182	1.07895e-13	9.85354e-13							ERFL	1.15719	2.47332e-10	7.88616e-10
	P2RY1	-1.84009	6.74416e-19	1.1831e-16		HAT1	-1.35211	1.0875e-13	9.91708e-13							FAM136A	1.15576	1.16778e-53	7.03239e-52
	KLF4	-1.84985	1.25788e-10	2.59473e-09		CHAF1A	-1.35221	9.08235e-16	1.04586e-14							MMP7	1.15571	0.000101939	0.00019278
	ENDOU	-1.85075	4.92642e-11	1.12938e-09		LOXL1	-1.35382	1.67609e-08	8.34144e-08							ACTBL2	1.15466	2.28318e-06	5.11381e-06
	LAMP3	-1.85427	4.60511e-10	8.28016e-09		DDX51	-1.35623	1.1997e-08	6.07047e-08							BASP1	1.15425	1.00422e-09	3.03992e-09
	CCDC178	-1.86039	5.85907e-10	1.02694e-08		CENPN	-1.35644	2.11981e-12	1.66814e-11							HRG	1.15282	1.09672e-07	2.76879e-07
	CD5L	-1.86467	5.51801e-11	1.24659e-09		TROAP	-1.3567	1.18015e-13	1.0699e-12							GRID2IP	1.15213	1.49192e-16	7.89715e-16
	PDZD2	-1.86518	8.30024e-13	3.04453e-11		KCNK2	-1.35719	4.70195e-08	2.2122e-07							ENO1	1.1516	1.00275e-25	1.00364e-24
	TMEM88	-1.86671	9.0635e-16	7.43281e-14		ASNS	-1.35979	6.91348e-13	5.73515e-12							E2F5	1.15031	4.27137e-23	3.56171e-22
	DKK2	-1.86787	1.93999e-12	6.4797e-11		CD28	-1.36235	5.33722e-21	1.03264e-19							WNT10A	1.14991	1.52401e-06	3.46717e-06
	PREX2	-1.87014	3.3334e-11	8.02481e-10		CYP2F1	-1.36258	1.69172e-07	7.3462e-07							HMBS	1.14793	8.61461e-27	9.29698e-26
	ADAMTS15	-1.87408	1.29092e-12	4.47473e-11		YEATS4	-1.36399	1.31184e-12	1.05509e-11							PRTFDC1	1.14767	6.11179e-16	3.08855e-15
	ANKRD1	-1.87422	7.83372e-11	1.69933e-09		HHLA3	-1.36474	1.30069e-05	4.26749e-05							SOX21	1.1476	0.00167157	0.00273787
	FAM13C	-1.87489	3.45617e-13	1.39171e-11		RAC3	-1.3659	3.67822e-05	0.000112164							UGT1A10	1.14644	0.000566549	0.000983593
	GPC3	-1.87871	9.74681e-12	2.71591e-10		ADRA2C	-1.36752	5.5696e-07	2.23862e-06							DNAH2	1.14584	1.81159e-07	4.4784e-07
	HCAR3	-1.87964	6.05651e-09	8.23898e-08		ADGRG6	-1.36853	1.0306e-06	3.97186e-06							DMP1	1.14576	1.16321e-08	3.20247e-08
	SVEP1	-1.88008	3.96673e-10	7.23551e-09		NUP205	-1.37075	6.48267e-21	1.24648e-19							PRSS45P	1.14531	2.0496e-06	4.60949e-06
	ART4	-1.88252	2.85067e-07	2.49498e-06		ETFA	-1.3726	1.93553e-23	4.68837e-22							ANKRD13B	1.14512	4.43592e-15	2.09624e-14
	EGFEM1P	-1.88318	2.32439e-07	2.0706e-06		SGTA	-1.3745	3.72407e-10	2.29438e-09							NUDT8	1.14397	9.44101e-13	3.71998e-12
	ECSCR	-1.88385	5.16233e-24	4.52803e-21		ARHGAP22	-1.3754	9.08798e-08	4.09256e-07							FAAP24	1.14308	7.29069e-19	4.59252e-18
	FILIP1	-1.88394	2.46021e-14	1.41806e-12		FDFT1	-1.37623	3.07268e-21	6.06806e-20							C1QTNF12	1.14281	8.9967e-08	2.28986e-07
	LDB2	-1.88412	4.66935e-17	5.29211e-15		SYDE1	-1.37765	1.71492e-31	8.11771e-30							UGT1A6	1.14277	0.0176788	0.0251941
	EMCN	-1.88429	7.15282e-21	2.29049e-18		ANK1	-1.37778	1.3955e-12	1.11802e-11							SLC25A21	1.14218	7.72388e-08	1.98041e-07
	BANCR	-1.88472	5.48833e-08	5.80606e-07		PTPRN2	-1.37855	0.00100991	0.00240124							TIGIT	1.14175	1.14489e-11	4.11368e-11
	GNG11	-1.88805	3.40272e-18	4.9386e-16		CLDN6	-1.3791	4.91691e-11	3.36532e-10							GTSF1L	1.14116	3.61053e-14	1.59248e-13
	GHR	-1.89148	2.06113e-14	1.20526e-12		SPTA1	-1.38024	1.39247e-26	4.47394e-25							HOXD13	1.14089	0.000255302	0.000462338
	JAM2	-1.89161	4.80324e-16	4.21156e-14		EEF2KMT	-1.38113	6.87561e-16	8.02177e-15							CRACD	1.14086	5.67017e-10	1.75436e-09
	EFCC1	-1.89597	4.49562e-09	6.33343e-08		PPIH	-1.38256	1.52129e-19	2.5496e-18							YDJC	1.14077	1.37808e-18	8.47678e-18
	LINC00622	-1.89931	8.3849e-20	1.85887e-17		SERPINE1	-1.38377	6.97038e-06	2.37817e-05							BMP8B	1.14063	7.4631e-18	4.33811e-17
	SLC51B	-1.90361	1.56538e-06	1.12907e-05		NMRK2	-1.38454	5.54242e-13	4.66331e-12							MEF2B	1.14046	3.22138e-14	1.42641e-13
	CYYR1	-1.90534	2.29458e-18	3.50689e-16		NCBP1	-1.38628	4.1389e-19	6.68368e-18							ARHGAP33	1.13957	1.14448e-11	4.11303e-11
	RAPGEF4	-1.90536	1.1182e-25	1.87988e-22		POLR3K	-1.3886	4.91615e-22	1.04044e-20							CA5A	1.13945	1.64092e-08	4.46256e-08
	ADCY8	-1.91187	1.24444e-09	1.99091e-08		TARS1	-1.39029	2.90625e-15	3.13148e-14							ADGRB1	1.13868	1.29005e-05	2.66752e-05
	ADIRF	-1.91255	3.42009e-11	8.18975e-10		CCT5	-1.39033	4.91909e-19	7.8454e-18							PSRC1	1.13857	6.44063e-17	3.5026e-16
	S100A8	-1.9135	1.26005e-07	1.20247e-06		DZIP1	-1.39313	1.8955e-27	6.40543e-26							C1QL1	1.13855	4.35266e-06	9.44112e-06
	AGTR2	-1.91385	1.29351e-08	1.62184e-07		SYCP2	-1.39462	0.000111832	0.0003155							PUS1	1.13807	1.43965e-28	1.73738e-27
	PPARG	-1.92248	9.98742e-12	2.77147e-10		CDC25A	-1.39697	1.59807e-09	9.04988e-09							TRIM2	1.138	9.6878e-13	3.81473e-12
	LPL	-1.92281	3.0983e-12	9.89004e-11		BMP6	-1.39918	3.63776e-15	3.88592e-14							COX7B2	1.13743	0.000558103	0.00097005
	BEX1	-1.92408	1.74489e-11	4.52461e-10		NUDT6	-1.40251	2.49403e-06	9.09735e-06							LSR	1.13697	4.74088e-18	2.80356e-17
	VWF	-1.92409	1.84938e-13	7.9213e-12		NEFM	-1.40277	9.69076e-06	3.23948e-05							CCSER1	1.1369	1.05609e-08	2.91865e-08
	TPPP3	-1.92434	8.93984e-07	6.8575e-06		BUB3	-1.40384	2.29694e-33	1.2226e-31							TMEM158	1.13635	5.03944e-08	1.31564e-07
	AOX1	-1.92517	1.36748e-13	6.08204e-12		PLCXD1	-1.4045	3.56806e-15	3.81475e-14							DISP3	1.136	1.6506e-05	3.37596e-05
	CCN5	-1.9279	1.86766e-13	7.98266e-12		COL4A6	-1.40471	2.09138e-16	2.58083e-15							SELENOI	1.1347	3.38377e-28	3.96441e-27
	FCGR3B	-1.929	3.0917e-12	9.88463e-11		BRSK2	-1.40662	4.33292e-09	2.31724e-08							MTFP1	1.13423	2.44772e-15	1.18237e-14
	EYA4	-1.92973	1.54864e-07	1.44373e-06		UBE2O	-1.40663	5.34784e-07	2.15758e-06							BRIX1	1.13411	1.54434e-30	2.12167e-29
	ACKR4	-1.93478	1.16172e-13	5.33839e-12		FANCG	-1.40715	6.11633e-16	7.18322e-15							ATOH7	1.134	1.17702e-08	3.23802e-08
	TGM1	-1.93484	4.80402e-13	1.85853e-11		ECT2	-1.4073	7.01723e-08	3.21135e-07							ADAMTSL5	1.13351	3.85564e-08	1.01821e-07
	IL33	-1.9365	1.00946e-08	1.29877e-07		EIF4EBP1	-1.40825	7.77941e-10	4.60307e-09							DTX2	1.13304	6.6251e-21	4.76659e-20
	FGF14	-1.93673	9.72096e-08	9.59915e-07		LYL1	-1.40976	7.96833e-07	3.12435e-06							NOXA1	1.13259	1.07295e-10	3.54885e-10
	BABAM2-AS1	-1.93756	2.82936e-08	3.22847e-07		NAE1	-1.41213	3.52572e-20	6.29151e-19							RETNLB	1.13245	1.56492e-07	3.89821e-07
	SHANK3	-1.93877	4.49299e-17	5.12099e-15		MAGOHB	-1.41276	2.31605e-06	8.49057e-06							SAA1	1.13206	0.000946194	0.00159727
	ADGRL2	-1.94153	2.41895e-20	6.25639e-18		RFC5	-1.41529	9.65298e-23	2.22108e-21							ZNF367	1.12982	2.05257e-16	1.07297e-15
	PGC	-1.94391	0.000185479	0.000775834		TIMELESS	-1.41538	7.55921e-18	1.0702e-16							INCENP	1.12967	1.78809e-23	1.53316e-22
	CHRDL1	-1.94617	1.19234e-06	8.87285e-06		FGF10	-1.41602	0.0025627	0.00561034							MEX3B	1.12952	2.20458e-21	1.63901e-20
	ACVRL1	-1.94808	2.2138e-21	7.97521e-19		KDM4D	-1.41755	2.91906e-07	1.22771e-06							NOX1	1.12906	9.70147e-15	4.46995e-14
	DNASE1L3	-1.94853	2.92581e-11	7.17198e-10		VIL1	-1.4178	0.000470555	0.00118638							DARS2	1.12802	6.50427e-31	9.16585e-30
	ATOH8	-1.95419	8.34917e-11	1.7957e-09		INCENP	-1.41871	5.29188e-09	2.79395e-08							ENTPD7	1.12768	4.09117e-24	3.70296e-23
	MGAT3	-1.956	8.63072e-13	3.14857e-11		RUVBL1	-1.41894	5.24879e-15	5.5119e-14							H4C9	1.12709	5.13783e-14	2.24692e-13
	ABCB1	-1.96129	5.86948e-13	2.22159e-11		IGFBP3	-1.42358	3.26672e-08	1.56606e-07							ERVV-2	1.12707	9.94477e-06	2.08087e-05
	ARHGAP6	-1.96547	1.2984e-19	2.72854e-17		CHRM3	-1.42439	4.61542e-06	1.62108e-05							TEX101	1.12691	4.03303e-05	7.94122e-05
	FMO2	-1.9666	1.17683e-12	4.15058e-11		RRP9	-1.42469	7.10455e-10	4.22595e-09							IRAK1	1.12677	2.83766e-32	4.37416e-31
	SELE	-1.97024	6.7582e-05	0.000316554		CD3D	-1.42475	2.39887e-12	1.88058e-11							KCNK9	1.12656	9.8755e-05	0.000187053
	PLCXD3	-1.97257	2.79775e-08	3.19784e-07		PRSS23	-1.42753	8.20021e-12	6.08248e-11							DSG2	1.12649	8.39625e-15	3.8914e-14
	PPARGC1A	-1.97267	5.79359e-10	1.01723e-08		LIFR	-1.43029	7.50296e-07	2.94841e-06							JAKMIP3	1.12612	1.5028e-05	3.08763e-05
	SYNPO2L	-1.97871	1.67594e-10	3.36088e-09		SPOCK1	-1.43061	4.79629e-08	2.25146e-07							MST1	1.12606	4.02741e-13	1.6343e-12
	LINC01354	-1.97954	2.67325e-08	3.0712e-07		DCBLD2	-1.43082	5.44661e-05	0.000162182							GPR179	1.12501	5.09167e-11	1.73363e-10
	S100A3	-1.97955	3.94564e-11	9.27732e-10		CKS1B	-1.43155	1.19751e-14	1.20353e-13							LRP8	1.1246	1.61608e-14	7.31183e-14
	KLK10	-1.9821	3.70946e-05	0.00018648		EMP3	-1.43171	1.20495e-11	8.78531e-11							FOXE3	1.12405	1.63132e-08	4.4378e-08
	ATP1A2	-1.9888	3.06163e-07	2.65429e-06		NT5DC2	-1.43192	5.47743e-18	7.84424e-17							EVX1	1.12327	1.12813e-06	2.6069e-06
	ANKRD29	-1.98909	2.69176e-09	3.99585e-08		DDB2	-1.43208	2.32003e-25	6.62973e-24							WASF1	1.12275	3.26795e-14	1.44561e-13
	THBD	-1.98937	6.54493e-19	1.15822e-16		SQLE	-1.43265	1.01856e-14	1.03289e-13							INSYN2A	1.12182	3.42938e-06	7.52067e-06
	TMTC1	-1.9896	9.81894e-15	6.24881e-13		ACOT7	-1.43305	1.01632e-19	1.75304e-18							KCNK5	1.12179	1.93968e-09	5.74369e-09
	C8B	-1.99326	2.45666e-11	6.19507e-10		EXOSC9	-1.43455	4.61085e-16	5.48263e-15							CLLU1OS	1.12057	1.13383e-05	2.35826e-05
	CASQ2	-1.9953	7.65761e-07	5.98082e-06		POLD1	-1.43629	3.80145e-25	1.06423e-23							AL121845.3	1.11987	3.68632e-11	1.26924e-10
	SYNM	-1.99722	1.21431e-18	1.99167e-16		TRIB3	-1.43829	4.10487e-16	4.89977e-15							H3C6	1.11868	5.02041e-06	1.08103e-05
	NOSTRIN	-1.99861	1.43255e-14	8.65279e-13		ENDOG	-1.44112	1.41527e-06	5.35943e-06							MMACHC	1.11857	7.18013e-40	1.78182e-38
	CES1	-2.00073	9.88646e-10	1.62154e-08		ZNF711	-1.44159	9.96343e-06	3.31989e-05							AFP	1.11824	1.73708e-05	3.54479e-05
	LOC105379426	-2.00135	7.265e-10	1.23554e-08		TBC1D19	-1.44259	4.17352e-09	2.23778e-08							GPR89A	1.11782	1.21734e-31	1.79385e-30
	FAM189A2	-2.00149	7.79929e-14	3.83763e-12		LOXL2	-1.44265	2.08431e-10	1.32291e-09							NIPAL4	1.11725	2.37554e-06	5.30752e-06
	PEBP4	-2.00457	7.21851e-06	4.39544e-05		PHLDA1	-1.44332	3.85469e-10	2.36898e-09							TMTC4	1.1165	2.46447e-29	3.12882e-28
	FIBIN	-2.00777	1.22473e-15	9.80466e-14		HMGCR	-1.44353	2.1982e-20	4.00324e-19							POLR2H	1.11649	5.39554e-39	1.26428e-37
	MMRN2	-2.00842	3.24043e-24	3.44065e-21		NLE1	-1.44365	5.73068e-14	5.3924e-13							NFE2L3	1.11608	1.85478e-14	8.36041e-14
	HIGD1B	-2.00899	2.46863e-11	6.20844e-10		NUP62CL	-1.44405	1.48732e-05	4.8262e-05							ARMC12	1.11521	2.89463e-11	1.00412e-10
	STX11	-2.01087	5.60485e-20	1.31742e-17		MIS18A	-1.44776	3.61584e-26	1.10452e-24							CCHCR1	1.11516	1.56994e-27	1.7562e-26
	SLC19A3	-2.01463	5.59027e-15	3.83599e-13		LCK	-1.44821	5.76423e-10	3.47029e-09							PUSL1	1.11479	2.28442e-20	1.58732e-19
	NR4A1	-2.0153	1.45704e-06	1.06117e-05		ULBP2	-1.45011	3.44949e-08	1.64731e-07							NECAB2	1.11414	5.14522e-05	0.000100209
	ARHGEF26	-2.02665	4.78998e-20	1.16425e-17		SMS	-1.45082	3.46738e-19	5.65821e-18							CALCB	1.11395	0.000196366	0.000359974
	GRK5	-2.02753	3.90883e-21	1.3059e-18		SLC2A2	-1.45415	2.19049e-13	1.93769e-12							EFNA5	1.11394	3.90813e-11	1.34305e-10
	SLC27A6	-2.02798	3.22026e-08	3.61522e-07		ST6GALNAC2	-1.45519	6.9554e-08	3.18658e-07							SFN	1.11356	7.49637e-10	2.29671e-09
	HSPA12B	-2.04396	6.21885e-28	3.13647e-24		LSM4	-1.45573	1.86127e-23	4.51732e-22							TMEM270	1.11355	7.22209e-06	1.53067e-05
	TRIM58	-2.04428	2.22725e-10	4.29977e-09		PFKFB4	-1.45764	3.52672e-16	4.23411e-15							ATAD3A	1.11344	1.25912e-21	9.51768e-21
	ADGRB3	-2.04553	3.14893e-10	5.8606e-09		MKI67	-1.45878	1.42296e-29	5.65625e-28							H2BC14	1.11344	9.01759e-07	2.10154e-06
	SEMA3G	-2.0471	3.521e-22	1.57851e-19		HAMP	-1.45919	5.5768e-20	9.81042e-19							SLC34A1	1.11302	1.01314e-08	2.80167e-08
	HSPB3	-2.05289	2.91745e-09	4.30554e-08		RSL1D1	-1.46474	5.49964e-19	8.71092e-18							AHSG	1.11264	9.03551e-07	2.10518e-06
	TGFBR3	-2.05425	6.844e-16	5.75295e-14		FOXF2	-1.46526	2.85016e-13	2.48752e-12							EXOSC5	1.11231	7.78254e-17	4.20956e-16
	DCC	-2.05559	3.59425e-15	2.59894e-13		CCDC28B	-1.46561	2.57499e-10	1.61288e-09							ALB	1.11191	0.00311457	0.00491594
	FAM162B	-2.05574	1.71434e-17	2.12178e-15		TEAD4	-1.46596	8.04438e-10	4.75078e-09							SLC25A39	1.1116	2.41491e-28	2.86648e-27
	KCNT2	-2.05693	5.48195e-18	7.68006e-16		H3C8	-1.46788	4.27411e-07	1.75116e-06							VAX2	1.11143	8.1718e-07	1.91109e-06
	LRRC36	-2.06064	1.13632e-06	8.51563e-06		CTNNAL1	-1.46812	9.99584e-20	1.72899e-18							TRPV1	1.11141	5.5672e-09	1.57201e-08
	KIAA0408	-2.0613	3.20008e-06	2.13275e-05		SCARB1	-1.46904	1.12188e-20	2.11132e-19							C8orf76	1.11097	2.69543e-23	2.27869e-22
	TINCR	-2.06253	4.62436e-15	3.2734e-13		C1orf112	-1.46974	3.12367e-13	2.71097e-12							SLC9A7	1.11075	9.3398e-22	7.11053e-21
	TSPAN7	-2.06417	4.74084e-12	1.41353e-10		BAGE	-1.47245	1.7524e-09	9.87874e-09							GALR2	1.11066	8.74501e-08	2.22831e-07
	MYRIP	-2.06699	4.52073e-07	3.74851e-06		ECI2	-1.47276	7.81704e-14	7.24025e-13							BAIAP2L1	1.11056	1.27151e-28	1.54065e-27
	ZBED2	-2.06773	7.88828e-12	2.23823e-10		CPOX	-1.47461	2.11373e-18	3.1357e-17							H2AC21	1.11047	6.64982e-06	1.41286e-05
	SEMA6A	-2.07025	9.05939e-18	1.21843e-15		PRKAR2B	-1.47613	1.69381e-08	8.4195e-08							ITGB4	1.10991	1.69161e-07	4.19961e-07
	VIPR1	-2.07692	7.86606e-11	1.70451e-09		NMD3	-1.47761	6.80021e-13	5.64878e-12							HDHD3	1.10951	3.70644e-26	3.81759e-25
	CCDC141	-2.08005	9.79011e-13	3.5206e-11		PPM1D	-1.47789	5.26996e-45	5.58616e-43							BATF	1.10934	1.93062e-12	7.42414e-12
	SLC46A2	-2.08227	9.44344e-06	5.58195e-05		RHOBTB3	-1.4781	1.20529e-09	6.93643e-09							KRT17	1.10872	0.00111486	0.0018682
	KRT4	-2.08417	2.10427e-07	1.89813e-06		SSX1	-1.47847	7.16368e-07	2.82943e-06							HOXD11	1.10782	4.99208e-05	9.73731e-05
	CYP4B1	-2.08595	0.000316552	0.00124949		DES	-1.48182	1.19992e-21	2.4638e-20							GPX8	1.10772	3.82948e-15	1.82062e-14
	SH3GL3	-2.09718	1.89089e-17	2.31193e-15		CKAP2	-1.4841	2.58494e-20	4.68007e-19							LRRC20	1.10747	2.17262e-22	1.72227e-21
	GPER1	-2.09764	3.72444e-16	3.35715e-14		HOXC10	-1.48436	3.00158e-05	9.27857e-05							ELAVL4	1.10695	6.02728e-08	1.56113e-07
	SFTPC	-2.10351	0.000713513	0.00254094		NAA80	-1.4849	1.64197e-12	1.30957e-11							BARD1	1.10651	2.16996e-26	2.28054e-25
	CRTAC1	-2.10998	3.77542e-09	5.44427e-08		COLEC10	-1.4852	6.07363e-11	4.11388e-10							INTS8	1.10631	5.0484e-39	1.18601e-37
	FENDRR	-2.11458	3.94508e-23	2.62318e-20		PTGFR	-1.49202	1.89444e-05	6.05381e-05							OCLM	1.10563	1.43003e-10	4.67516e-10
	RASIP1	-2.13439	2.50196e-25	3.88265e-22		MUC16	-1.49272	0.0059257	0.0119867							DUS4L	1.10478	2.50825e-29	3.18217e-28
	AQP4	-2.1366	0.000181662	0.000762239		RGS20	-1.49304	2.00152e-06	7.40761e-06							GABRD	1.10407	5.22214e-09	1.47943e-08
	MMRN1	-2.14033	2.71364e-10	5.11157e-09		TMEM38B	-1.49371	7.4654e-15	7.71549e-14							PPM1J	1.10389	2.08863e-12	8.00618e-12
	UGT2B4	-2.14463	3.41077e-07	2.9243e-06		PHC1	-1.49405	7.71537e-23	1.79861e-21							SYT5	1.10364	0.000279615	0.000503592
	CLEC14A	-2.15192	3.94864e-21	1.3059e-18		GDF11	-1.49426	3.2367e-09	1.76137e-08							CARD17	1.10356	8.65432e-09	2.40833e-08
	LDB3	-2.15413	4.59518e-10	8.26969e-09		GPM6B	-1.49495	2.57108e-05	8.03591e-05							SLC5A6	1.10265	6.33191e-39	1.47794e-37
	KANK3	-2.1553	1.60611e-19	3.24016e-17		BSG	-1.49524	2.0271e-21	4.04833e-20							PMEL	1.10262	3.93536e-16	2.01405e-15
	SSTR1	-2.15845	1.81319e-11	4.68365e-10		STIL	-1.4959	1.35215e-25	3.95505e-24							CCT5	1.10255	1.80107e-26	1.90616e-25
	NR4A3	-2.16453	7.46225e-07	5.85089e-06		MTTP	-1.49604	4.78962e-09	2.5472e-08							TRAP1	1.10231	1.02286e-44	3.38444e-43
	CCM2L	-2.17146	8.08915e-25	9.59944e-22		BDNF	-1.49706	2.9193e-07	1.22771e-06							PVRIG	1.10213	4.36898e-10	1.36439e-09
	CSF3	-2.17329	6.02575e-10	1.0525e-08		EMC1	-1.49814	2.39404e-06	8.74597e-06							IGSF9B	1.10196	3.27323e-05	6.50834e-05
	ACKR1	-2.19208	1.61236e-06	1.16088e-05		CPEB1	-1.5054	9.18142e-13	7.50613e-12							AC087289.3	1.10131	1.04397e-09	3.15707e-09
	PKHD1L1	-2.19601	6.89094e-08	7.0783e-07		AKR1D1	-1.5059	1.31378e-16	1.66261e-15							VARS1	1.10002	1.39461e-32	2.19278e-31
	CDH5	-2.19894	4.44433e-27	1.7932e-23		NUP155	-1.50857	6.20265e-14	5.81007e-13							CCR3	1.09994	1.17398e-07	2.95556e-07
	FGFBP2	-2.20174	2.80995e-14	1.59564e-12		ITGB3BP	-1.51081	2.384e-29	9.2976e-28							MTFR1	1.09973	7.71819e-24	6.83179e-23
	AFF3	-2.20245	8.84694e-11	1.89669e-09		HMGA1	-1.5125	2.87884e-11	2.03323e-10							ADGRG7	1.09927	3.42257e-05	6.79102e-05
	S1PR1	-2.20505	4.95271e-23	2.9387e-20		FOXH1	-1.51489	2.22948e-07	9.54434e-07							PAK1	1.0991	4.4995e-39	1.05982e-37
	TAC1	-2.20884	4.44165e-11	1.03233e-09		CPB2	-1.51577	7.46788e-05	0.000217512							IRF7	1.09902	5.35061e-17	2.93366e-16
	BDNF	-2.20978	7.68882e-16	6.3833e-14		MRPL39	-1.51836	8.18542e-35	4.72166e-33							MLLT11	1.099	4.7841e-10	1.49068e-09
	CFD	-2.21144	1.36407e-13	6.08204e-12		PSRC1	-1.52087	1.91768e-34	1.07616e-32							ODAPH	1.09847	2.97589e-07	7.22323e-07
	RNF182	-2.21336	4.30761e-18	6.20727e-16		FTCD	-1.52176	4.44896e-11	3.06193e-10							CNOT11	1.09726	2.92202e-56	2.12005e-54
	NTNG1	-2.21657	2.84511e-11	7.00036e-10		FABP7	-1.52663	9.51717e-15	9.69859e-14							NPAS2	1.09651	3.97214e-11	1.36453e-10
	ERVFRD-1	-2.22098	1.88552e-13	8.02498e-12		NR1H4	-1.52849	4.86255e-07	1.97141e-06							TM4SF4	1.09619	0.0159482	0.0228649
	OGN	-2.23046	2.0663e-07	1.86909e-06		HOXA1	-1.52889	2.31542e-05	7.28829e-05							PLEKHS1	1.09609	0.00176769	0.00288744
	LRRN3	-2.23208	3.03969e-14	1.70815e-12		NDC1	-1.52965	1.41972e-19	2.38582e-18							MMP8	1.09605	7.62448e-05	0.000145977
	PTPRB	-2.23852	7.84897e-20	1.77916e-17		ZNF257	-1.52972	9.11805e-08	4.10461e-07							C1orf56	1.09585	6.71978e-22	5.17916e-21
	CFP	-2.24408	8.34077e-11	1.7957e-09		IL5RA	-1.53255	4.48886e-26	1.36448e-24							SLC27A2	1.09446	8.99625e-08	2.28986e-07
	DUOX1	-2.2442	9.95362e-08	9.79056e-07		ENO2	-1.53269	1.51241e-09	8.58438e-09							DLG5	1.09418	2.40779e-22	1.90202e-21
	ADAMTS1	-2.2563	1.34537e-13	6.03146e-12		RHAG	-1.53343	8.67746e-48	1.09814e-45							EPHB3	1.09392	3.57274e-13	1.45274e-12
	TRHDE	-2.2672	5.80001e-13	2.19943e-11		PRAMEF11	-1.5343	6.16515e-47	7.35194e-45							DUS1L	1.09371	6.61595e-29	8.15862e-28
	MFAP4	-2.27414	3.69371e-08	4.07196e-07		MAGEB2	-1.53496	5.69569e-12	4.30194e-11							CLNK	1.09224	3.14376e-10	9.93097e-10
	TAL1	-2.27967	1.47127e-23	1.09931e-20		WHRN	-1.53638	1.46814e-10	9.54293e-10							PDF	1.0917	1.97902e-13	8.24563e-13
	LRRTM4	-2.28221	2.11467e-17	2.53937e-15		PDE2A	-1.53665	1.39061e-10	9.06269e-10							CENPN	1.09147	6.25914e-17	3.40595e-16
	INMT	-2.28406	2.26805e-11	5.7482e-10		CDH2	-1.53749	1.62618e-15	1.7943e-14							CSTF2	1.09123	3.06988e-46	1.13649e-44
	SLC14A1	-2.29469	2.98922e-10	5.60451e-09		NID2	-1.53763	1.96326e-11	1.40823e-10							ZNF648	1.08931	3.76261e-07	9.05614e-07
	INSC	-2.30367	8.03092e-12	2.27231e-10		BNIP3	-1.53924	3.27105e-11	2.29714e-10							COA6	1.08778	1.34953e-21	1.01628e-20
	TEK	-2.30885	1.70724e-22	8.83124e-20		SULT2A1	-1.53928	2.03709e-12	1.6061e-11							MZT2A	1.08736	2.44758e-20	1.69808e-19
	APOLD1	-2.31801	1.13394e-17	1.47588e-15		FSCN1	-1.53945	3.43943e-09	1.86433e-08							KIF22	1.08608	3.03778e-31	4.38343e-30
	MYCT1	-2.3245	4.28018e-19	7.99521e-17		UGT2B15	-1.53957	1.09218e-08	5.54222e-08							UCN	1.08594	1.14574e-09	3.45615e-09
	ASPA	-2.32789	2.01286e-15	1.57393e-13		HPR	-1.54124	7.10788e-07	2.81097e-06							DPYSL4	1.08568	1.09929e-08	3.03341e-08
	ECRG4	-2.33392	6.96071e-06	4.2579e-05		TCF7	-1.54193	3.65352e-31	1.67199e-29							AKR1D1	1.08555	1.55163e-09	4.63949e-09
	TTLL7	-2.3371	1.56054e-16	1.57412e-14		RPA3	-1.544	1.7889e-20	3.29658e-19							C1orf131	1.08515	4.88635e-51	2.4937e-49
	ADGRL3	-2.33711	5.88421e-12	1.70313e-10		GHR	-1.54458	7.03858e-10	4.19272e-09							ERV3-1	1.08507	3.42657e-09	9.89363e-09
	KL	-2.34383	1.29814e-19	2.72854e-17		MCM5	-1.54772	1.38848e-18	2.10255e-17							RAB15	1.08484	2.50187e-12	9.5356e-12
	ACADL	-2.34554	9.2571e-11	1.97622e-09		HSPE1	-1.54793	3.60471e-21	7.04025e-20							MDFI	1.08451	4.7674e-09	1.35693e-08
	MAMDC2	-2.34933	8.65248e-09	1.13569e-07		STEAP1B	-1.54866	3.50181e-08	1.67036e-07							SLC26A1	1.08437	8.36608e-17	4.51708e-16
	LOC101926959	-2.35398	0.000550921	0.00202853		POLE2	-1.5499	6.92643e-17	9.00082e-16							DMRT1	1.08424	2.3247e-06	5.19906e-06
	HYAL1	-2.35604	5.10464e-11	1.16759e-09		LOC100996756	-1.55148	1.55585e-05	5.03278e-05							SLC39A4	1.08381	6.25737e-11	2.11142e-10
	LINC01996	-2.37138	6.30934e-15	4.2713e-13		PIPOX	-1.55177	1.56878e-24	4.16616e-23							APELA	1.08379	0.000136637	0.000254614
	ABCA8	-2.38066	6.43835e-10	1.11683e-08		CD320	-1.55435	1.50474e-14	1.49773e-13							SYNPR	1.08268	4.66209e-08	1.22136e-07
	RERGL	-2.38684	1.89381e-07	1.73033e-06		RAD54B	-1.55773	4.70384e-17	6.22594e-16							ALDOA	1.08227	1.4139e-21	1.06254e-20
	CDO1	-2.38813	3.45587e-16	3.15469e-14		FH	-1.5589	1.40256e-26	4.49472e-25							CPD	1.08187	2.29149e-13	9.49278e-13
	SCN1A	-2.39732	4.73456e-07	3.90016e-06		FEN1	-1.55997	1.69856e-25	4.8876e-24							TMEM92	1.08182	2.37533e-10	7.58846e-10
	PROK2	-2.40235	9.25616e-14	4.4041e-12		UBE2C	-1.5608	1.71002e-10	1.09941e-09							H1-2	1.08181	5.2285e-09	1.481e-08
	SOX7	-2.41125	1.04949e-14	6.55492e-13		MCM6	-1.56105	1.03175e-16	1.31504e-15							SLC22A11	1.08176	5.19702e-07	1.23685e-06
	EDNRB	-2.43094	4.86876e-24	4.52803e-21		C20orf27	-1.56266	5.26687e-24	1.33852e-22							MRGBP	1.08133	8.89839e-34	1.50382e-32
	FOXF1	-2.44453	9.6012e-26	1.87988e-22		HHEX	-1.5636	3.28043e-23	7.85403e-22							MTG1	1.08128	1.5199e-24	1.42125e-23
	GPA33	-2.44544	3.54409e-13	1.42144e-11		SPAG5	-1.56424	4.71421e-14	4.4939e-13							MMP16	1.08025	1.74749e-08	4.73883e-08
	NECAB1	-2.45095	7.2832e-11	1.60581e-09		TMEM255A	-1.56674	9.79547e-08	4.38727e-07							SLC34A3	1.08001	5.08692e-06	1.0947e-05
	CETP	-2.45558	2.51813e-08	2.91122e-07		DNAJC6	-1.57024	1.68168e-09	9.50167e-09							NSMF	1.07969	3.58539e-21	2.632e-20
	FHL5	-2.46765	3.3687e-19	6.47239e-17		P2RX5	-1.57037	3.88109e-06	1.37799e-05							FOXA1	1.07913	1.0705e-10	3.54206e-10
	BCHE	-2.4773	7.28196e-10	1.23554e-08		MAGEC2	-1.57094	4.30727e-12	3.29746e-11							SNRPE	1.07871	5.46061e-34	9.38644e-33
	PDK4	-2.48357	3.16582e-15	2.32244e-13		HS3ST3A1	-1.57566	2.44569e-07	1.0391e-06							ZGRF1	1.07837	1.04385e-17	6.00962e-17
	ZBTB16	-2.48876	2.44823e-13	1.01627e-11		KCNH2	-1.57767	9.74198e-16	1.11252e-14							OPLAH	1.0775	2.85196e-12	1.08311e-11
	ARC	-2.48893	1.60627e-10	3.2405e-09		GMPS	-1.58141	3.48738e-21	6.84343e-20							SOWAHB	1.07583	4.272e-11	1.46198e-10
	GDF10	-2.49961	1.67303e-12	5.68211e-11		FGL1	-1.58418	0.000168627	0.000460439							SH3D21	1.07566	1.19517e-17	6.86546e-17
	HBB	-2.50069	4.26964e-11	9.95788e-10		PSIP1	-1.58603	3.50587e-21	6.85802e-20							SLC16A3	1.07467	4.70914e-13	1.899e-12
	ADAMTSL3	-2.5016	1.8541e-19	3.70343e-17		CCNG1	-1.58637	1.20078e-22	2.71754e-21							TMED3	1.07466	1.07781e-26	1.15423e-25
	SMTNL2	-2.52601	1.40368e-09	2.228e-08		H2AX	-1.5875	4.41068e-18	6.4128e-17							DSG3	1.07445	0.0015129	0.00248949
	CCDC85A	-2.52853	2.65058e-18	3.99051e-16		IPO5	-1.58805	1.49755e-28	5.57737e-27							TULP1	1.07442	3.00265e-09	8.71839e-09
	PTPN5	-2.53301	3.72038e-17	4.31351e-15		CEP76	-1.5889	2.45354e-08	1.19095e-07							SKP2	1.07411	1.08534e-17	6.24449e-17
	CLDN5	-2.54183	1.00709e-21	3.98373e-19		EYA1	-1.58953	5.19121e-08	2.42583e-07							CD24	1.07272	5.08729e-08	1.32756e-07
	FGFR4	-2.55281	2.54436e-13	1.05184e-11		GGH	-1.58984	6.45645e-09	3.36897e-08							ZNF93	1.07232	5.6399e-14	2.45874e-13
	RAMP3	-2.5572	1.37346e-21	5.22797e-19		LOC441601	-1.59154	4.12134e-10	2.52284e-09							LAGE3	1.07126	2.94798e-17	1.65142e-16
	COL6A6	-2.56828	2.08511e-09	3.17232e-08		TOP3B	-1.59315	8.5688e-11	5.71345e-10							P4HB	1.07117	3.32895e-30	4.45818e-29
	MASP1	-2.5683	2.72673e-21	9.48433e-19		SOX10	-1.59446	2.31323e-11	1.64783e-10							PTGFRN	1.07108	2.12551e-22	1.68641e-21
	FAM107A	-2.571	7.63301e-22	3.14262e-19		NDP	-1.59652	1.12483e-17	1.57807e-16							SPATA46	1.07078	2.2452e-07	5.50737e-07
	RSPO1	-2.58955	1.21332e-12	4.26436e-11		TIMP4	-1.60082	1.02433e-08	5.20859e-08							RAB5IF	1.07049	3.08441e-20	2.1244e-19
	ROBO4	-2.59057	5.09192e-24	4.52803e-21		TMPO	-1.60249	1.75369e-17	2.40058e-16							CLRN3	1.07033	1.80535e-05	3.67953e-05
	FAM189A1	-2.59576	8.28451e-23	4.54301e-20		POPDC3	-1.60594	1.73384e-07	7.51594e-07							BORA	1.07022	4.03399e-19	2.5926e-18
	MARCO	-2.60028	8.1554e-11	1.75965e-09		LIAS	-1.60787	1.31494e-07	5.79527e-07							PMCH	1.0695	1.67542e-09	4.99393e-09
	PPBP	-2.61676	1.8392e-08	2.21253e-07		FAM162A	-1.60952	1.06094e-24	2.86662e-23							MCMDC2	1.0692	7.06924e-13	2.81244e-12
	SH3GL2	-2.62045	1.64547e-13	7.15425e-12		SKP2	-1.61047	1.09558e-17	1.53878e-16							CDH18	1.0689	0.00095727	0.00161491
	AOC3	-2.62726	1.49027e-17	1.87905e-15		RAG1	-1.61126	6.64689e-10	3.96893e-09							CIART	1.06868	4.74137e-09	1.34979e-08
	FAT3	-2.64179	2.56684e-15	1.942e-13		EXOG	-1.61199	5.8516e-08	2.71296e-07							DKC1	1.06855	1.9194e-41	5.27792e-40
	CAVIN2	-2.64367	1.011e-15	8.19111e-14		PARPBP	-1.61217	3.33332e-16	4.01358e-15							DNAJB13	1.06817	2.57473e-06	5.72494e-06
	ANGPTL1	-2.64979	1.76262e-16	1.73459e-14		THOP1	-1.61226	7.47445e-24	1.86515e-22							ASPHD2	1.06809	2.34547e-13	9.70529e-13
	TCF21	-2.64995	5.38512e-13	2.06147e-11		CEP152	-1.6124	1.46282e-16	1.83623e-15							GNL3	1.06787	1.4946e-41	4.14769e-40
	BMPER	-2.65527	1.19601e-14	7.37867e-13		KNTC1	-1.61585	3.07568e-11	2.16362e-10							ETNK2	1.06751	3.48939e-09	1.00622e-08
	LINC00968	-2.66131	6.86532e-14	3.45389e-12		CSE1L	-1.61599	2.941e-31	1.36098e-29							COL6A3	1.06598	3.48707e-10	1.09771e-09
	CLIC5	-2.66189	4.30189e-12	1.3031e-10		RACGAP1	-1.61884	7.93274e-16	9.18598e-15							PSPH	1.06596	2.34261e-16	1.21929e-15
	IL6	-2.67645	4.74401e-11	1.09256e-09		PKLR	-1.62241	2.45419e-12	1.92031e-11							CABP7	1.06558	4.76796e-09	1.35693e-08
	FREM3	-2.68073	3.07441e-14	1.72183e-12		DONSON	-1.62339	1.04005e-26	3.36781e-25							NPIPB15	1.0654	0.00268408	0.00427568
	LOC101927069	-2.69206	9.67946e-15	6.17954e-13		NAALAD2	-1.62642	2.39511e-07	1.02076e-06							LTA	1.06528	3.62254e-10	1.13837e-09
	SCN4B	-2.713	1.41151e-10	2.87925e-09		RORB	-1.62916	9.87839e-21	1.86472e-19							ITGA2	1.06503	3.62515e-07	8.73692e-07
	GPD1	-2.71917	8.99549e-14	4.31057e-12		CTPS1	-1.63214	2.09854e-26	6.62241e-25							HGH1	1.06481	1.47078e-22	1.18199e-21
	SCGB1A1	-2.7388	0.00280847	0.0084351		RFC3	-1.63331	7.96983e-26	2.39907e-24							SLC5A5	1.06365	0.00206037	0.00333536
	CDH19	-2.75113	7.77966e-18	1.06767e-15		MCM3	-1.6387	3.8363e-34	2.11457e-32							CSAG3	1.06361	0.00113618	0.00190181
	PCOLCE2	-2.75279	6.75686e-14	3.40782e-12		ORC6	-1.63928	1.31655e-23	3.22684e-22							SPDYA	1.06275	1.14432e-12	4.47085e-12
	SCARA5	-2.7618	1.22382e-08	1.54405e-07		PFDN4	-1.64127	7.69104e-25	2.10561e-23							FBXL6	1.06271	2.04381e-17	1.15965e-16
	SLC5A9	-2.77695	5.23755e-10	9.30946e-09		GABRB1	-1.64276	1.92989e-20	3.55111e-19							RUSC1	1.06091	4.01502e-33	6.53471e-32
	KCNK3	-2.77917	4.03215e-24	4.06723e-21		SLIT1	-1.64461	2.67332e-34	1.48675e-32							SATB2	1.06087	1.58068e-11	5.61143e-11
	ADRB1	-2.78827	1.77924e-12	6.02255e-11		BCL11B	-1.64615	5.69858e-24	1.44232e-22							RTEL1	1.06043	3.13906e-18	1.88218e-17
	AGTR1	-2.81041	1.35893e-17	1.74619e-15		NCAPD3	-1.64667	2.34283e-23	5.64189e-22							REG1A	1.06021	0.00538283	0.00822935
	NXF3	-2.81449	4.35627e-12	1.31759e-10		SOAT2	-1.64775	1.21223e-12	9.77505e-12							KCNN1	1.05955	5.93273e-09	1.67183e-08
	HAS1	-2.81567	7.27781e-10	1.23554e-08		PMAIP1	-1.64872	8.91048e-07	3.47072e-06							JPT2	1.0592	1.19061e-39	2.93047e-38
	MCEMP1	-2.82168	3.77521e-12	1.16853e-10		CD70	-1.64897	6.0841e-12	4.58415e-11							KCNK1	1.05866	3.23542e-07	7.82898e-07
	DACH1	-2.83252	5.13639e-15	3.58552e-13		AHNAK	-1.6494	7.58838e-12	5.64893e-11							SLC13A5	1.05766	8.17464e-05	0.000155998
	GKN2	-2.8351	2.9342e-11	7.18382e-10		ODF2	-1.65112	2.37149e-08	1.15338e-07							CLDN12	1.05701	1.96852e-25	1.92442e-24
	FCN3	-2.83807	3.20813e-12	1.01922e-10		NUDT2	-1.65589	3.02846e-07	1.2713e-06							ICA1	1.05695	5.21391e-24	4.68164e-23
	RXFP1	-2.83997	5.58471e-15	3.83599e-13		PSMG1	-1.65597	1.00267e-34	5.70417e-33							ENC1	1.05661	1.8263e-16	9.57177e-16
	USHBP1	-2.84178	7.36053e-20	1.6874e-17		CHST7	-1.65672	1.94186e-06	7.204e-06							DMRT3	1.0561	0.000238578	0.000433311
	GPIHBP1	-2.8541	1.01823e-12	3.64217e-11		GCSH	-1.6575	1.34338e-25	3.93869e-24							NDP	1.05571	0.000721166	0.00123728
	TMEM132C	-2.86394	3.61592e-10	6.65581e-09		C2orf72	-1.66003	2.27873e-11	1.62418e-10							SERPINB7	1.05487	0.00314844	0.00496506
	ADH1B	-2.88856	3.80612e-06	2.49301e-05		TNC	-1.66291	1.94583e-06	7.21656e-06							CGB7	1.05487	3.08726e-07	7.48048e-07
	ADAMTS8	-2.90512	1.74323e-08	2.11092e-07		ETFB	-1.66629	5.35671e-16	6.32704e-15							B3GAT1	1.05476	0.000166782	0.000308024
	ALKAL2	-2.90653	1.964e-17	2.38686e-15		LOC389906	-1.66637	2.96745e-05	9.19369e-05							PARS2	1.05463	4.67688e-31	6.66345e-30
	MT1M	-2.9125	7.32393e-19	1.25214e-16		TUBB2A	-1.6673	5.65324e-11	3.85228e-10							SOHLH1	1.05429	9.34373e-06	1.95874e-05
	IGSF10	-2.94196	2.56278e-16	2.40367e-14		ARHGAP11A	-1.67086	3.10513e-12	2.40837e-11							CLCF1	1.05398	7.2314e-11	2.42559e-10
	LYVE1	-2.94393	8.65384e-19	1.45485e-16		EEF1E1	-1.67252	9.72492e-28	3.37839e-26							GFPT1	1.05342	2.24264e-30	3.05086e-29
	CCBE1	-2.96204	2.57357e-16	2.40367e-14		HDGFL3	-1.67328	4.47441e-18	6.49025e-17							H3C7	1.05331	1.22189e-05	2.53207e-05
	ADAMTS9-AS1	-2.98219	6.77714e-16	5.72059e-14		KHK	-1.67353	3.65443e-11	2.54906e-10							TAF1L	1.05275	3.13798e-06	6.9152e-06
	CD36	-3.00884	4.53701e-16	4.03214e-14		NEFH	-1.67522	5.29389e-06	1.8432e-05							MRPL12	1.05269	1.24574e-10	4.09339e-10
	HHIP	-3.03436	6.5905e-09	8.86379e-08		MSH2	-1.67792	7.33788e-23	1.71706e-21							A1CF	1.05195	0.0002712	0.00048942
	LGI3	-3.14699	2.84653e-22	1.33549e-19		GATA1	-1.67875	2.03687e-20	3.72036e-19							C1orf53	1.05157	1.42448e-11	5.07888e-11
	MME	-3.15384	1.17568e-11	3.20517e-10		TRIP13	-1.68131	1.40211e-15	1.56516e-14							PPIF	1.05156	2.89431e-30	3.89632e-29
	NCKAP5	-3.17194	1.51651e-18	2.42811e-16		SURF2	-1.68658	7.70752e-08	3.50142e-07							KHDC1	1.05147	3.85109e-18	2.29162e-17
	GRIA1	-3.1849	4.29058e-14	2.31439e-12		SLITRK5	-1.68662	2.14928e-08	1.05274e-07							CCDC194	1.05088	1.29891e-07	3.25692e-07
	DPP6	-3.1982	1.69731e-20	4.62723e-18		PSPH	-1.68678	2.79748e-16	3.39475e-15							PCDH8	1.05031	0.000572465	0.000993006
	CPB2	-3.25804	1.45576e-06	1.06062e-05		MSX1	-1.68703	1.17232e-19	1.99988e-18							NLRP11	1.05029	9.9024e-05	0.000187512
	WIF1	-3.29041	1.7743e-07	1.63075e-06		TUBG1	-1.68711	1.15645e-25	3.42299e-24							ELOVL4	1.04998	2.94599e-06	6.51435e-06
	STXBP6	-3.2964	3.55279e-19	6.76169e-17		RAD51	-1.68825	1.79251e-16	2.22529e-15							WNT10B	1.04953	3.1847e-09	9.22181e-09
	FLJ34503	-3.33327	6.0445e-15	4.10578e-13		HSPA4L	-1.69591	1.95131e-13	1.73727e-12							H4C2	1.04916	1.92925e-05	3.91968e-05
	SLC6A4	-3.34673	2.2441e-15	1.74798e-13		SERPINB5	-1.697	0.00178951	0.00405138							SLC5A3	1.04913	3.85588e-12	1.44627e-11
	TMEM100	-3.36321	1.01068e-14	6.37168e-13		NEIL3	-1.69836	5.26418e-16	6.22368e-15							ALKBH6	1.0489	2.18126e-19	1.42726e-18
	TNNC1	-3.50214	1.7847e-10	3.55424e-09		KIF20B	-1.69989	2.5231e-15	2.73289e-14							SEPTIN3	1.04877	8.76166e-07	2.04348e-06
	SGCG	-3.52801	4.93355e-14	2.61232e-12		TRIM37	-1.70103	1.27407e-36	8.36033e-35							MYPN	1.04873	4.77274e-05	9.33366e-05
	BTNL9	-3.59494	4.27381e-22	1.83446e-19		NPTX2	-1.7035	2.85284e-06	1.03212e-05							UGT1A1	1.04824	5.94464e-05	0.000114948
	CLDN18	-3.61543	1.2903e-07	1.22902e-06		APOBEC3B	-1.7062	2.70843e-10	1.69304e-09							TSPAN6	1.04818	1.00827e-22	8.18669e-22
	RTKN2	-3.65939	6.70594e-25	9.01904e-22		ETV4	-1.70821	2.0511e-07	8.83562e-07							TCF19	1.04809	2.92001e-20	2.01578e-19
	CD300LG	-3.68412	3.30128e-19	6.40384e-17		MXD3	-1.71043	4.89893e-30	2.03881e-28							CHRNB1	1.048	1.30152e-18	8.03718e-18
	GPM6A	-3.68973	5.58012e-15	3.83599e-13		HP1BP3	-1.71279	1.25084e-11	9.10916e-11							AC069503.2	1.04784	5.73604e-12	2.11614e-11
	CA4	-3.76834	2.59482e-22	1.27678e-19		GAS2	-1.71355	5.4743e-07	2.20429e-06							CASP14	1.04783	0.00189257	0.00307851
	FABP4	-3.84744	9.76275e-17	1.03117e-14		FKBP4	-1.71443	3.42259e-27	1.14105e-25							GCSH	1.04738	6.41395e-20	4.35127e-19
	SERTM1	-3.86661	1.09178e-25	1.87988e-22		RNFT1	-1.71526	4.60234e-07	1.87326e-06							SEC61A2	1.04727	1.64944e-23	1.4217e-22
	AGER	-4.63694	1.63775e-18	2.60157e-16		CDKN3	-1.72007	4.57503e-19	7.35922e-18							ARG2	1.04662	4.42069e-09	1.26507e-08
	SOSTDC1	-5.25438	2.97731e-15	2.19212e-13		ST3GAL6	-1.72202	8.18635e-11	5.47316e-10							GPR89B	1.04658	5.86848e-25	5.60359e-24
						PCOLCE2	-1.72205	2.37105e-12	1.85995e-11							C12orf45	1.0465	1.03072e-27	1.16965e-26
						KCNK15	-1.72449	3.87233e-09	2.0835e-08							MOGAT2	1.04621	1.68589e-06	3.82292e-06
						DHFR	-1.72559	8.28168e-32	3.98098e-30							C17orf78	1.04586	2.31496e-08	6.21889e-08
						KRT81	-1.72809	8.69406e-05	0.00025052							ZWILCH	1.04506	1.90669e-27	2.125e-26
						RFWD3	-1.72872	4.53008e-27	1.49819e-25							ADAM2	1.04293	5.94664e-05	0.000114974
						FBN2	-1.72926	9.26199e-21	1.7537e-19							KLHL23	1.04275	1.79683e-18	1.0963e-17
						ZAP70	-1.72999	7.49161e-15	7.73613e-14							CHPF	1.04266	4.5563e-15	2.152e-14
						APOM	-1.73057	4.68504e-36	2.96448e-34							FGF20	1.04199	8.01398e-06	1.68939e-05
						CCNF	-1.73653	1.18333e-15	1.33658e-14							TRIB3	1.04158	4.25883e-13	1.72434e-12
						NAV3	-1.73658	6.81092e-09	3.53871e-08							WDR87	1.04145	0.00146906	0.00242198
						PITX1	-1.73758	3.06982e-07	1.28578e-06							FAXC	1.04129	1.71933e-09	5.11804e-09
						CBS	-1.73902	7.08367e-15	7.32708e-14							TMEM262	1.04123	4.96876e-19	3.17081e-18
						CENPM	-1.7398	3.60001e-11	2.51393e-10							TUBG1	1.04045	8.22685e-23	6.73126e-22
						C1QBP	-1.74002	5.14347e-25	1.43025e-23							JPH3	1.04038	0.000337709	0.000603104
						CDK2	-1.74048	3.10825e-42	2.77328e-40							NAT9	1.04037	1.09715e-35	2.10862e-34
						HMGB2	-1.74297	5.89203e-21	1.13644e-19							DBN1	1.04022	6.73195e-17	3.65553e-16
						CCNE2	-1.74613	6.29451e-13	5.26042e-12							TMPRSS11A	1.0402	3.07684e-06	6.7876e-06
						CENPU	-1.74827	1.36288e-17	1.89276e-16							MSLNL	1.0399	0.00591908	0.00899665
						CA14	-1.75072	9.27942e-16	1.06559e-14							CAD	1.03964	1.03999e-25	1.03862e-24
						STMN1	-1.76161	2.71022e-25	7.70921e-24							NFATC4	1.03961	3.92131e-16	2.00744e-15
						FAM169A	-1.76259	5.81345e-09	3.05631e-08							MCM7	1.03929	8.74947e-20	5.89806e-19
						CENPI	-1.76457	4.06381e-10	2.49132e-09							ZNF92	1.03918	6.95683e-27	7.56665e-26
						ESPL1	-1.76692	4.77726e-23	1.13501e-21							AANAT	1.03899	2.90755e-09	8.46131e-09
						FGF2	-1.77	1.79083e-11	1.29278e-10							ANKRD23	1.03898	1.56654e-15	7.68843e-15
						TOX	-1.77043	8.93472e-17	1.14708e-15							CRHR1	1.03785	4.46494e-05	8.76016e-05
						RPRM	-1.77309	4.47317e-11	3.07518e-10							GET4	1.03766	2.27145e-24	2.09582e-23
						C9orf40	-1.77417	2.14301e-30	9.16468e-29							ITM2C	1.03749	1.35338e-16	7.19331e-16
						HAUS6	-1.77674	5.82645e-11	3.95943e-10							WDR76	1.03747	1.15866e-17	6.66001e-17
						PTPRZ1	-1.77877	1.92528e-06	7.14891e-06							TMEM200C	1.03746	4.74818e-08	1.2432e-07
						XRCC3	-1.78059	5.98145e-11	4.06031e-10							GJB4	1.03739	0.00121109	0.00201896
						SLC27A6	-1.78569	4.2584e-10	2.60289e-09							H1-0	1.03703	1.78686e-23	1.53283e-22
						MPPED2	-1.78643	9.79871e-10	5.71876e-09							CEP85	1.03695	6.19403e-30	8.15608e-29
						HOXA11	-1.78654	5.05785e-14	4.80146e-13							KDM5B	1.03693	2.42485e-36	4.87289e-35
						CITED1	-1.78657	4.56969e-13	3.87112e-12							SLC28A3	1.03626	2.24375e-05	4.53215e-05
						TRAIP	-1.79144	8.35826e-13	6.88308e-12							FAM241B	1.03585	1.5521e-16	8.2037e-16
						CDKAL1	-1.79316	2.7166e-06	9.8628e-06							ANKRD34A	1.03567	3.62561e-11	1.24881e-10
						TACC3	-1.79319	4.41889e-11	3.04631e-10							HEATR1	1.03496	1.62132e-34	2.90872e-33
						FGF14	-1.79739	1.98235e-10	1.26168e-09							PCDH7	1.03495	9.16834e-06	1.92264e-05
						SLC30A10	-1.8017	3.97999e-11	2.76371e-10							RNF103-CHMP3	1.0349	4.56058e-09	1.30201e-08
						ELOVL6	-1.80241	1.84097e-11	1.32588e-10							CBX4	1.03453	3.0297e-33	4.96685e-32
						CDC25C	-1.80358	2.20399e-19	3.64938e-18							BHMT2	1.03379	0.00337675	0.00530565
						CA8	-1.80702	3.44571e-08	1.64613e-07							GGN	1.03352	2.44387e-13	1.00778e-12
						EXO1	-1.81337	4.09875e-21	7.98001e-20							FANCF	1.03323	8.85211e-45	2.94516e-43
						LINC01260	-1.81455	9.68132e-15	9.85778e-14							BRCA2	1.03257	8.69704e-15	4.02547e-14
						MVD	-1.81572	3.88629e-09	2.0901e-08							NIPAL1	1.03249	1.1791e-10	3.88504e-10
						HOXA10	-1.81592	1.2181e-07	5.39337e-07							FAM83H	1.03239	9.15027e-19	5.71607e-18
						MCM7	-1.81802	6.60762e-32	3.22629e-30							ACAD8	1.03216	1.61139e-15	7.8957e-15
						MLLT11	-1.82741	2.91406e-10	1.81245e-09							PRSS27	1.03208	1.03052e-09	3.11796e-09
						PIR	-1.83515	2.95643e-10	1.83788e-09							OXCT2	1.03175	7.22806e-08	1.85988e-07
						MATN3	-1.83655	2.40326e-09	1.33297e-08							KISS1	1.03132	2.3412e-05	4.72318e-05
						BCAS3	-1.83815	1.32077e-55	2.34002e-53							CHAC1	1.0309	5.1899e-10	1.61239e-09
						ZWINT	-1.84759	1.24777e-18	1.90108e-17							LRRC69	1.03065	7.17992e-12	2.62735e-11
						NASP	-1.84952	2.69835e-25	7.6931e-24							TNFRSF13B	1.0304	6.62205e-06	1.40779e-05
						NLGN4X	-1.85613	5.35808e-08	2.49721e-07							URB1	1.03037	2.37592e-25	2.31019e-24
						RANBP1	-1.85629	2.28746e-24	5.9977e-23							SLC38A8	1.03021	0.000359614	0.000641025
						RHBG	-1.85823	1.55127e-22	3.46645e-21							BCL2L14	1.02988	2.53173e-08	6.77906e-08
						ANGPT1	-1.86181	4.79172e-26	1.44944e-24							LIMK1	1.02973	9.3109e-21	6.61986e-20
						VRK1	-1.86904	9.73745e-23	2.2324e-21							LYSMD1	1.02951	1.77871e-23	1.52802e-22
						SERPINA10	-1.86907	1.91751e-10	1.22456e-09							TPO	1.02759	3.54716e-05	7.02511e-05
						TBX3	-1.86949	1.52525e-07	6.66295e-07							BRSK2	1.02753	1.75887e-05	3.58805e-05
						SLC39A6	-1.86951	4.4196e-28	1.57506e-26							KRTAP2-3	1.02744	2.03522e-06	4.57887e-06
						RNASEH2A	-1.87057	1.22595e-30	5.31616e-29							ZBP1	1.02708	3.21379e-10	1.01433e-09
						PAICS	-1.87108	5.90477e-32	2.8945e-30							DMGDH	1.02691	9.9081e-06	2.07344e-05
						RAB3B	-1.87471	3.62588e-12	2.78786e-11							CAGE1	1.02656	2.04889e-07	5.04433e-07
						POGLUT2	-1.87624	1.16865e-16	1.48196e-15							SFRP2	1.02572	0.000154282	0.000285931
						PODXL	-1.87632	1.3314e-43	1.29e-41							NR5A1	1.02533	7.0379e-06	1.49321e-05
						AGMAT	-1.87852	8.03178e-28	2.80592e-26							ASAH2	1.02478	9.82105e-09	2.71919e-08
						RNFT2	-1.87895	2.35691e-08	1.14674e-07							DEPDC4	1.02474	3.15999e-17	1.7658e-16
						BRCA1	-1.88129	1.61816e-14	1.60548e-13							AP1S1	1.02421	1.01925e-23	8.96052e-23
						ARHGAP19	-1.88589	3.69856e-11	2.57694e-10							TMEM74	1.02408	3.57495e-05	7.07936e-05
						FXYD2	-1.88605	3.67712e-09	1.9845e-08							MEP1A	1.02341	6.54573e-06	1.39255e-05
						KIF2C	-1.88656	8.59605e-22	1.78573e-20							PTRH2	1.02331	3.23557e-33	5.28516e-32
						NRCAM	-1.88832	6.93473e-13	5.74512e-12							TCTE3	1.02327	8.19123e-17	4.42665e-16
						PSMD6	-1.89076	1.20005e-71	4.25229e-69							ZFP57	1.02299	0.00180901	0.00295173
						APLP1	-1.8934	6.55166e-08	3.01386e-07							RNF43	1.02235	3.71653e-12	1.39793e-11
						MATK	-1.89992	4.69593e-14	4.47992e-13							REXO5	1.02176	1.4691e-20	1.03352e-19
						ELOVL2	-1.89992	1.90297e-18	2.85032e-17							TPI1	1.02168	1.60173e-23	1.38321e-22
						PCNA	-1.9004	3.41585e-28	1.23149e-26							OMP	1.02064	1.16617e-08	3.20963e-08
						KRT23	-1.904	4.08582e-08	1.93258e-07							SCLY	1.02024	1.6893e-23	1.45397e-22
						GMNN	-1.90618	2.43798e-24	6.36544e-23							OPRD1	1.02007	2.60391e-05	5.23099e-05
						RFC4	-1.90735	1.34763e-24	3.60201e-23							FABP7	1.01962	0.00019908	0.000364579
						CEP55	-1.90997	6.63088e-11	4.4689e-10							H2BC12	1.01945	6.20941e-11	2.09642e-10
						FAR2	-1.91092	2.34042e-08	1.14051e-07							DNM1	1.01942	4.95536e-12	1.83827e-11
						INTS13	-1.91417	1.61407e-25	4.67702e-24							EFCAB13	1.0194	8.22309e-13	3.25429e-12
						ITGA4	-1.91635	2.39866e-14	2.34978e-13							ZSCAN2	1.01928	1.17808e-27	1.32606e-26
						MPP6	-1.92338	9.05738e-10	5.30608e-09							SERPINH1	1.01894	1.78401e-22	1.42421e-21
						CDKN2C	-1.92622	1.71207e-23	4.17154e-22							TNFSF4	1.0189	3.32325e-12	1.25655e-11
						MPHOSPH9	-1.92981	6.45706e-09	3.36897e-08							STPG4	1.01878	3.07945e-05	6.13988e-05
						SATB2	-1.9349	5.12609e-14	4.85667e-13							OLFM4	1.01872	0.00787651	0.0117874
						PPM1E	-1.93553	4.27735e-13	3.64089e-12							MAPK8IP3	1.01868	9.17559e-12	3.3213e-11
						FPR2	-1.93659	2.62348e-14	2.55187e-13							ALG3	1.01827	4.68177e-25	4.48943e-24
						SMC2	-1.93893	1.14212e-22	2.60377e-21							THNSL1	1.01738	5.70579e-23	4.7155e-22
						SAGE1	-1.94167	2.00458e-13	1.78086e-12							NOP2	1.01725	2.11557e-25	2.06483e-24
						GBE1	-1.94185	4.63843e-32	2.31027e-30							IGFL3	1.01716	1.75031e-06	3.96154e-06
						PDE4DIP	-1.94205	1.08582e-09	6.28678e-09							CLDN4	1.01694	5.01083e-14	2.19243e-13
						KIF18A	-1.94952	8.48648e-12	6.27979e-11							BOLA2B	1.01676	3.37563e-09	9.74811e-09
						CDCA3	-1.9504	1.88955e-10	1.20795e-09							ESRP1	1.01646	9.39826e-23	7.66542e-22
						BMX	-1.95089	1.74026e-18	2.61926e-17							MFSD9	1.01576	4.01566e-35	7.43308e-34
						PFAS	-1.95519	4.97651e-17	6.56582e-16							CACNB3	1.01574	1.00651e-16	5.39734e-16
						FANCI	-1.95609	3.82459e-20	6.80525e-19							HYOU1	1.01462	1.22194e-22	9.86836e-22
						HIRA	-1.96106	1.5041e-22	3.36711e-21							AIMP2	1.01457	1.04457e-25	1.04203e-24
						H2BC11	-1.96134	3.24852e-13	2.80754e-12							AL031708.1	1.01373	7.56872e-10	2.31796e-09
						ACAT2	-1.96338	8.92127e-39	6.66516e-37							ASIC1	1.01359	2.99964e-09	8.71247e-09
						PDK1	-1.96586	2.57572e-09	1.42226e-08							PKP2	1.01302	0.000104117	0.000196632
						NCAPD2	-1.96911	1.3805e-32	7.1636e-31							BOLA2-SMG1P6	1.01296	9.03175e-15	4.17308e-14
						KLF1	-1.97203	9.18033e-42	8.07478e-40							CHRNG	1.01279	4.64858e-08	1.218e-07
						GINS4	-1.9752	3.61249e-19	5.86156e-18							MAGEC3	1.01264	4.87505e-05	9.52342e-05
						PTTG1	-1.98045	6.22025e-28	2.18537e-26							MRPL15	1.01242	1.67302e-21	1.25206e-20
						KIF20A	-1.98064	5.28745e-20	9.32788e-19							BLK	1.01199	2.16924e-05	4.38765e-05
						CAV1	-1.98487	4.52291e-16	5.38839e-15							ZNF681	1.01165	8.20921e-14	3.53366e-13
						DSCAM	-1.98552	3.96865e-25	1.10854e-23							AVPR1B	1.01144	1.24472e-06	2.86387e-06
						ATAD2	-1.98935	9.61569e-14	8.84672e-13							SFRP4	1.01103	9.58019e-06	2.00714e-05
						NCAPG2	-1.99114	2.81636e-24	7.32252e-23							KIAA1549L	1.01005	1.56873e-05	3.21652e-05
						HIC2	-1.99121	9.63048e-25	2.6135e-23							AVL9	1.0097	2.42209e-31	3.50902e-30
						POLR3G	-1.99324	3.18023e-25	8.98432e-24							TMEM215	1.0096	0.000166298	0.000307193
						AURKA	-1.99547	1.0471e-17	1.4757e-16							GJA3	1.00956	2.88274e-05	5.76102e-05
						PTTG3P	-1.99675	4.75619e-13	4.01814e-12							POLB	1.00906	2.59242e-20	1.79512e-19
						GATA4	-2.00178	4.21877e-15	4.4719e-14							TBRG4	1.00884	2.29392e-32	3.55116e-31
						GDF5	-2.005	5.54334e-18	7.92947e-17							ONECUT3	1.00817	0.00111249	0.00186441
						INHBE	-2.0103	1.02619e-13	9.41334e-13							AARSD1	1.0077	6.82299e-27	7.42555e-26
						SERPINA3	-2.011	1.80384e-06	6.73426e-06							FAM90A1	1.00745	3.03839e-06	6.70882e-06
						SAP30	-2.01482	5.38843e-25	1.48836e-23							C19orf57	1.00723	1.31525e-10	4.31005e-10
						CORO2B	-2.01935	1.43937e-17	1.99453e-16							CCDC58	1.00602	4.28012e-23	3.56664e-22
						SLCO4A1	-2.01979	8.96353e-11	5.96383e-10							ANKRD40CL	1.0058	2.92628e-06	6.47236e-06
						MCM2	-2.02162	2.9943e-22	6.50355e-21							DHRS11	1.00482	3.51837e-22	2.75164e-21
						KIF11	-2.02198	3.04063e-16	3.68261e-15							PPIL1	1.00458	3.58068e-26	3.69438e-25
						NUDT1	-2.0233	8.95911e-08	4.0404e-07							SLC1A4	1.00435	2.16529e-20	1.50919e-19
						EPHA3	-2.02522	6.89012e-08	3.15901e-07							CKAP2	1.00335	3.67422e-19	2.37066e-18
						SCD	-2.02581	6.87341e-17	8.94481e-16							CHODL	1.00307	0.000123059	0.000230429
						ASF1B	-2.02871	1.19584e-33	6.42025e-32							UTP25	1.00284	5.0846e-40	1.27228e-38
						SNCAIP	-2.03873	5.05355e-15	5.3249e-14							TARS2	1.00272	6.65529e-39	1.55141e-37
						S100A1	-2.03887	6.85745e-15	7.11088e-14							CHAC2	1.00248	1.90736e-13	7.96726e-13
						FGG	-2.03997	0.00084477	0.00203513							SLC6A7	1.00168	2.92067e-09	8.49674e-09
[truncated: 2,436 more rows]

## Sheet: Immune genes and IRGs
	Immune gene from ImmPort database and immune-related genes (IRGs)
	Symbol	ID	Name	Synonyms	Chromosome	Category		Common IRGs
	AZGP1	563	alpha-2-glycoprotein 1, zinc-binding	ZA2G|ZAG	7	Antigen_Processing_and_Presentation		KLRD1
	B2M	567	beta-2-microglobulin	-	15	Antigen_Processing_and_Presentation		PPBP
	CALR	811	calreticulin	CRT|FLJ26680|RO|SSA|cC1qR	19	Antigen_Processing_and_Presentation		CXCL13
	CANX	821	calnexin	CNX|FLJ26570|IP90|P90	5	Antigen_Processing_and_Presentation		CXCL2
	CD1A	909	CD1a molecule	CD1|FCB6|HTA1|R4|T6	1	Antigen_Processing_and_Presentation		LCN2
	CD1B	910	CD1b molecule	CD1|CD1A|MGC125990|MGC125991|R1	1	Antigen_Processing_and_Presentation		COLEC10
	CD1C	911	CD1c molecule	BDCA1|CD1|CD1A|R7	1	Antigen_Processing_and_Presentation		MMP12
	CD1D	912	CD1d molecule	CD1A|MGC34622|R3	1	Antigen_Processing_and_Presentation		SFTPD
	CD1E	913	CD1e molecule	CD1A|R2	1	Antigen_Processing_and_Presentation		S100P
	CD4	920	CD4 molecule	CD4mut	12	Antigen_Processing_and_Presentation		S100A3
	CD8A	925	CD8a molecule	CD8|Leu2|MAL|p32	2	Antigen_Processing_and_Presentation		IL6
	CD8B	926	CD8b molecule	CD8B1|LYT3|Leu2|Ly3|MGC119115	2	Antigen_Processing_and_Presentation		MMP9
	CD74	972	CD74 molecule, major histocompatibility complex, class II invariant chain	DHLAG|HLADG|Ia-GAMMA	5	Antigen_Processing_and_Presentation		TLR4
	CREB1	1385	cAMP responsive element binding protein 1	CREB|MGC9284	2	Antigen_Processing_and_Presentation		PLAU
	CTSB	1508	cathepsin B	APPS|CPSB	8	Antigen_Processing_and_Presentation		FABP4
	CTSE	1510	cathepsin E	CATE	1	Antigen_Processing_and_Presentation		CRABP2
	CTSL1	1514	cathepsin L1	CATL|CTSL|FLJ31037|MEP	9	Antigen_Processing_and_Presentation		DUOX1
	CTSS	1520	cathepsin S	MGC3886	1	Antigen_Processing_and_Presentation		PGC
	FCER1G	2207	Fc fragment of IgE, high affinity I, receptor for; gamma polypeptide	FCRG	1	Antigen_Processing_and_Presentation		AHNAK
	FCGRT	2217	Fc fragment of IgG, receptor, transporter, alpha	FCRN|alpha-chain	19	Antigen_Processing_and_Presentation		MSR1
	PDIA3	2923	protein disulfide isomerase family A, member 3	ER60|ERp57|ERp60|ERp61|GRP57|GRP58|HsT17083|P58|PI-PLC	15	Antigen_Processing_and_Presentation		DES
	HFE	3077	hemochromatosis	HFE1|HH|HLA-H|MGC103790|MVCD7|dJ221C16.10.1	6	Antigen_Processing_and_Presentation		MARCO
	HLA-A	3105	major histocompatibility complex, class I, A	FLJ26655|HLAA	6	Antigen_Processing_and_Presentation		ARRB1
	HLA-B	3106	major histocompatibility complex, class I, B	AS|HLA-B-7301|HLA-B73|HLAB|HLAC|MGC111087|SPDA1	6	Antigen_Processing_and_Presentation		AQP9
	HLA-C	3107	major histocompatibility complex, class I, C	D6S204|FLJ27082|HLA-Cw|HLA-Cw12|HLA-JY3|HLC-C|PSORS1	6	Antigen_Processing_and_Presentation		AGER
	HLA-DMA	3108	major histocompatibility complex, class II, DM alpha	D6S222E|DMA|HLADM|RING6	6	Antigen_Processing_and_Presentation		CCL19
	HLA-DMB	3109	major histocompatibility complex, class II, DM beta	D6S221E|RING7	6	Antigen_Processing_and_Presentation		PPARG
	HLA-DOA	3111	major histocompatibility complex, class II, DO alpha	HLA-DNA|HLA-DZA|HLADZ	6	Antigen_Processing_and_Presentation		OLR1
	HLA-DOB	3112	major histocompatibility complex, class II, DO beta	DOB	6	Antigen_Processing_and_Presentation		CR2
	HLA-DPA1	3113	major histocompatibility complex, class II, DP alpha 1	HLA-DP1A|HLADP|HLASB	6	Antigen_Processing_and_Presentation		EDN1
	HLA-DPB1	3115	major histocompatibility complex, class II, DP beta 1	DPB1|HLA-DP1B	6	Antigen_Processing_and_Presentation		FGF10
	HLA-DQA1	3117	major histocompatibility complex, class II, DQ alpha 1	CD|CELIAC1|DQ-A1|FLJ27088|FLJ27328|GSE|HLA-DQA|MGC149527	6	Antigen_Processing_and_Presentation		SEMA3D
	HLA-DQA2	3118	major histocompatibility complex, class II, DQ alpha 2	HLA-DXA	6	Antigen_Processing_and_Presentation		SLIT2
	HLA-DQB1	3119	major histocompatibility complex, class II, DQ beta 1	CELIAC1|HLA-DQB|IDDM1	6	Antigen_Processing_and_Presentation		EDNRB
	HLA-DRA	3122	major histocompatibility complex, class II, DR alpha	HLA-DRA1	6	Antigen_Processing_and_Presentation		FPR2
	HLA-DRB1	3123	major histocompatibility complex, class II, DR beta 1	DRB1|FLJ75017|FLJ76359|HLA-DR1B|HLA-DRB|HLA-DRB1*|SS1	6	Antigen_Processing_and_Presentation		ROBO2
	HLA-DRB3	3125	major histocompatibility complex, class II, DR beta 3	HLA-DR3B|HLA-DR52|MGC117330	6	Antigen_Processing_and_Presentation		ANGPTL7
	HLA-DRB4	3126	major histocompatibility complex, class II, DR beta 4	DRB4|HLA-DR4B	6	Antigen_Processing_and_Presentation		BDNF
	HLA-DRB5	3127	major histocompatibility complex, class II, DR beta 5	FLJ76359|HLA-DRB	6	Antigen_Processing_and_Presentation		BMP5
	HLA-E	3133	major histocompatibility complex, class I, E	DKFZp686P19218|EA1.2|EA2.1|HLA-6.2|MHC|QA1	6	Antigen_Processing_and_Presentation		BMP6
	HLA-F	3134	major histocompatibility complex, class I, F	CDA12|HLA-5.4|HLA-CDA12|HLAF	6	Antigen_Processing_and_Presentation		EGF
	HLA-G	3135	major histocompatibility complex, class I, G	MHC-G	6	Antigen_Processing_and_Presentation		FGF14
	HLA-H	3136	major histocompatibility complex, class I, H (pseudogene)	HLAHP	6	Antigen_Processing_and_Presentation		GREM1
	MR1	3140	major histocompatibility complex, class I-related	HLALS	1	Antigen_Processing_and_Presentation		HBEGF
	HSPA1A	3303	heat shock 70kDa protein 1A	FLJ54303|FLJ54370|FLJ54392|FLJ54408|FLJ75127|HSP70-1|HSP70-1A|HSP70I|HSP72|HSPA1|HSPA1B	6	Antigen_Processing_and_Presentation		IL33
	HSPA1B	3304	heat shock 70kDa protein 1B	FLJ54328|HSP70-1B|HSP70-2|HSPA1A	6	Antigen_Processing_and_Presentation		KL
	HSPA1L	3305	heat shock 70kDa protein 1-like	HSP70-1L|HSP70-HOM|HSP70T|hum70t	6	Antigen_Processing_and_Presentation		OGN
	HSPA2	3306	heat shock 70kDa protein 2	HSP70-2|HSP70-3	14	Antigen_Processing_and_Presentation		SPP1
	HSPA4	3308	heat shock 70kDa protein 4	APG-2|HS24/P52|MGC131852|RY|hsp70|hsp70RY	5	Antigen_Processing_and_Presentation		ACVRL1
	HSPA5	3309	heat shock 70kDa protein 5 (glucose-regulated protein, 78kDa)	BIP|FLJ26106|GRP78|MIF2	9	Antigen_Processing_and_Presentation		AGTR1
	HSPA6	3310	heat shock 70kDa protein 6 (HSP70B')	-	1	Antigen_Processing_and_Presentation		AGTR2
	HSPA8	3312	heat shock 70kDa protein 8	HSC54|HSC70|HSC71|HSP71|HSP73|HSPA10|LAP1|MGC131511|MGC29929|NIP71	11	Antigen_Processing_and_Presentation		ANGPT1
	HSP90AA1	3320	heat shock protein 90kDa alpha (cytosolic), class A member 1	FLJ31884|HSP86|HSP89A|HSP90A|HSP90N|HSPC1|HSPCA|HSPCAL1|HSPCAL4|HSPN|Hsp89|Hsp90|LAP2	14	Antigen_Processing_and_Presentation		CALCRL
	HSP90AB1	3326	heat shock protein 90kDa alpha (cytosolic), class B member 1	D6S182|FLJ26984|HSP90-BETA|HSP90B|HSPC2|HSPCB	6	Antigen_Processing_and_Presentation		FGFR2
	ICAM1	3383	intercellular adhesion molecule 1	BB2|CD54|P3.58	19	Antigen_Processing_and_Presentation		GHR
	IFNA1	3439	interferon, alpha 1	IFL|IFN|IFN-ALPHA|IFNA13|IFNA@|MGC138207|MGC138505|MGC138507	9	Antigen_Processing_and_Presentation		HNF4G
	IFNA2	3440	interferon, alpha 2	IFNA|INFA2|MGC125764|MGC125765	9	Antigen_Processing_and_Presentation		IL18R1
	IFNA4	3441	interferon, alpha 4	INFA4|MGC142200	9	Antigen_Processing_and_Presentation		IL3RA
	IFNA5	3442	interferon, alpha 5	INFA5	9	Antigen_Processing_and_Presentation		IL5RA
	IFNA6	3443	interferon, alpha 6	-	9	Antigen_Processing_and_Presentation		LGR4
	IFNA7	3444	interferon, alpha 7	IFNA-J	9	Antigen_Processing_and_Presentation		LIFR
	IFNA8	3445	interferon, alpha 8	-	9	Antigen_Processing_and_Presentation		NPR1
	IFNA10	3446	interferon, alpha 10	MGC119878|MGC119879	9	Antigen_Processing_and_Presentation		NPR3
	IFNA13	3447	interferon, alpha 13	-	9	Antigen_Processing_and_Presentation		RXFP1
	IFNA14	3448	interferon, alpha 14	LEIF2H|MGC125756|MGC125757	9	Antigen_Processing_and_Presentation		S1PR1
	IFNA16	3449	interferon, alpha 16	-	9	Antigen_Processing_and_Presentation		TEK
	IFNA17	3451	interferon, alpha 17	IFNA|INFA|LEIF2C1	9	Antigen_Processing_and_Presentation		TGFBR3
	IFNA21	3452	interferon, alpha 21	MGC126687|MGC126689	9	Antigen_Processing_and_Presentation		TIE1
	IFNG	3458	interferon, gamma	IFG|IFI	12	Antigen_Processing_and_Presentation		TNFRSF21
	KIR2DL1	3802	killer cell immunoglobulin-like receptor, two domains, long cytoplasmic tail, 1	CD158A|KIR-K64|KIR221|NKAT|NKAT1|p58.1	19	Antigen_Processing_and_Presentation		VIPR1
	KIR2DL2	3803	killer cell immunoglobulin-like receptor, two domains, long cytoplasmic tail, 2	CD158B1|CD158b|NKAT6|p58.2	19	Antigen_Processing_and_Presentation		SH2D1B
	KIR2DL3	3804	killer cell immunoglobulin-like receptor, two domains, long cytoplasmic tail, 3	CD158B2|CD158b|GL183|KIR-023GB|KIR-K7b|KIR-K7c|KIRCL23|MGC129943|NKAT|NKAT2|NKAT2A|NKAT2B|p58	19	Antigen_Processing_and_Presentation
	KIR2DL4	3805	killer cell immunoglobulin-like receptor, two domains, long cytoplasmic tail, 4	CD158D|G9P|KIR103|KIR103AS	19	Antigen_Processing_and_Presentation
	KIR2DS1	3806	killer cell immunoglobulin-like receptor, two domains, short cytoplasmic tail, 1	CD158H|CD158a|p50.1	19	Antigen_Processing_and_Presentation
	KIR2DS3	3808	killer cell immunoglobulin-like receptor, two domains, short cytoplasmic tail, 3	NKAT7	19	Antigen_Processing_and_Presentation
	KIR2DS4	3809	killer cell immunoglobulin-like receptor, two domains, short cytoplasmic tail, 4	CD158I|KIR1D|KIR412|KKA3|MGC120019|MGC125315|MGC125317|NKAT8	19	Antigen_Processing_and_Presentation
	KIR2DS5	3810	killer cell immunoglobulin-like receptor, two domains, short cytoplasmic tail, 5	CD158G|NKAT9	19	Antigen_Processing_and_Presentation
	KIR3DL1	3811	killer cell immunoglobulin-like receptor, three domains, long cytoplasmic tail, 1	CD158E1|KIR|MGC119726|MGC119728|MGC126589|MGC126591|NKAT3|NKB1|NKB1B	19	Antigen_Processing_and_Presentation
	KIR3DL2	3812	killer cell immunoglobulin-like receptor, three domains, long cytoplasmic tail, 2	CD158K|MGC125321|NKAT4|NKAT4B|p140	19	Antigen_Processing_and_Presentation
	KLRC1	3821	killer cell lectin-like receptor subfamily C, member 1	CD159A|MGC13374|MGC59791|NKG2|NKG2A	12	Antigen_Processing_and_Presentation
	KLRC2	3822	killer cell lectin-like receptor subfamily C, member 2	CD159c|MGC138244|NKG2-C|NKG2C	12	Antigen_Processing_and_Presentation
	KLRC3	3823	killer cell lectin-like receptor subfamily C, member 3	NKG2-E|NKG2E	12	Antigen_Processing_and_Presentation
	KLRD1	3824	killer cell lectin-like receptor subfamily D, member 1	CD94	12	Antigen_Processing_and_Presentation
	LTA	4049	lymphotoxin alpha (TNF superfamily, member 1)	LT|TNFB|TNFSF1	6	Antigen_Processing_and_Presentation
	CIITA	4261	class II, major histocompatibility complex, transactivator	C2TA|CIITAIV|MHC2TA|NLRA	16	Antigen_Processing_and_Presentation
	MICA	4276	MHC class I polypeptide-related sequence A	FLJ60820|MGC111087|PERB11.1	6	Antigen_Processing_and_Presentation
	MICB	4277	MHC class I polypeptide-related sequence B	PERB11.2	6	Antigen_Processing_and_Presentation
	NFYA	4800	nuclear transcription factor Y, alpha	CBF-A|CBF-B|FLJ11236|HAP2|NF-YA	6	Antigen_Processing_and_Presentation
	NFYB	4801	nuclear transcription factor Y, beta	CBF-A|CBF-B|HAP3|NF-YB	12	Antigen_Processing_and_Presentation
	NFYC	4802	nuclear transcription factor Y, gamma	CBF-C|CBFC|DKFZp667G242|FLJ45775|H1TF2A|HAP5|HSM|NF-YC	1	Antigen_Processing_and_Presentation
	LGMN	5641	legumain	AEP|LGMN1|PRSC1	14	Antigen_Processing_and_Presentation
	PSMB8	5696	proteasome (prosome, macropain) subunit, beta type, 8 (large multifunctional peptidase 7)	D6S216|D6S216E|LMP7|MGC1491|PSMB5i|RING10|beta5i	6	Antigen_Processing_and_Presentation
	PSMC1	5700	proteasome (prosome, macropain) 26S subunit, ATPase, 1	MGC24583|MGC8541|P26S4|S4|p56	14	Antigen_Processing_and_Presentation
	PSMC2	5701	proteasome (prosome, macropain) 26S subunit, ATPase, 2	MGC3004|MSS1|Nbla10058|S7	7	Antigen_Processing_and_Presentation
	PSMC3	5702	proteasome (prosome, macropain) 26S subunit, ATPase, 3	MGC8487|TBP1	11	Antigen_Processing_and_Presentation
	PSMC4	5704	proteasome (prosome, macropain) 26S subunit, ATPase, 4	MGC13687|MGC23214|MGC8570|MIP224|S6|TBP7	19	Antigen_Processing_and_Presentation
	PSMC5	5705	proteasome (prosome, macropain) 26S subunit, ATPase, 5	S8|SUG-1|SUG1|TBP10|TRIP1|p45|p45/SUG	17	Antigen_Processing_and_Presentation
	PSMC6	5706	proteasome (prosome, macropain) 26S subunit, ATPase, 6	CADP44|MGC12520|P44|SUG2|p42	14	Antigen_Processing_and_Presentation
	PSMD1	5707	proteasome (prosome, macropain) 26S subunit, non-ATPase, 1	MGC133040|MGC133041|P112|Rpn2|S1	2	Antigen_Processing_and_Presentation
	PSMD2	5708	proteasome (prosome, macropain) 26S subunit, non-ATPase, 2	MGC14274|P97|Rpn1|S2|TRAP2	3	Antigen_Processing_and_Presentation
	PSMD3	5709	proteasome (prosome, macropain) 26S subunit, non-ATPase, 3	P58|RPN3|S3	17	Antigen_Processing_and_Presentation
	PSMD4	5710	proteasome (prosome, macropain) 26S subunit, non-ATPase, 4	AF|AF-1|ASF|MCB1|Rpn10|S5A|pUB-R5	1	Antigen_Processing_and_Presentation
	PSMD5	5711	proteasome (prosome, macropain) 26S subunit, non-ATPase, 5	KIAA0072|MGC23145|S5B	9	Antigen_Processing_and_Presentation
	PSMD7	5713	proteasome (prosome, macropain) 26S subunit, non-ATPase, 7	MOV34|P40|Rpn8|S12	16	Antigen_Processing_and_Presentation
	PSMD8	5714	proteasome (prosome, macropain) 26S subunit, non-ATPase, 8	HIP6|HYPF|MGC1660|Nin1p|Rpn12|S14|p31	19	Antigen_Processing_and_Presentation
	PSMD10	5716	proteasome (prosome, macropain) 26S subunit, non-ATPase, 10	dJ889N15.2|p28	X	Antigen_Processing_and_Presentation
	PSMD11	5717	proteasome (prosome, macropain) 26S subunit, non-ATPase, 11	MGC3844|Rpn6|S9|p44.5	17	Antigen_Processing_and_Presentation
	PSMD13	5719	proteasome (prosome, macropain) 26S subunit, non-ATPase, 13	HSPC027|Rpn9|S11|p40.5	11	Antigen_Processing_and_Presentation
	PSME1	5720	proteasome (prosome, macropain) activator subunit 1 (PA28 alpha)	IFI5111|MGC8628|PA28A|PA28alpha|REGalpha	14	Antigen_Processing_and_Presentation
	PSME2	5721	proteasome (prosome, macropain) activator subunit 2 (PA28 beta)	PA28B|PA28beta|REGbeta	14	Antigen_Processing_and_Presentation
	RELB	5971	v-rel reticuloendotheliosis viral oncogene homolog B	I-REL|IREL	19	Antigen_Processing_and_Presentation
	RFX5	5993	regulatory factor X, 5 (influences HLA class II expression)	-	1	Antigen_Processing_and_Presentation
	RFXAP	5994	regulatory factor X-associated protein	-	13	Antigen_Processing_and_Presentation
	SLC10A2	6555	solute carrier family 10 (sodium/bile acid cotransporter family), member 2	ASBT|ISBT|NTCP2	13	Antigen_Processing_and_Presentation
	TAP1	6890	transporter 1, ATP-binding cassette, sub-family B (MDR/TAP)	ABC17|ABCB2|APT1|D6S114E|FLJ26666|FLJ41500|PSF1|RING4|TAP1*0102N|TAP1N	6	Antigen_Processing_and_Presentation
	TAP2	6891	transporter 2, ATP-binding cassette, sub-family B (MDR/TAP)	ABC18|ABCB3|APT2|D6S217E|PSF2|RING11	6	Antigen_Processing_and_Presentation
	TAPBP	6892	TAP binding protein (tapasin)	NGS17|TAPA|TPN|TPSN|tapasin	6	Antigen_Processing_and_Presentation
	THBS1	7057	thrombospondin 1	THBS|THBS-1|TSP|TSP-1|TSP1	15	Antigen_Processing_and_Presentation
	SHFM1	7979	split hand/foot malformation (ectrodactyly) type 1	DSS1|ECD|SEM1|SHFD1|SHSF1|Shfdg1	7	Antigen_Processing_and_Presentation
	KLRC4	8302	killer cell lectin-like receptor subfamily C, member 4	FLJ17759|FLJ78582|NKG2-F|NKG2F	12	Antigen_Processing_and_Presentation
	AP3B1	8546	adaptor-related protein complex 3, beta 1 subunit	ADTB3|ADTB3A|HPS|HPS2|PE	5	Antigen_Processing_and_Presentation
	RFXANK	8625	regulatory factor X-associated ankyrin-containing protein	ANKRA1|BLS|F14150_1|MGC138628|RFX-B	19	Antigen_Processing_and_Presentation
	PSMD6	9861	proteasome (prosome, macropain) 26S subunit, non-ATPase, 6	KIAA0107|Rpn7|S10|SGA-113M|p44S10	3	Antigen_Processing_and_Presentation
	PSME3	10197	proteasome (prosome, macropain) activator subunit 3 (PA28 gamma; Ki)	Ki|PA28-gamma|PA28G|REG-GAMMA	17	Antigen_Processing_and_Presentation
	PSMD14	10213	proteasome (prosome, macropain) 26S subunit, non-ATPase, 14	PAD1|POH1|rpn11	2	Antigen_Processing_and_Presentation
	CLEC4M	10332	C-type lectin domain family 4, member M	CD209L|CD299|DC-SIGN2|DC-SIGNR|DCSIGNR|HP10347|L-SIGN|LSIGN|MGC129964|MGC47866	19	Antigen_Processing_and_Presentation
	IFI30	10437	interferon, gamma-inducible protein 30	GILT|IFI-30|IP30|MGC32056	19	Antigen_Processing_and_Presentation
	PROCR	10544	protein C receptor, endothelial (EPCR)	CCCA|CCD41|CD201|EPCR|MGC23024|bA42O4.2	20	Antigen_Processing_and_Presentation
	ADRM1	11047	adhesion regulating molecule 1	ARM1|GP110|MGC29536|Rpn13	20	Antigen_Processing_and_Presentation
	KIAA0368	23392	KIAA0368	ECM29|FLJ22036|KIAA1962|RP11-386D8.2	9	Antigen_Processing_and_Presentation
	TRPC4AP	26133	transient receptor potential cation channel, subfamily C, member 4 associated protein	C20orf188|TRRP4AP|TRUSS	20	Antigen_Processing_and_Presentation
	CD209	30835	CD209 molecule	CDSIGN|CLEC4L|DC-SIGN|DC-SIGN1|MGC129965	19	Antigen_Processing_and_Presentation
	UBXN1	51035	UBX domain protein 1	2B28|UBXD10	11	Antigen_Processing_and_Presentation
	ERAP1	51752	endoplasmic reticulum aminopeptidase 1	A-LAP|ALAP|APPILS|ARTS-1|ARTS1|ERAAP|ERAAP1|KIAA0525|PILS-AP|PILSAP	5	Antigen_Processing_and_Presentation
	TAPBPL	55080	TAP binding protein-like	FLJ10143|TAPBP-R|TAPBPR	12	Antigen_Processing_and_Presentation
	KIR2DL5A	57292	killer cell immunoglobulin-like receptor, two domains, long cytoplasmic tail, 5A	CD158F|KIR2DL5|KIR2DL5.1|KIR2DL5.3	19	Antigen_Processing_and_Presentation
	ERAP2	64167	endoplasmic reticulum aminopeptidase 2	FLJ23633|FLJ23701|FLJ23807|L-RAP|LRAP	5	Antigen_Processing_and_Presentation
	ULBP3	79465	UL16 binding protein 3	RAET1N	6	Antigen_Processing_and_Presentation
	ULBP2	80328	UL16 binding protein 2	N2DL2|RAET1H	6	Antigen_Processing_and_Presentation
	ULBP1	80329	UL16 binding protein 1	RAET1I	6	Antigen_Processing_and_Presentation
	KIR3DL3	115653	killer cell immunoglobulin-like receptor, three domains, long cytoplasmic tail, 3	CD158Z|KIR3DL7|KIR44|KIRC1	19	Antigen_Processing_and_Presentation
	RAET1E	135250	retinoic acid early transcript 1E	LETAL|MGC125308|MGC125309|RAET1E2|ULBP4|bA350J20.7	6	Antigen_Processing_and_Presentation
	RAET1L	154064	retinoic acid early transcript 1L	-	6	Antigen_Processing_and_Presentation
	UBR1	197131	ubiquitin protein ligase E3 component n-recognin 1	JBS|MGC142065|MGC142067	15	Antigen_Processing_and_Presentation
	RAET1G	353091	retinoic acid early transcript 1G	ULBP5	6	Antigen_Processing_and_Presentation
	PDIA2	64714	protein disulfide isomerase family A, member 2	PDA2|PDI|PDIP|PDIR	16	Antigen_Processing_and_Presentation
	HAMP	57817	hepcidin antimicrobial peptide	HEPC|HEPCIDIN|HFE2B|LEAP-1|LEAP1|PLTR	19	Antimicrobials
	PI3	5266	peptidase inhibitor 3, skin-derived	ESI|MGC13613|SKALP|WAP3|WFDC14|cementoin	20	Antimicrobials
	CAMP	820	cathelicidin antimicrobial peptide	CAP18|CRAMP|FALL-39|FALL39|HSD26|LL37	3	Antimicrobials
	DEFB4	1673	defensin, beta 4	DEFB-2|DEFB102|DEFB2|HBD-2|SAP1	8	Antimicrobials
	PPBP	5473	pro-platelet basic protein (chemokine (C-X-C motif) ligand 7)	B-TG1|Beta-TG|CTAP-III|CTAP3|CTAPIII|CXCL7|LA-PF4|LDGF|MDGF|NAP-2|PBP|SCYB7|TC1|TC2|TGB|TGB1|THBGB|THBGB1	4	Antimicrobials
	REG3G	130120	regenerating islet-derived 3 gamma	MGC118998|MGC118999|MGC119001|PAP1B|PAPIB|REG-III|UNQ429	2	Antimicrobials
	CXCL14	9547	chemokine (C-X-C motif) ligand 14	BMAC|BRAK|KS1|Kec|MGC10687|MIP-2g|NJAC|SCYB14|bolekine	5	Antimicrobials
	CXCL16	58191	chemokine (C-X-C motif) ligand 16	CXCLG16|SR-PSOX|SRPSOX	17	Antimicrobials
	SLPI	6590	secretory leukocyte peptidase inhibitor	ALK1|ALP|BLPI|HUSI|HUSI-I|MPI|WAP4|WFDC4	20	Antimicrobials
	IL8	3576	interleukin 8	CXCL8|GCP-1|GCP1|LECT|LUCT|LYNAP|MDNCF|MONAP|NAF|NAP-1|NAP1	4	Antimicrobials
	CXCL10	3627	chemokine (C-X-C motif) ligand 10	C7|IFI10|INP10|IP-10|SCYB10|crg-2|gIP-10|mob-1	4	Antimicrobials
	CXCL9	4283	chemokine (C-X-C motif) ligand 9	CMK|Humig|MIG|SCYB9|crg-10	4	Antimicrobials
	CXCL5	6374	chemokine (C-X-C motif) ligand 5	ENA-78|SCYB5	4	Antimicrobials
	CXCL11	6373	chemokine (C-X-C motif) ligand 11	H174|I-TAC|IP-9|IP9|MGC102770|SCYB11|SCYB9B|b-R1	4	Antimicrobials
	CXCL6	6372	chemokine (C-X-C motif) ligand 6 (granulocyte chemotactic protein 2)	CKA-3|GCP-2|GCP2|SCYB6	4	Antimicrobials
	CXCL1	2919	chemokine (C-X-C motif) ligand 1 (melanoma growth stimulating activity, alpha)	FSP|GRO1|GROa|MGSA|MGSA-a|NAP-3|SCYB1	4	Antimicrobials
	CXCL12	6387	chemokine (C-X-C motif) ligand 12 (stromal cell-derived factor 1)	PBSF|SCYB12|SDF-1a|SDF-1b|SDF1|SDF1A|SDF1B|TLSF-a|TLSF-b|TPAR1	10	Antimicrobials
	CXCL13	10563	chemokine (C-X-C motif) ligand 13	ANGIE|ANGIE2|BCA-1|BCA1|BLC|BLR1L|SCYB13	4	Antimicrobials
	CXCL2	2920	chemokine (C-X-C motif) ligand 2	CINC-2a|GRO2|GROb|MGSA-b|MIP-2a|MIP2|MIP2A|SCYB2	4	Antimicrobials
	PF4	5196	platelet factor 4	CXCL4|MGC138298|SCYB4	4	Antimicrobials
	XCL1	6375	chemokine (C motif) ligand 1	ATAC|LPTN|LTN|SCM-1|SCM-1a|SCM1|SCYC1	1	Antimicrobials
	CXCL3	2921	chemokine (C-X-C motif) ligand 3	CINC-2b|GRO3|GROg|MIP-2b|MIP2B|SCYB3	4	Antimicrobials
	DEFB103A	55894	defensin, beta 103A	DEFB103|DEFB3|HBD-3|HBD3|HBP-3|HBP3	8	Antimicrobials
	CCL13	6357	chemokine (C-C motif) ligand 13	CKb10|MCP-4|MGC17134|NCC-1|NCC1|SCYA13|SCYL1	17	Antimicrobials
	CCL1	6346	chemokine (C-C motif) ligand 1	I-309|P500|SCYA1|SISe|TCA3	17	Antimicrobials
	DEFB1	1672	defensin, beta 1	BD1|DEFB-1|DEFB101|HBD1|MGC51822	8	Antimicrobials
	CCL8	6355	chemokine (C-C motif) ligand 8	HC14|MCP-2|MCP2|SCYA10|SCYA8	17	Antimicrobials
	ELANE	1991	elastase, neutrophil expressed	ELA2|GE|HLE|HNE|NE|PMN-E	19	Antimicrobials
	DEFB103B	414325	defensin, beta 103B	-	8	Antimicrobials
	DEFA3	1668	defensin, alpha 3, neutrophil-specific	DEF3|HNP-3|HNP3|HP-3	8	Antimicrobials
	DEFA1	1667	defensin, alpha 1	DEF1|DEFA2|HNP-1|HP-1|MGC138393|MRS	8	Antimicrobials
	TMSB10	9168	thymosin beta 10	MIG12|TB10	2	Antimicrobials
	DEFA6	1671	defensin, alpha 6, Paneth cell-specific	DEF6|HD-6	8	Antimicrobials
	DEFA5	1670	defensin, alpha 5, Paneth cell-specific	DEF5|HD-5|MGC129728	8	Antimicrobials
	DEFA4	1669	defensin, alpha 4, corticostatin	DEF4|HNP-4|HP-4|HP4|MGC120099|MGC138296	8	Antimicrobials
	LCN2	3934	lipocalin 2	24p3|NGAL	9	Antimicrobials
	LCN1	3933	lipocalin 1 (tear prealbumin)	MGC71975|PMFA|TP|VEGP	9	Antimicrobials
	COLEC10	10584	collectin sub-family member 10 (C-type lectin)	CLL1|MGC118794|MGC118795	8	Antimicrobials
	BPI	671	bactericidal/permeability-increasing protein	-	20	Antimicrobials
	S100A9	6280	S100 calcium binding protein A9	60B8AG|CAGB|CFAG|CGLB|L1AG|LIAG|MAC387|MIF|MRP14|NIF|P14	1	Antimicrobials
	S100A8	6279	S100 calcium binding protein A8	60B8AG|CAGA|CFAG|CGLA|CP-10|L1Ag|MA387|MIF|MRP8|NIF|P8	1	Antimicrobials
	DCD	117159	dermcidin	AIDD|DCD-1|DSEP|HCAP|MGC71930|PIF	12	Antimicrobials
	LCN6	158062	lipocalin 6	LCN5|UNQ643|hLcn5	9	Antimicrobials
	S100A12	6283	S100 calcium binding protein A12	CAAF1|CAGC|CGRP|ENRAGE|MRP6|p6	1	Antimicrobials
	HTN3	3347	histatin 3	HIS2|HTN2|HTN5	4	Antimicrobials
	LCN8	138307	lipocalin 8	EP17|LCN5	9	Antimicrobials
	LOC728358	728358	defensin, alpha 1	-	8	Antimicrobials
	CCR10	2826	chemokine (C-C motif) receptor 10	GPR2	17	Antimicrobials
	CELA1	1990	chymotrypsin-like elastase family, member 1	ELA1	12	Antimicrobials
	DEFB106A	245909	defensin, beta 106A	BD-6|DEFB-6|DEFB106|MGC118938|MGC118939|MGC118940|MGC118941|MGC133011|MGC133012	8	Antimicrobials
	PENK	5179	proenkephalin	-	8	Antimicrobials
	MMP12	4321	matrix metallopeptidase 12 (macrophage elastase)	HME|MGC138506|MME	11	Antimicrobials
	LEAP2	116842	liver expressed antimicrobial peptide 2	LEAP-2	5	Antimicrobials
	SFTPD	6441	surfactant protein D	COLEC7|PSP-D|SFTP4|SP-D	10	Antimicrobials
	LCN9	392399	lipocalin 9	9230102I19Rik	9	Antimicrobials
	PTGDS	5730	prostaglandin D2 synthase 21kDa (brain)	LPGDS|PDS|PGD2|PGDS|PGDS2	9	Antimicrobials
	TMSB4X	7114	thymosin beta 4, X-linked	FX|PTMB4|TB4X|TMSB4	X	Antimicrobials
	PGLYRP1	8993	peptidoglycan recognition protein 1	MGC126894|MGC126896|PGLYRP|PGRP|PGRP-S|PGRPS|TAG7|TNFSF3L	19	Antimicrobials
	ZC3HAV1	56829	zinc finger CCCH-type, antiviral 1	DKFZp686F2052|DKFZp686H1869|DKFZp686O19171|FLB6421|FLJ13288|MGC48898|ZAP|ZC3H2|ZC3HDC2	7	Antimicrobials
	TMSB15A	11013	thymosin beta 15a	TMSB15|TMSL8|TMSNB|Tb15|TbNB	X	Antimicrobials
	S100B	6285	S100 calcium binding protein B	NEF|S100|S100beta	21	Antimicrobials
	S100A13	6284	S100 calcium binding protein A13	-	1	Antimicrobials
	S100A6	6277	S100 calcium binding protein A6	2A9|5B10|CABP|CACY|PRA	1	Antimicrobials
	DEFB119	245932	defensin, beta 119	DEFB-19|DEFB-20|DEFB120|ESC42-RELA|ESC42-RELB|MGC71893	20	Antimicrobials
	DEFB107A	245910	defensin, beta 107A	BD-7|DEFB-7|DEFB107	8	Antimicrobials
	DEFB105A	245908	defensin, beta 105A	BD-5|DEFB-5|DEFB105	8	Antimicrobials
	SERPIND1	3053	serpin peptidase inhibitor, clade D (heparin cofactor), member 1	D22S673|HC2|HCF2|HCII|HLS2|LS2	22	Antimicrobials
	DEFB129	140881	defensin, beta 129	C20orf87|DEFB-29|DEFB29|bA530N10.3|hBD-29	20	Antimicrobials
	DEFB127	140850	defensin, beta 127	C20orf73|DEF-27|DEFB-27|DEFB27|bA530N10.2|hBD-27	20	Antimicrobials
	S100P	6286	S100 calcium binding protein P	MIG9	4	Antimicrobials
	S100A7	6278	S100 calcium binding protein A7	PSOR1|S100A7c	1	Antimicrobials
	DEFB104A	140596	defensin, beta 104A	BD-4|DEFB-4|DEFB104|DEFB4|MGC118942|MGC118944|MGC118945|hBD-4	8	Antimicrobials
	DEFB126	81623	defensin, beta 126	C20orf8|DEFB-26|DEFB26|ESP13.2|bA530N10.1|hBD-26	20	Antimicrobials
	DEFB106B	503841	defensin, beta 106B	-	8	Antimicrobials
	DEFB104B	503618	defensin, beta 104B	-	8	Antimicrobials
	DEFB107B	503614	defensin, beta 107B	HsT21816	8	Antimicrobials
	PGLYRP3	114771	peptidoglycan recognition protein 3	MGC149197|PGRP-Ialpha|PGRPIA	1	Antimicrobials
	PGLYRP2	114770	peptidoglycan recognition protein 2	HMFT0141|PGLYRPL|PGRP-L|PGRPL|TAGL-like|tagL|tagL-alpha|tagl-beta	19	Antimicrobials
	S100A10	6281	S100 calcium binding protein A10	42C|ANX2L|ANX2LG|CAL1L|CLP11|Ca[1]|GP11|MGC111133|P11|p10	1	Antimicrobials
	S100A2	6273	S100 calcium binding protein A2	CAN19|MGC111539|S100L	1	Antimicrobials
	DEFB125	245938	defensin, beta 125	DEFB-25|MGC57449	20	Antimicrobials
	DEFB123	245936	defensin, beta 123	DEFB-23|ESC42-RELD	20	Antimicrobials
	DEFB105B	504180	defensin, beta 105B	-	8	Antimicrobials
	DEFB132	400830	defensin, beta 132	DEFB32|UNQ827	20	Antimicrobials
	C20orf185	359710	chromosome 20 open reading frame 185	LPLUNC3|RYA3|dJ726C3.4	20	Antimicrobials
	LCN12	286256	lipocalin 12	MGC34753|MGC48935	9	Antimicrobials
	PGLYRP4	57115	peptidoglycan recognition protein 4	PGLYRPIbeta|PGRP-Ibeta|PGRPIB|SBBI67	1	Antimicrobials
	S100A11	6282	S100 calcium binding protein A11	MLN70|S100C	1	Antimicrobials
	S100A5	6276	S100 calcium binding protein A5	S100D	1	Antimicrobials
	S100A3	6274	S100 calcium binding protein A3	S100E	1	Antimicrobials
	S100A1	6271	S100 calcium binding protein A1	S100|S100-alpha|S100A	1	Antimicrobials
	DEFB128	245939	defensin, beta 128	DEFB-28|DEFB28|hBD-28	20	Antimicrobials
	DEFB108B	245911	defensin, beta 108B	-	11	Antimicrobials
	HTN1	3346	histatin 1	HIS1	4	Antimicrobials
	LMBR1L	55716	limb region 1 homolog (mouse)-like	FLJ10494|FLJ36251|KIAA1174|LIMR	12	Antimicrobials
	S100A7A	338324	S100 calcium binding protein A7A	NICE-2|S100A15|S100A7L1|S100A7f	1	Antimicrobials
	DEFB118	117285	defensin, beta 118	C20orf63|DEFB-18|ESC42|dJ1018D12.3	20	Antimicrobials
	COLEC12	81035	collectin sub-family member 12	CLP1|NSR2|SCARA4|SRCL	18	Antimicrobials
	TMSB4Y	9087	thymosin beta 4, Y-linked	MGC26307|TB4Y	Y	Antimicrobials
	DEFB131	644414	defensin, beta 131	DEFB-31	4	Antimicrobials
	DEFB134	613211	defensin, beta 134	MGC163333|MGC163335	8	Antimicrobials
	DEFB130	245940	defensin, beta 130	DEFB-30	8	Antimicrobials
	DEFB124	245937	defensin, beta 124	DEFB-24	20	Antimicrobials
	DEFB121	245934	defensin, beta 121	DEFB-21|ESC42-RELC	20	Antimicrobials
	DEFB116	245930	defensin, beta 116	DEFB-16	20	Antimicrobials
	DEFB115	245929	defensin, beta 115	DEFB-15	20	Antimicrobials
	DEFB114	245928	defensin, beta 114	DEFB-14	6	Antimicrobials
	DEFB113	245927	defensin, beta 113	DEFB-13	6	Antimicrobials
	DEFB112	245915	defensin, beta 112	DEFB-12	6	Antimicrobials
	DEFB110	245913	defensin, beta 110	DEFB-10	6	Antimicrobials
	TMSB15B	286527	thymosin beta 15B	MGC39900|Tbeta15b	X	Antimicrobials
	DEFB133	403339	defensin, beta 133	-	12	Antimicrobials
	S100Z	170591	S100 calcium binding protein Z	Gm625|S100-zeta	5	Antimicrobials
	MAVS	57506	mitochondrial antiviral signaling protein	CARDIF|DKFZp547C224|DKFZp666M015|FLJ27482|FLJ35386|FLJ38051|FLJ41962|IPS-1|IPS1|KIAA1271|MGC3260|VISA	20	Antimicrobials
	TMSL3	7117	thymosin-like 3	-	4	Antimicrobials
	S100A14	57402	S100 calcium binding protein A14	BCMP84|S100A15	1	Antimicrobials
	LCN10	414332	lipocalin 10	-	9	Antimicrobials
	S100A16	140576	S100 calcium binding protein A16	AAG13|DT1P1A7|MGC17528|S100F	1	Antimicrobials
	DEFB137	613210	beta-defensin 137	DEFB136	8	Antimicrobials
	DEFB136	613209	beta-defensin 136	DEFB135	8	Antimicrobials
	DEFB117	245931	defensin, beta 117	DEFB-17	20	Antimicrobials
	DEFB111	245914	defensin, beta 111	DEFB-11	6	Antimicrobials
	ZC3HAV1L	92092	zinc finger CCCH-type, antiviral 1-like	C7orf39|MGC14289	7	Antimicrobials
	S100A7L2	645922	S100 calcium binding protein A7-like 2	S100a7b	1	Antimicrobials
	LOC731414	731414	similar to S100 calcium-binding protein A10	-	17	Antimicrobials
	LOC730963	730963	similar to Neutrophil defensin 4 precursor (HNP-4) (HP-4) (Defensin, alpha 4)	-	8	Antimicrobials
	COLEC2	50639	collectin sub-family member 2	MBL	-	Antimicrobials
	DEFB4P	728454	defensin, beta 4, pseudogene	-	8	Antimicrobials
	C20orf186	149954	chromosome 20 open reading frame 186	LPLUNC4|RY2G5|dJ726C3.5	20	Antimicrobials
	IFNAR1	3454	interferon (alpha, beta and omega) receptor 1	AVP|IFN-alpha-REC|IFNAR|IFNBR|IFRC	21	Antimicrobials
	AZU1	566	azurocidin 1	AZAMP|AZU|CAP37|HBP|HUMAZUR|NAZC	19	Antimicrobials
	LOC729523	729523	similar to beta-defensin 130	-	11	Antimicrobials
	LOC100130154	100130154	similar to thymosin, beta 10	-	2	Antimicrobials
	LOC100134379	100134379	similar to bactericidal/permeability-increasing protein	-	Un	Antimicrobials
	LOC100134289	100134289	similar to bactericidal permeability increasing protein (BPI)	-	20	Antimicrobials
	LOC100129216	100129216	similar to beta-defensin 131	-	11	Antimicrobials
	DEFA1A3	613253	defensin, alpha 1 and alpha 3, variable copy number locus	DEFA1|DEFA3|DEFT1P	8	Antimicrobials
	LOC100131433	100131433	similar to thymosin, beta 10	-	9	Antimicrobials
	LCN1L1	286310	lipocalin 1-like 1	bA430N14.2	9	Antimicrobials
	S100G	795	S100 calcium binding protein G	CABP1|CABP9K|CALB3|MGC138379	X	Antimicrobials
	LOC648637	648637	similar to Neutrophil defensin 4 precursor (HNP-4) (HP-4) (Defensin, alpha 4)	-	8	Antimicrobials
	LOC100130969	100130969	similar to lipocalin-like protein	-	9	Antimicrobials
	LOC100133267	100133267	similar to beta-defensin 130	-	8	Antimicrobials
	LOC100133128	100133128	Beta-defensin 108B-like	-	4	Antimicrobials
	LOC100128174	100128174	similar to beta-defensin 131	-	8	Antimicrobials
	TCHHL1	126637	trichohyalin-like 1	S100A17|THHL1|basalin	1	Antimicrobials
	TINAGL1	64129	tubulointerstitial nephritis antigen-like 1	ARG1|LCN7|LIECG3|TINAGRP	1	Antimicrobials
	IFNGR1	3459	interferon gamma receptor 1	CD119|FLJ45734|IFNGR	6	Antimicrobials
	SLC22A17	51310	solute carrier family 22, member 17	BOCT|BOIT|NGALR|hBOIT	14	Antimicrobials
	WFIKKN1	117166	WAP, follistatin/kazal, immunoglobulin, kunitz and netrin domain containing 1	C16orf12|MGC126651|MGC126655|RJD2|WFIKKN	16	Antimicrobials
	WFDC2	10406	WAP four-disulfide core domain 2	HE4|MGC57529|WAP5|dJ461P17.6	20	Antimicrobials
	IL6	3569	interleukin 6 (interferon, beta 2)	BSF2|HGF|HSF|IFNB2|IL-6	7	Antimicrobials
	UMODL1	89766	uromodulin-like 1	-	21	Antimicrobials
	TGFB1	7040	transforming growth factor, beta 1	CED|DPD1|TGFB|TGFbeta	19	Antimicrobials
	PF4V1	5197	platelet factor 4 variant 1	CXCL4L1|CXCL4V1|PF4-ALT|PF4A|SCYB4V1	4	Antimicrobials
	MMP9	4318	matrix metallopeptidase 9 (gelatinase B, 92kDa gelatinase, 92kDa type IV collagenase)	CLG4B|GELB|MMP-9	20	Antimicrobials
	KAL1	3730	Kallmann syndrome 1 sequence	ADMLX|HHA|KAL|KALIG-1|KMS	X	Antimicrobials
	TLR4	7099	toll-like receptor 4	ARMD10|CD284|TOLL|hToll	9	Antimicrobials
	SPAG11B	10407	sperm associated antigen 11B	EP2|EP2C|EP2D|HE2|HE2C|MGC61846|SPAG11	8	Antimicrobials
	A2M	2	alpha-2-macroglobulin	CPAMD5|DKFZp779B086|FWP007|S863-7	12	Antimicrobials
	NFKB1	4790	nuclear factor of kappa light polypeptide gene enhancer in B-cells 1	DKFZp686C01211|EBP-1|KBF1|MGC54151|NF-kappa-B|NFKB-p105|NFKB-p50|p105|p50	4	Antimicrobials
	APOBEC3G	60489	apolipoprotein B mRNA editing enzyme, catalytic polypeptide-like 3G	ARP9|CEM15|FLJ12740|MDS019|bK150C2.7|dJ494G10.1	22	Antimicrobials
	FABP6	2172	fatty acid binding protein 6, ileal	I-15P|I-BABP|I-BALB|I-BAP|ILBP|ILBP3|ILLBP	5	Antimicrobials
	NOD2	64127	nucleotide-binding oligomerization domain containing 2	ACUG|BLAU|CARD15|CD|CLR16.3|IBD1|NLRC2|NOD2B|PSORAS1	16	Antimicrobials
	MBL2	4153	mannose-binding lectin (protein C) 2, soluble (opsonic defect)	COLEC1|HSMBPC|MBL|MBP|MBP1|MGC116832|MGC116833	10	Antimicrobials
	SFTPA1B	6435	surfactant protein A1B	AC068139.6|MGC133365|PSAP|PSPA|SFTP1|SFTPA1	10	Antimicrobials
	RBP1	5947	retinol binding protein 1, cellular	CRABP-I|CRBP|CRBP1|CRBPI|RBPC	3	Antimicrobials
	TLR2	7097	toll-like receptor 2	CD282|TIL4	4	Antimicrobials
	SLC40A1	30061	solute carrier family 40 (iron-regulated transporter), member 1	FPN1|HFE4|IREG1|MST079|MSTP079|MTP1|SLC11A3	2	Antimicrobials
	PLAU	5328	plasminogen activator, urokinase	ATF|UPA|URK|u-PA	10	Antimicrobials
	IL1B	3553	interleukin 1, beta	IL-1|IL1-BETA|IL1F2	2	Antimicrobials
	PAEP	5047	progestagen-associated endometrial protein	GD|GdA|GdF|GdS|MGC138509|MGC142288|PAEG|PEP|PP14	9	Antimicrobials
	HFE2	148738	hemochromatosis type 2 (juvenile)	HFE2A|HJV|JH|MGC23953|RGMC	1	Antimicrobials
	MUC5AC	4586	mucin 5AC, oligomeric mucus/gel-forming	MUC5	11	Antimicrobials
	OBP2A	29991	odorant binding protein 2A	OBP|OBP2C|OBPIIa|hOBPIIa	9	Antimicrobials
	PLTP	5360	phospholipid transfer protein	HDLCQ9	20	Antimicrobials
	MX1	4599	myxovirus (influenza virus) resistance 1, interferon-inducible protein p78 (mouse)	IFI-78K|IFI78|MX|MxA	21	Antimicrobials
	DDX58	23586	DEAD (Asp-Glu-Ala-Asp) box polypeptide 58	DKFZp434J1111|DKFZp686N19181|FLJ13599|RIG-I	9	Antimicrobials
	IL29	282618	interleukin 29 (interferon, lambda 1)	IFNL1|IL-29	19	Antimicrobials
	IRF3	3661	interferon regulatory factor 3	-	19	Antimicrobials
	SFTPA2	729238	surfactant protein A2	COLEC5|MGC189761|SP-A2|SPA2|SPAII	10	Antimicrobials
	SFTPA2B	6436	surfactant protein A2B	AC068139.3|SFTPA2|SP-2A|SP-A1|SP-A2|SPAII	10	Antimicrobials
	LPA	4018	lipoprotein, Lp(a)	AK38|APOA|LP	6	Antimicrobials
	LBP	3929	lipopolysaccharide binding protein	MGC22233	20	Antimicrobials
	RBP4	5950	retinol binding protein 4, plasma	-	10	Antimicrobials
	SFTPA1	653509	surfactant protein A1	COLEC4|FLJ51913|SFTP1|SP-A|SP-A1	10	Antimicrobials
	NOX4	50507	NADPH oxidase 4	KOX|KOX-1|RENOX	11	Antimicrobials
	LTF	4057	lactotransferrin	GIG12|HLF2|LF	3	Antimicrobials
	IFNB1	3456	interferon, beta 1, fibroblast	IFB|IFF|IFNB|MGC96956	9	Antimicrobials
	RBP5	83758	retinol binding protein 5, cellular	CRBP-III|CRBP3|CRBPIII	12	Antimicrobials
	FABP7	2173	fatty acid binding protein 7, brain	B-FABP|BLBP|DKFZp547J2313|FABPB|MRG	6	Antimicrobials
	FABP5	2171	fatty acid binding protein 5 (psoriasis-associated)	E-FABP|EFABP|PA-FABP|PAFABP	8	Antimicrobials
	FABP3	2170	fatty acid binding protein 3, muscle and heart (mammary-derived growth inhibitor)	FABP11|H-FABP|MDGI|O-FABP	1	Antimicrobials
	FABP2	2169	fatty acid binding protein 2, intestinal	FABPI|I-FABP|MGC133132	4	Antimicrobials
	FABP4	2167	fatty acid binding protein 4, adipocyte	A-FABP|aP2	8	Antimicrobials
	R3HDML	140902	R3H domain containing-like	MGC129564|dJ881L22.3	20	Antimicrobials
	C20orf71	128861	chromosome 20 open reading frame 71	MGC44525|SPLUNC3	20	Antimicrobials
	C20orf114	92747	chromosome 20 open reading frame 114	LPLUNC1|MGC14597	20	Antimicrobials
	OASL	8638	2'-5'-oligoadenylate synthetase-like	TRIP14|p59OASL	12	Antimicrobials
	CRABP2	1382	cellular retinoic acid binding protein 2	CRABP-II|RBP6	1	Antimicrobials
	CRABP1	1381	cellular retinoic acid binding protein 1	CRABP|CRABP-I|CRABPI|RBP5	15	Antimicrobials
	RBP7	116362	retinol binding protein 7, cellular	CRBP4|CRBPIV|MGC70641	1	Antimicrobials
	DUOX1	53905	dual oxidase 1	LNOX1|MGC138840|MGC138841|NOXEF1|THOX1	15	Antimicrobials
	OBP2B	29989	odorant binding protein 2B	MGC119022|hOBPIIb	9	Antimicrobials
	RBP2	5948	retinol binding protein 2, cellular	CRABP-II|CRBP2|CRBPII|RBPC2	3	Antimicrobials
	LCN15	389812	lipocalin 15	PRO6093|UNQ2541	9	Antimicrobials
	CETP	1071	cholesteryl ester transfer protein, plasma	HDLCQ10	16	Antimicrobials
	FABP12	646486	fatty acid binding protein 12	-	8	Antimicrobials
	FABP9	646480	fatty acid binding protein 9, testis	PERF|PERF15|T-FABP	8	Antimicrobials
	PLUNC	51297	palate, lung and nasal epithelium associated	LPLUNC3|LUNX|NASG|SPLUNC1|SPURT|bA49G10.5	20	Antimicrobials
	LCNL1	401562	lipocalin-like 1	FLJ45224	9	Antimicrobials
	C8G	733	complement component 8, gamma polypeptide	C8C|MGC142186	9	Antimicrobials
	SPAG11A	653423	sperm associated antigen 11A	HE2	8	Antimicrobials
	PI15	51050	peptidase inhibitor 15	CRISP8|DKFZp686F0366|P24TI|P25TI	8	Antimicrobials
	NOX1	27035	NADPH oxidase 1	GP91-2|MOX1|NOH-1|NOH1	X	Antimicrobials
	PMP2	5375	peripheral myelin protein 2	FABP8|M-FABP|MP2|P2	8	Antimicrobials
	APOD	347	apolipoprotein D	-	3	Antimicrobials
	ORM2	5005	orosomucoid 2	AGP-B|AGP-B'|AGP2	9	Antimicrobials
	ORM1	5004	orosomucoid 1	AGP-A|AGP1|ORM	9	Antimicrobials
	TNF	7124	tumor necrosis factor (TNF superfamily, member 2)	DIF|TNF-alpha|TNFA|TNFSF2	6	Antimicrobials
	CTSG	1511	cathepsin G	CG|MGC23078	14	Antimicrobials
	PRTN3	5657	proteinase 3	ACPA|AGP7|C-ANCA|MBT|P29|PR-3	19	Antimicrobials
	MAPK1	5594	mitogen-activated protein kinase 1	ERK|ERK2|ERT1|MAPK2|P42MAPK|PRKM1|PRKM2|p38|p40|p41|p41mapk	22	Antimicrobials
	PML	5371	promyelocytic leukemia	MYL|PP8675|RNF71|TRIM19	15	Antimicrobials
	AEN	64782	apoptosis enhancing nuclease	FLJ12484|FLJ12562|ISG20L1|pp12744	15	Antimicrobials
	CYBB	1536	cytochrome b-245, beta polypeptide	CGD|GP91-1|GP91-PHOX|GP91PHOX|NOX2|p91-PHOX	X	Antimicrobials
	C20orf70	140683	chromosome 20 open reading frame 70	PSP|SPLUNC2|bA49G10.1	20	Antimicrobials
	ISG20	3669	interferon stimulated exonuclease gene 20kDa	CD25|HEM45	15	Antimicrobials
	BCL3	602	B-cell CLL/lymphoma 3	BCL4|D19S37	19	Antimicrobials
	ISG20L2	81875	interferon stimulated exonuclease gene 20kDa-like 2	FLJ12671	1	Antimicrobials
	NOX5	79400	NADPH oxidase, EF-hand calcium binding domain 5	MGC149776|MGC149777|NOX5A|NOX5B	15	Antimicrobials
	NOX3	50508	NADPH oxidase 3	GP91-3	6	Antimicrobials
	DUOX2	50506	dual oxidase 2	LNOX2|NOXEF2|P138-TOX|THOX2	15	Antimicrobials
	TLR3	7098	toll-like receptor 3	CD283	4	Antimicrobials
	TFRC	7037	transferrin receptor (p90, CD71)	CD71|TFR|TFR1|TRFR	3	Antimicrobials
	IFIH1	64135	interferon induced with helicase C domain 1	Hlcd|IDDM19|MDA-5|MDA5|MGC133047	2	Antimicrobials
	LRP1	4035	low density lipoprotein-related protein 1 (alpha-2-macroglobulin receptor)	A2MR|APOER|APR|CD91|FLJ16451|IGFBP3R|LRP|MGC88725|TGFBR5	12	Antimicrobials
	TRIM5	85363	tripartite motif-containing 5	RNF88|TRIM5alpha	11	Antimicrobials
	IDO1	3620	indoleamine 2,3-dioxygenase 1	CD107B|IDO|INDO	8	Antimicrobials
	GDF15	9518	growth differentiation factor 15	GDF-15|MIC-1|MIC1|NAG-1|PDF|PLAB|PTGFB	19	Antimicrobials
	NEDD4	4734	neural precursor cell expressed, developmentally down-regulated 4	KIAA0093|MGC176705|NEDD4-1|RPF1	15	Antimicrobials
	ADIPOQ	9370	adiponectin, C1Q and collagen domain containing	ACDC|ACRP30|ADIPQTL1|ADPN|APM-1|APM1|GBP28|adiponectin	3	Antimicrobials
	STAT3	6774	signal transducer and activator of transcription 3 (acute-phase response factor)	APRF|FLJ20882|HIES|MGC16063	17	Antimicrobials
	STAT1	6772	signal transducer and activator of transcription 1, 91kDa	DKFZp686B04100|ISGF-3|STAT91	2	Antimicrobials
	IL28A	282616	interleukin 28A (interferon, lambda 2)	IFNL2|IL-28A	19	Antimicrobials
	SOCS3	9021	suppressor of cytokine signaling 3	ATOD4|CIS3|Cish3|MGC71791|SOCS-3|SSI-3|SSI3	17	Antimicrobials
	SEMG1	6406	semenogelin I	MGC14719|SEMG|SGI	20	Antimicrobials
	TNFSF10	8743	tumor necrosis factor (ligand) superfamily, member 10	APO2L|Apo-2L|CD253|TL2|TRAIL	3	Antimicrobials
	CCL20	6364	chemokine (C-C motif) ligand 20	CKb4|LARC|MIP-3a|MIP3A|SCYA20|ST38	2	Antimicrobials
	SOCS1	8651	suppressor of cytokine signaling 1	CIS1|CISH1|JAB|SOCS-1|SSI-1|SSI1|TIP3	16	Antimicrobials
	RNASEL	6041	ribonuclease L (2',5'-oligoisoadenylate synthetase-dependent)	DKFZp781D08126|MGC104972|MGC133329|PRCA1|RNS4	1	Antimicrobials
	IRF1	3659	interferon regulatory factor 1	IRF-1|MAR	5	Antimicrobials
	IL15	3600	interleukin 15	IL-15|MGC9721	4	Antimicrobials
	APOBEC3F	200316	apolipoprotein B mRNA editing enzyme, catalytic polypeptide-like 3F	ARP8|BK150C2.4.MRNA|KA6|MGC74891	22	Antimicrobials
	RARRES3	5920	retinoic acid receptor responder (tazarotene induced) 3	HRASLS4|MGC8906|PLA1/2-3|RIG1|TIG3	11	Antimicrobials
	CHIT1	1118	chitinase 1 (chitotriosidase)	CHI3|CHIT|FLJ00314|MGC125322	1	Antimicrobials
	CD40	958	CD40 molecule, TNF receptor superfamily member 5	Bp50|CDW40|MGC9013|TNFRSF5|p50	20	Antimicrobials
	TLR7	51284	toll-like receptor 7	-	X	Antimicrobials
	PPIA	5478	peptidylprolyl isomerase A (cyclophilin A)	CYPA|CYPH|MGC117158|MGC12404|MGC23397	7	Antimicrobials
	ZYX	7791	zyxin	ESP-2|HED-2	7	Antimicrobials
	NLRX1	79671	NLR family member X1	CLR11.3|DLNB26|FLJ21478|MGC131937|MGC21025|NOD26|NOD5|NOD9	11	Antimicrobials
	PGC	5225	progastricsin (pepsinogen C)	-	6	Antimicrobials
	VEGFA	7422	vascular endothelial growth factor A	MGC70609|MVCD1|VEGF|VEGF-A|VPF	6	Antimicrobials
	IKBKE	9641	inhibitor of kappa light polypeptide gene enhancer in B-cells, kinase epsilon	IKK-i|IKKE|IKKI|KIAA0151|MGC125294|MGC125295|MGC125297	1	Antimicrobials
	ISG15	9636	ISG15 ubiquitin-like modifier	G1P2|IFI15|UCRP	1	Antimicrobials
	DHX58	79132	DEXH (Asp-Glu-X-His) box polypeptide 58	D11LGP2|D11lgp2e|LGP2	17	Antimicrobials
	TNFAIP3	7128	tumor necrosis factor, alpha-induced protein 3	A20|MGC104522|MGC138687|MGC138688|OTUD7C|TNFA1P2	6	Antimicrobials
	TFR2	7036	transferrin receptor 2	HFE3|MGC126368|TFRC2	7	Antimicrobials
	FCN2	2220	ficolin (collagen/fibrinogen domain containing lectin) 2 (hucolin)	EBP-37|FCNL|P35|ficolin-2	9	Antimicrobials
	MUC4	4585	mucin 4, cell surface associated	HSA276359	3	Antimicrobials
	F2R	2149	coagulation factor II (thrombin) receptor	CF2R|HTR|PAR1|TR	5	Antimicrobials
	ELN	2006	elastin	FLJ38671|FLJ43523|SVAS|WBS|WS	7	Antimicrobials
	IL27	246778	interleukin 27	IL-27|IL-27A|IL27p28|IL30|MGC71873|p28	16	Antimicrobials
	MAPT	4137	microtubule-associated protein tau	DDPAC|FLJ31424|FTDP-17|MAPTL|MGC138549|MSTD|MTBT1|MTBT2|PPND|TAU	17	Antimicrobials
	LYZ	4069	lysozyme (renal amyloidosis)	LZM|lysozyme	12	Antimicrobials
	CCL5	6352	chemokine (C-C motif) ligand 5	D17S136E|MGC17164|RANTES|SCYA5|SISd|TCP228	17	Antimicrobials
	LEP	3952	leptin	FLJ94114|OB|OBS	7	Antimicrobials
	CYLD	1540	cylindromatosis (turban tumor syndrome)	CDMT|CYLD1|CYLDI|EAC|FLJ20180|FLJ31664|FLJ78684|HSPC057|KIAA0849|MFT|MFT1|SBS|TEM|USPL2	16	Antimicrobials
	KLKB1	3818	kallikrein B, plasma (Fletcher factor) 1	KLK3|PPK	4	Antimicrobials
	CST4	1472	cystatin S	MGC71923	20	Antimicrobials
	CSRP1	1465	cysteine and glycine-rich protein 1	CRP|CRP1|CSRP|CYRP|D1S181E|DKFZp686M148	1	Antimicrobials
	MAPK14	1432	mitogen-activated protein kinase 14	CSBP1|CSBP2|CSPB1|EXIP|Mxi2|PRKM14|PRKM15|RK|SAPK2A|p38|p38ALPHA	6	Antimicrobials
	JUN	3725	jun oncogene	AP-1|AP1|c-Jun	1	Antimicrobials
	ITGAV	3685	integrin, alpha V (vitronectin receptor, alpha polypeptide, antigen CD51)	CD51|DKFZp686A08142|MSK8|VNRA	2	Antimicrobials
	IRF5	3663	interferon regulatory factor 5	SLEB10	7	Antimicrobials
	CCR6	1235	chemokine (C-C motif) receptor 6	BN-1|CD196|CKR-L3|CKR6|CKRL3|CMKBR6|DCR2|DRY-6|GPR-CY4|GPR29|GPRCY4|STRL22	6	Antimicrobials
	IL12B	3593	interleukin 12B (natural killer cell stimulatory factor 2, cytotoxic lymphocyte maturation factor 2, p40)	CLMF|CLMF2|IL-12B|NKSF|NKSF2	5	Antimicrobials
	TLR8	51311	toll-like receptor 8	CD288|MGC119599|MGC119600	X	Antimicrobials
	GNLY	10578	granulysin	519|D2S69E|LAG-2|LAG2|NKG5|TLA519	2	Antimicrobials
	CD81	975	CD81 molecule	S5.7|TAPA1|TSPAN28	11	Antimicrobials
	EIF2AK2	5610	eukaryotic translation initiation factor 2-alpha kinase 2	EIF2AK1|MGC126524|PKR|PRKR	2	Antimicrobials
	APOM	55937	apolipoprotein M	G3a|HSPC336|MGC22400|NG20	6	Antimicrobials
	CACYBP	27101	calcyclin binding protein	GIG5|MGC87971|PNAS-107|RP1-102G20.6|S100A6BP|SIP	1	Antimicrobials
	NOD1	10392	nucleotide-binding oligomerization domain containing 1	CARD4|CLR7.1|NLRC1	7	Antimicrobials
	MAPK8	5599	mitogen-activated protein kinase 8	JNK|JNK1|JNK1A2|JNK21B1/2|PRKM8|SAPK1	10	Antimicrobials
	MAPK3	5595	mitogen-activated protein kinase 3	ERK1|HS44KDAP|HUMKER1A|MGC20180|P44ERK1|P44MAPK|PRKM3	16	Antimicrobials
	BST2	684	bone marrow stromal cell antigen 2	CD317	19	Antimicrobials
	BPHL	670	biphenyl hydrolase-like (serine hydrolase)	BPH-RP|MCNAA|MGC125930|MGC41865|VACVASE	6	Antimicrobials
	PLA2G2A	5320	phospholipase A2, group IIA (platelets, synovial fluid)	MOM1|PLA2|PLA2B|PLA2L|PLA2S|PLAS1|sPLA2	1	Antimicrobials
	GRN	2896	granulin	GEP|GP88|PCDGF|PEPI|PGRN	17	Antimicrobials
	NEWENTRY	192343	Record to support submission of GeneRIFs for a gene not in Entrez Gene (human; man).	-	-	Antimicrobials
	PDGFRA	5156	platelet-derived growth factor receptor, alpha polypeptide	CD140A|MGC74795|PDGFR2|Rhe-PDGFRA	4	Antimicrobials
	GNAI1	2770	guanine nucleotide binding protein (G protein), alpha inhibiting activity polypeptide 1	Gi	7	Antimicrobials
	WNT5A	7474	wingless-type MMTV integration site family, member 5A	hWNT5A	3	Antimicrobials
	FURIN	5045	furin (paired basic amino acid cleaving enzyme)	FUR|PACE|PCSK3|SPC1	15	Antimicrobials
	ADAR	103	adenosine deaminase, RNA-specific	ADAR1|DRADA|DSH|DSRAD|G1P1|IFI-4|IFI4|K88dsRBP|p136	1	Antimicrobials
	TYK2	7297	tyrosine kinase 2	JTK1	19	Antimicrobials
	NOS2	4843	nitric oxide synthase 2, inducible	HEP-NOS|INOS|NOS|NOS2A	17	Antimicrobials
	TRAF3	7187	TNF receptor-associated factor 3	CAP-1|CD40bp|CRAF1|LAP1	14	Antimicrobials
	TPT1	7178	tumor protein, translationally-controlled 1	FLJ27337|HRF|TCTP|p02	13	Antimicrobials
	TPM2	7169	tropomyosin 2 (beta)	AMCD1|DA1|DA2B|TMSB	9	Antimicrobials
	NEO1	4756	neogenin homolog 1 (chicken)	DKFZp547A066|DKFZp547B146|HsT17534|IGDCC2|NGN	15	Antimicrobials
	AHNAK	79026	AHNAK nucleoprotein	AHNAKRS|MGC5395	11	Antimicrobials
	TLR1	7096	toll-like receptor 1	CD281|DKFZp547I0610|DKFZp564I0682|KIAA0012|MGC104956|MGC126311|MGC126312|TIL|rsc786	4	Antimicrobials
	TK2	7084	thymidine kinase 2, mitochondrial	-	16	Antimicrobials
	PRDX2	7001	peroxiredoxin 2	MGC4104|NKEFB|PRP|PRX2|PRXII|TDPX1|TSA	19	Antimicrobials
	MX2	4600	myxovirus (influenza virus) resistance 2 (mouse)	MXB	21	Antimicrobials
	FGF2	2247	fibroblast growth factor 2 (basic)	BFGF|FGFB|HBGF-2	4	Antimicrobials
	FGA	2243	fibrinogen alpha chain	Fib2|MGC119422|MGC119423|MGC119425	4	Antimicrobials
	TCF7L2	6934	transcription factor 7-like 2 (T-cell specific, HMG-box)	TCF-4|TCF4	10	Antimicrobials
	F2RL1	2150	coagulation factor II (thrombin) receptor-like 1	GPR11|PAR2	5	Antimicrobials
	DAK	26007	dihydroxyacetone kinase 2 homolog (S. cerevisiae)	DKFZp586B1621|MGC5621	11	Antimicrobials
	MSR1	4481	macrophage scavenger receptor 1	CD204|SCARA1|SR-A|phSR1|phSR2	8	Antimicrobials
	NFKBIZ	64332	nuclear factor of kappa light polypeptide gene enhancer in B-cells inhibitor, zeta	FLJ30225|FLJ34463|IKBZ|INAP|MAIL	3	Antimicrobials
	LMBR1	64327	limb region 1 homolog (mouse)	ACHP|C7orf2|DIF14|FLJ11665|PPD2|TPT	7	Antimicrobials
	SPINLW1	57119	serine peptidase inhibitor-like, with Kunitz and WAP domains 1 (eppin)	EPPIN|EPPIN1|EPPIN2|EPPIN3|WAP7|WFDC7|dJ461P17.2	20	Antimicrobials
	SRC	6714	v-src sarcoma (Schmidt-Ruppin A-2) viral oncogene homolog (avian)	ASV|SRC1|c-SRC|p60-Src	20	Antimicrobials
	MPO	4353	myeloperoxidase	-	17	Antimicrobials
	ELAVL1	1994	ELAV (embryonic lethal, abnormal vision, Drosophila)-like 1 (Hu antigen R)	ELAV1|HUR|Hua|MelG	19	Antimicrobials
	ROBO3	64221	roundabout, axon guidance receptor, homolog 3 (Drosophila)	FLJ21044|HGPPS|HGPS|RBIG1|RIG1	11	Antimicrobials
	SP1	6667	Sp1 transcription factor	-	12	Antimicrobials
	SOD1	6647	superoxide dismutase 1, soluble	ALS|ALS1|IPOA|SOD|homodimer	21	Antimicrobials
	PDF	64146	peptide deformylase (mitochondrial)	-	16	Antimicrobials
	DLL4	54567	delta-like 4 (Drosophila)	MGC126344|hdelta2	15	Antimicrobials
	ECD	11319	ecdysoneless homolog (Drosophila)	GCR2|HSGT1	10	Antimicrobials
	SLC11A1	6556	solute carrier family 11 (proton-coupled divalent metal ion transporters), member 1	LSH|NRAMP|NRAMP1	2	Antimicrobials
	DMBT1	1755	deleted in malignant brain tumors 1	GP340|MGC164738|muclin	10	Antimicrobials
	TMEM173	340061	transmembrane protein 173	FLJ38577|MITA|MPYS|STING	5	Antimicrobials
	SKIV2L	6499	superkiller viralicidic activity 2-like (S. cerevisiae)	170A|DDX13|HLP|SKI2|SKI2W|SKIV2	6	Antimicrobials
	SEMG2	6407	semenogelin II	SGII	20	Antimicrobials
	DES	1674	desmin	CMD1I|CSM1|CSM2|FLJ12025|FLJ39719|FLJ41013|FLJ41793	2	Antimicrobials
	DCK	1633	deoxycytidine kinase	MGC117410|MGC138632	4	Antimicrobials
	DAXX	1616	death-domain associated protein	BING2|DAP6|EAP1|MGC126245|MGC126246	6	Antimicrobials
	TNFRSF10A	8797	tumor necrosis factor receptor superfamily, member 10a	APO2|CD261|DR4|MGC9365|TRAILR-1|TRAILR1	8	Antimicrobials
	TNFRSF10B	8795	tumor necrosis factor receptor superfamily, member 10b	CD262|DR5|KILLER|KILLER/DR5|TRAIL-R2|TRAILR2|TRICK2|TRICK2A|TRICK2B|TRICKB|ZTNFR9	8	Antimicrobials
	EED	8726	embryonic ectoderm development	HEED|WAIT1	11	Antimicrobials
	CCL4	6351	chemokine (C-C motif) ligand 4	ACT2|AT744.1|G-26|LAG1|MGC104418|MGC126025|MGC126026|MIP-1-beta|MIP1B|MIP1B1|SCYA2|SCYA4	17	Antimicrobials
	LIMS1	3987	LIM and senescent cell antigen-like domains 1	PINCH|PINCH1	2	Antimicrobials
	LALBA	3906	lactalbumin, alpha-	MGC138521|MGC138523	12	Antimicrobials
	APOBEC3H	164668	apolipoprotein B mRNA editing enzyme, catalytic polypeptide-like 3H	ARP10|dJ742C19.2	22	Antimicrobials
	TMPRSS6	164656	transmembrane protease, serine 6	IRIDA	22	Antimicrobials
	SPINK5	11005	serine peptidase inhibitor, Kazal type 5	DKFZp686K19184|FLJ21544|FLJ97536|FLJ97596|FLJ99794|LEKTI|LETKI|NETS|NS|VAKTI	5	Antimicrobials
	MARCO	8685	macrophage receptor with collagenous structure	SCARA2	2	Antimicrobials
	BECN1	8678	beclin 1, autophagy related	ATG6|VPS30|beclin1	17	Antimicrobials
	TNFSF11	8600	tumor necrosis factor (ligand) superfamily, member 11	CD254|ODF|OPGL|OPTB2|RANKL|TRANCE|hRANKL2|sOdf	13	Antimicrobials
	KNG1	3827	kininogen 1	BDK|KNG	3	Antimicrobials
	CSK	1445	c-src tyrosine kinase	MGC117393	15	Antimicrobials
	KLRK1	22914	killer cell lectin-like receptor subfamily K, member 1	CD314|D12S2489E|FLJ17759|FLJ75772|KLR|NKG2-D|NKG2D	12	Antimicrobials
	KCNH2	3757	potassium voltage-gated channel, subfamily H (eag-related), member 2	ERG1|HERG|HERG1|Kv11.1|LQT2|SQT1	7	Antimicrobials
	JUND	3727	jun D proto-oncogene	AP-1	19	Antimicrobials
	JAK1	3716	Janus kinase 1	JAK1A|JAK1B|JTK3	1	Antimicrobials
	CLDN4	1364	claudin 4	CPE-R|CPER|CPETR|CPETR1|WBSCR8|hCPE-R	7	Antimicrobials
	CCL28	56477	chemokine (C-C motif) ligand 28	CCK1|MEC|MGC71902|SCYA28	5	Antimicrobials
	RNASE3	6037	ribonuclease, RNase A family, 3 (eosinophil cationic protein)	ECP|RNS3	14	Antimicrobials
	RN7SL1	6029	RNA, 7SL, cytoplasmic 1	7L1a|7SL|RN7SL|RNSRP1	14	Antimicrobials
	IRF7	3665	interferon regulatory factor 7	IRF-7H|IRF7A	11	Antimicrobials
	IREB2	3658	iron-responsive element binding protein 2	ACO3|FLJ23381|IRP2|IRP2AD	15	Antimicrobials
	ILK	3611	integrin-linked kinase	DKFZp686F1765|P59	11	Antimicrobials
	IL18	3606	interleukin 18 (interferon-gamma-inducing factor)	IGIF|IL-18|IL-1g|IL1F4|MGC12320	11	Antimicrobials
	IL17A	3605	interleukin 17A	CTLA8|IL-17|IL-17A|IL17	6	Antimicrobials
	LTB4R	1241	leukotriene B4 receptor	BLT1|BLTR|CMKRL1|GPR16|LTB4R1|LTBR1|P2RY7|P2Y7	14	Antimicrobials
	APOBEC3A	200315	apolipoprotein B mRNA editing enzyme, catalytic polypeptide-like 3A	ARP3|PHRBN|bK150C2.1	22	Antimicrobials
	MASP2	10747	mannan-binding lectin serine peptidase 2	MAP19|MASP-2|sMAP	1	Antimicrobials
	TRIM27	5987	tripartite motif-containing 27	RFP|RNF76	6	Antimicrobials
	RELA	5970	v-rel reticuloendotheliosis viral oncogene homolog A (avian)	MGC131774|NFKB3|p65	11	Antimicrobials
	IL7R	3575	interleukin 7 receptor	CD127|CDW127|IL-7R-alpha|IL7RA|ILRA	5	Antimicrobials
	IL1A	3552	interleukin 1, alpha	IL-1A|IL1|IL1-ALPHA|IL1F1	2	Antimicrobials
	PTX3	5806	pentraxin-related gene, rapidly induced by IL-1 beta	TNFAIP5|TSG-14	3	Antimicrobials
	IFNAR2	3455	interferon (alpha, beta and omega) receptor 2	IFN-R|IFN-alpha-REC|IFNABR|IFNARB	21	Antimicrobials
	IFN1@	3438	interferon, type 1, cluster	IFNA	9	Antimicrobials
	SYTL1	84958	synaptotagmin-like 1	FLJ14996|JFC1|SLP1	1	Antimicrobials
	APOBEC3C	27350	apolipoprotein B mRNA editing enzyme, catalytic polypeptide-like 3C	APOBEC1L|ARDC2|ARDC4|ARP5|MGC19485|PBI|bK150C2.3	22	Antimicrobials
	DDX17	10521	DEAD (Asp-Glu-Ala-Asp) box polypeptide 17	DKFZp761H2016|P72|RH70	22	Antimicrobials
	PTGS2	5743	prostaglandin-endoperoxide synthase 2 (prostaglandin G/H synthase and cyclooxygenase)	COX-2|COX2|GRIPGHS|PGG/HS|PGHS-2|PHS-2|hCox-2	1	Antimicrobials
	HTR1A	3350	5-hydroxytryptamine (serotonin) receptor 1A	5-HT1A|5HT1a|ADRB2RL1|ADRBRL1	5	Antimicrobials
	SEPT-7	989	septin 7	CDC10|CDC3|Nbla02942|SEPT7A	7	Antimicrobials
	CD40LG	959	CD40 ligand	CD154|CD40L|HIGM1|IGM|IMD3|T-BAM|TNFSF5|TRAP|gp39|hCD40L	X	Antimicrobials
	CD14	929	CD14 molecule	-	5	Antimicrobials
	MASP1	5648	mannan-binding lectin serine peptidase 1 (C4/C2 activating component of Ra-reactive factor)	CRARF|CRARF1|DKFZp686I01199|FLJ26383|MASP|MGC126283|MGC126284|PRSS5|RaRF	3	Antimicrobials
	PROC	5624	protein C (inactivator of coagulation factors Va and VIIIa)	PC|PROC1	2	Antimicrobials
	MAP2K2	5605	mitogen-activated protein kinase kinase 2	FLJ26075|MAPKK2|MEK2|MKK2|PRKMK2	19	Antimicrobials
	MAP2K1	5604	mitogen-activated protein kinase kinase 1	MAPKK1|MEK1|MKK1|PRKMK1	15	Antimicrobials
	HRG	3273	histidine-rich glycoprotein	DKFZp779H1622|HPRG|HRGP	3	Antimicrobials
	NDRG1	10397	N-myc downstream regulated 1	CAP43|CMT4D|DRG1|GC4|HMSNL|NDR1|NMSL|PROXY1|RIT42|RTP|TARG1|TDD5	8	Antimicrobials
	IRF9	10379	interferon regulatory factor 9	IRF-9|ISGF3|ISGF3G|p48	14	Antimicrobials
	TRIM22	10346	tripartite motif-containing 22	GPSTAF50|RNF94|STAF50	11	Antimicrobials
	LANCL1	10314	LanC lantibiotic synthetase component C-like 1 (bacterial)	GPR69A|p40	2	Antimicrobials
	PPP4C	5531	protein phosphatase 4 (formerly X), catalytic subunit	PP4|PPH3|PPX	16	Antimicrobials
	HMOX1	3162	heme oxygenase (decycling) 1	HO-1|HSP32|bK286B10	22	Antimicrobials
	HMGB1	3146	high-mobility group box 1	DKFZp686A04236|HMG1|HMG3|SBP-1	13	Antimicrobials
	RNASE7	84659	ribonuclease, RNase A family, 7	MGC133220	14	Antimicrobials
	ABCC4	10257	ATP-binding cassette, sub-family C (CFTR/MRP), member 4	EST170205|MOAT-B|MOATB|MRP4	13	Antimicrobials
	HGF	3082	hepatocyte growth factor (hepapoietin A; scatter factor)	F-TCF|HGFB|HPTA|SF	7	Antimicrobials
	HDAC1	3065	histone deacetylase 1	DKFZp686H12203|GON-10|HD1|RPD3|RPD3L1	1	Antimicrobials
	IL28RA	163702	interleukin 28 receptor, alpha (interferon, lambda receptor)	CRF2/12|IFNLR|IFNLR1|IL-28R1|LICR2	1	Antimicrobials
	PLSCR1	5359	phospholipid scramblase 1	MMTRA1B	3	Antimicrobials
	BACH2	60468	BTB and CNC homology 1, basic leucine zipper transcription factor 2	-	6	Antimicrobials
	TANK	10010	TRAF family member-associated NFKB activator	I-TRAF|TRAF2	2	Antimicrobials
	PIK3CG	5294	phosphoinositide-3-kinase, catalytic, gamma polypeptide	PI3CG|PI3K|PI3Kgamma|PIK3	7	Antimicrobials
	ARRB1	408	arrestin, beta 1	ARB1|ARR1	11	Antimicrobials
	RSAD2	91543	radical S-adenosyl methionine domain containing 2	2510004L01Rik|cig33|cig5|vig1	2	Antimicrobials
	STAB2	55576	stabilin 2	DKFZp434E0321|FEEL-2|FELE-2|FELL|FELL-2|FEX2|HARE|STAB-2	12	Antimicrobials
	TBK1	29110	TANK-binding kinase 1	FLJ11330|NAK|T2K	12	Antimicrobials
	PDYN	5173	prodynorphin	MGC26418|PENKB	20	Antimicrobials
	PDGFRB	5159	platelet-derived growth factor receptor, beta polypeptide	CD140B|JTK12|PDGF-R-beta|PDGFR|PDGFR1	5	Antimicrobials
	PDCD1	5133	programmed cell death 1	CD279|PD1|SLEB2|hPD-1|hPD-l	2	Antimicrobials
	PCSK2	5126	proprotein convertase subtilisin/kexin type 2	NEC2|PC2|SPC2	20	Antimicrobials
	PCSK1	5122	proprotein convertase subtilisin/kexin type 1	BMIQ12|NEC1|PC1|PC3|SPC3	5	Antimicrobials
	ARG2	384	arginase, type II	-	14	Antimicrobials
	AQP9	366	aquaporin 9	HsT17287|SSC1	15	Antimicrobials
	FASLG	356	Fas ligand (TNF superfamily, member 6)	APT1LG1|CD178|CD95L|FASL|TNFSF6	1	Antimicrobials
	APOH	350	apolipoprotein H (beta-2-glycoprotein I)	B2G1|BG	17	Antimicrobials
	BIRC5	332	baculoviral IAP repeat-containing 5	API4|EPR-1	17	Antimicrobials
	ANXA6	309	annexin A6	ANX6|CBP68	5	Antimicrobials
	IL22	50616	interleukin 22	IL-21|IL-22|IL-D110|IL-TIF|IL21|ILTIF|MGC79382|MGC79384|TIFIL-23|TIFa|zcyto18	12	Antimicrobials
	VTN	7448	vitronectin	V75|VN|VNT	17	Antimicrobials
	VIM	7431	vimentin	FLJ36605	10	Antimicrobials
	VCAM1	7412	vascular cell adhesion molecule 1	CD106|DKFZp779G2333|INCAM-100|MGC99561	1	Antimicrobials
	PRDX1	5052	peroxiredoxin 1	MSP23|NKEFA|PAG|PAGA|PAGB|PRX1|PRXI|TDPX2	1	Antimicrobials
	GFAP	2670	glial fibrillary acidic protein	FLJ45472	17	Antimicrobials
	GBP2	2634	guanylate binding protein 2, interferon-inducible	-	1	Antimicrobials
	ALB	213	albumin	DKFZp779N1935|PRO0883|PRO0903|PRO1341	4	Antimicrobials
	SLC29A3	55315	solute carrier family 29 (nucleoside transporters), member 3	ENT3|FLJ11160	10	Antimicrobials
	OAS1	4938	2',5'-oligoadenylate synthetase 1, 40/46kDa	IFI-4|OIAS|OIASI	12	Antimicrobials
	AGER	177	advanced glycosylation end product-specific receptor	MGC22357|RAGE	6	Antimicrobials
	UNC93B1	81622	unc-93 homolog B1 (C. elegans)	MGC126617|UNC93|UNC93B	11	Antimicrobials
	TNFSF4	7292	tumor necrosis factor (ligand) superfamily, member 4	CD134L|CD252|GP34|OX-40L|OX4OL|TXGP1	1	Antimicrobials
	NOS1	4842	nitric oxide synthase 1 (neuronal)	IHPS1|NOS|nNOS	12	Antimicrobials
	ACTG1	71	actin, gamma 1	ACT|ACTG|DFNA20|DFNA26	17	Antimicrobials
	ACTA1	58	actin, alpha 1, skeletal muscle	ACTA|ASMA|CFTD|CFTD1|CFTDM|MPFD|NEM1|NEM2|NEM3	1	Antimicrobials
	ACO1	48	aconitase 1, soluble	ACONS|IREB1|IREBP|IREBP1|IRP1	9	Antimicrobials
	SERPINA3	12	serpin peptidase inhibitor, clade A (alpha-1 antiproteinase, antitrypsin), member 3	AACT|ACT|GIG24|GIG25|MGC88254	14	Antimicrobials
	IL8RA	3577	interleukin 8 receptor, alpha	C-C|C-C-CKR-1|CD128|CD181|CDw128a|CKR-1|CMKAR1|CXCR1|IL8R1|IL8RBA	2	Antimicrobials
	CCL15	6359	chemokine (C-C motif) ligand 15	HCC-2|HMRP-2B|LKN1|Lkn-1|MIP-1d|MIP-5|NCC-3|NCC3|SCYA15|SCYL3|SY15	17	Antimicrobials
	CCL14	6358	chemokine (C-C motif) ligand 14	CC-1|CC-3|CKb1|FLJ16015|HCC-1|HCC-3|MCIF|NCC-2|NCC2|SCYA14|SCYL2|SY14	17	Antimicrobials
	CCL16	6360	chemokine (C-C motif) ligand 16	CKb12|HCC-4|ILINCK|LCC-1|LEC|LMC|MGC117051|Mtn-1|NCC-4|NCC4|SCYA16|SCYL4	17	Antimicrobials
	CCL19	6363	chemokine (C-C motif) ligand 19	CKb11|ELC|MGC34433|MIP-3b|MIP3B|SCYA19	9	Antimicrobials
	CCL18	6362	chemokine (C-C motif) ligand 18 (pulmonary and activation-regulated)	AMAC-1|AMAC1|CKb7|DC-CK1|DCCK1|MIP-4|PARC|SCYA18	17	Antimicrobials
	CCL17	6361	chemokine (C-C motif) ligand 17	A-152E5.3|ABCD-2|MGC138271|MGC138273|SCYA17|TARC	16	Antimicrobials
	CCL26	10344	chemokine (C-C motif) ligand 26	IMAC|MGC126714|MIP-4a|MIP-4alpha|SCYA26|TSC-1	7	Antimicrobials
	CCL22	6367	chemokine (C-C motif) ligand 22	A-152E5.1|ABCD-1|DC/B-CK|MDC|MGC34554|SCYA22|STCP-1	16	Antimicrobials
	CCR3	1232	chemokine (C-C motif) receptor 3	CC-CKR-3|CD193|CKR3|CMKBR3|MGC102841	3	Antimicrobials
	CCL4L2	388372	chemokine (C-C motif) ligand 4-like 2	AT744.2|CCL4L|SCYA4L	17	Antimicrobials
	CCBP2	1238	chemokine binding protein 2	CCR10|CCR9|CMKBR9|D6|MGC126678|MGC138250|hD6	3	Antimicrobials
	CCR7	1236	chemokine (C-C motif) receptor 7	BLR2|CD197|CDw197|CMKBR7|EBI1	17	Antimicrobials
	CCL27	10850	chemokine (C-C motif) ligand 27	ALP|CTACK|CTAK|ESKINE|ILC|PESKY|SCYA27	9	Antimicrobials
	CCR8	1237	chemokine (C-C motif) receptor 8	CDw198|CKR-L1|CKRL1|CMKBR8|CMKBRL2|CY6|GPR-CY6|MGC129966|MGC129973|TER1	3	Antimicrobials
	CCRL1	51554	chemokine (C-C motif) receptor-like 1	CC-CKR-11|CCBP2|CCR10|CCR11|CCX-CKR|CKR-11|PPR1|VSHK1	3	Antimicrobials
	CCL2	6347	chemokine (C-C motif) ligand 2	GDCF-2|HC11|HSMCR30|MCAF|MCP-1|MCP1|MGC9434|SCYA2|SMC-CF	17	Antimicrobials
	CCL21	6366	chemokine (C-C motif) ligand 21	6Ckine|CKb9|ECL|MGC34555|SCYA21|SLC|TCA4	9	Antimicrobials
	CCL7	6354	chemokine (C-C motif) ligand 7	FIC|MARC|MCP-3|MCP3|MGC138463|MGC138465|NC28|SCYA6|SCYA7	17	Antimicrobials
	CCL3	6348	chemokine (C-C motif) ligand 3	G0S19-1|LD78ALPHA|MIP-1-alpha|MIP1A|SCYA3	17	Antimicrobials
	CCL11	6356	chemokine (C-C motif) ligand 11	MGC22554|SCYA11	17	Antimicrobials
	CCR5	1234	chemokine (C-C motif) receptor 5	CC-CKR-5|CCCKR5|CD195|CKR-5|CKR5|CMKBR5|FLJ78003|IDDM22	3	Antimicrobials
	CCL23	6368	chemokine (C-C motif) ligand 23	CK-BETA-8|CKb8|Ckb-8|Ckb-8-1|MIP-3|MIP3|MPIF-1|SCYA23	17	Antimicrobials
	CCL25	6370	chemokine (C-C motif) ligand 25	Ckb15|MGC150327|SCYA25|TECK	19	Antimicrobials
	CCL3L3	414062	chemokine (C-C motif) ligand 3-like 3	464.2|D17S1718|LD78|LD78BETA|MGC12815|SCYA3L|SCYA3L1	17	Antimicrobials
	CCL4L1	9560	chemokine (C-C motif) ligand 4-like 1	AT744.2|CCL4L|LAG-1|LAG1|SCYA4L	17	Antimicrobials
	CCL3L1	6349	chemokine (C-C motif) ligand 3-like 1	464.2|D17S1718|G0S19-2|LD78|LD78BETA|MGC104178|MGC12815|MGC182017|MIP1AP|SCYA3L|SCYA3L1	17	Antimicrobials
	CCR1	1230	chemokine (C-C motif) receptor 1	CD191|CKR-1|CKR1|CMKBR1|HM145|MIP1aR|SCYAR1	3	Antimicrobials
	CCL24	6369	chemokine (C-C motif) ligand 24	Ckb-6|MPIF-2|MPIF2|SCYA24	7	Antimicrobials
	XCL2	6846	chemokine (C motif) ligand 2	SCM-1b|SCM1B|SCYC2	1	Antimicrobials
	CXCR4	7852	chemokine (C-X-C motif) receptor 4	CD184|D2S201E|FB22|HM89|HSY3RR|LAP3|LCR1|LESTR|NPY3R|NPYR|NPYRL|NPYY3R|WHIM	2	Antimicrobials
	CXCR6	10663	chemokine (C-X-C motif) receptor 6	BONZO|CD186|STRL33|TYMSTR	3	Antimicrobials
	CCR4	1233	chemokine (C-C motif) receptor 4	CC-CKR-4|CD194|CKR4|CMKBR4|ChemR13|HGCN:14099|K5-5|MGC88293	3	Antimicrobials
	FAM19A5	25817	family with sequence similarity 19 (chemokine (C-C motif)-like), member A5	QLLK5208|TAFA-5|TAFA5|UNQ5208	22	Antimicrobials
	FAM19A3	284467	family with sequence similarity 19 (chemokine (C-C motif)-like), member A3	MGC138473|TAFA-3|TAFA3	1	Antimicrobials
	FAM19A4	151647	family with sequence similarity 19 (chemokine (C-C motif)-like), member A4	FLJ25161|TAFA-4|TAFA4	3	Antimicrobials
	FAM19A1	407738	family with sequence similarity 19 (chemokine (C-C motif)-like), member A1	TAFA-1|TAFA1	3	Antimicrobials
	FAM19A2	338811	family with sequence similarity 19 (chemokine (C-C motif)-like), member A2	DKFZp761E1217|DKFZp781P0552|MGC42403|TAFA-2|TAFA2	12	Antimicrobials
	CCL14-CCL15	348249	chemokine ligand 14, chemokine ligand 15 transcription unit	-	17	Antimicrobials
	PTK2B	2185	PTK2B protein tyrosine kinase 2 beta	CADTK|CAKB|FADK2|FAK2|FRNK|PKB|PTK|PYK2|RAFTK	8	Antimicrobials
	IL4	3565	interleukin 4	BCGF-1|BCGF1|BSF1|IL-4|MGC79402	5	Antimicrobials
	CDH1	999	cadherin 1, type 1, E-cadherin (epithelial)	Arc-1|CD324|CDHE|ECAD|LCAM|UVO	16	Antimicrobials
	LTBP1	4052	latent transforming growth factor beta binding protein 1	MGC163161	2	Antimicrobials
	IL13	3596	interleukin 13	ALRH|BHR1|IL-13|MGC116786|MGC116788|MGC116789|P600	5	Antimicrobials
	IL10	3586	interleukin 10	CSIF|IL-10|IL10A|MGC126450|MGC126451|TGIF	1	Antimicrobials
	IL2	3558	interleukin 2	IL-2|TCGF|lymphokine	4	Antimicrobials
	PPARG	5468	peroxisome proliferator-activated receptor gamma	CIMT1|NR1C3|PPARG1|PPARG2|PPARgamma	3	Antimicrobials
	FGR	2268	Gardner-Rasheed feline sarcoma viral (v-fgr) oncogene homolog	FLJ43153|MGC75096|SRC2|c-fgr|c-src2|p55c-fgr|p58c-fgr	1	Antimicrobials
	MIF	4282	macrophage migration inhibitory factor (glycosylation-inhibiting factor)	GIF|GLIF|MMIF	22	Antimicrobials
	CRP	1401	C-reactive protein, pentraxin-related	MGC149895|MGC88244|PTX1	1	Antimicrobials
	JAK2	3717	Janus kinase 2	JTK10	9	Antimicrobials
	PTK2	5747	PTK2 protein tyrosine kinase 2	FADK|FAK|FAK1|pp125FAK	8	Antimicrobials
	PTGDR	5729	prostaglandin D2 receptor (DP)	AS1|ASRT1|DP|DP1|MGC49004	14	Antimicrobials
	CD86	942	CD86 molecule	B7-2|B70|CD28LG2|LAB72|MGC34413	3	Antimicrobials
	HCK	3055	hemopoietic cell kinase	JTK9	20	Antimicrobials
	VDR	7421	vitamin D (1,25- dihydroxyvitamin D3) receptor	NR1I1	12	Antimicrobials
	OLR1	4973	oxidized low density lipoprotein (lectin-like) receptor 1	CLEC8A|LOX1|SCARE1	12	Antimicrobials
	ADRBK1	156	adrenergic, beta, receptor kinase 1	BARK1|BETA-ARK1|FLJ16718|GRK2	11	Antimicrobials
	TXK	7294	TXK tyrosine kinase	BTKL|MGC22473|PSCTK5|PTK4|RLK|TKL	4	Antimicrobials
	RNASE2	6036	ribonuclease, RNase A family, 2 (liver, eosinophil-derived neurotoxin)	EDN|RNS2	14	Antimicrobials
	CD79A	973	CD79a molecule, immunoglobulin-associated alpha	IGA|MB-1	19	BCRSignalingPathway
	CD79B	974	CD79b molecule, immunoglobulin-associated beta	B29|IGB	17	BCRSignalingPathway
	LYN	4067	v-yes-1 Yamaguchi sarcoma viral related oncogene homolog	FLJ26625|JTK8	8	BCRSignalingPathway
	SYK	6850	spleen tyrosine kinase	DKFZp313N1010|FLJ25043|FLJ37489	9	BCRSignalingPathway
	BTK	695	Bruton agammaglobulinemia tyrosine kinase	AGMX1|AT|ATK|BPK|IMD1|MGC126261|MGC126262|PSCTK1|XLA	X	BCRSignalingPathway
	BLNK	29760	B-cell linker	BASH|BLNK-S|LY57|MGC111051|SLP-65|SLP65	10	BCRSignalingPathway
	VAV3	10451	vav 3 guanine nucleotide exchange factor	FLJ40431	1	BCRSignalingPathway
	VAV1	7409	vav 1 guanine nucleotide exchange factor	VAV	19	BCRSignalingPathway
	VAV2	7410	vav 2 guanine nucleotide exchange factor	-	9	BCRSignalingPathway
	RAC1	5879	ras-related C3 botulinum toxin substrate 1 (rho family, small GTP binding protein Rac1)	MGC111543|MIG5|TC-25|p21-Rac1	7	BCRSignalingPathway
	RAC2	5880	ras-related C3 botulinum toxin substrate 2 (rho family, small GTP binding protein Rac2)	EN-7|Gx|HSPC022	22	BCRSignalingPathway
	RAC3	5881	ras-related C3 botulinum toxin substrate 3 (rho family, small GTP binding protein Rac3)	-	17	BCRSignalingPathway
	PPP3CA	5530	protein phosphatase 3 (formerly 2B), catalytic subunit, alpha isoform	CALN|CALNA|CALNA1|CCN1|CNA1|PPP2B	4	BCRSignalingPathway
	PPP3CB	5532	protein phosphatase 3 (formerly 2B), catalytic subunit, beta isoform	CALNA2|CALNB	10	BCRSignalingPathway
	PPP3CC	5533	protein phosphatase 3 (formerly 2B), catalytic subunit, gamma isoform	CALNA3	8	BCRSignalingPathway
	CHP	11261	calcium binding protein P22	SLC9A1BP	15	BCRSignalingPathway
	PPP3R1	5534	protein phosphatase 3 (formerly 2B), regulatory subunit B, alpha isoform	CALNB1|CNB|CNB1	2	BCRSignalingPathway
	PPP3R2	5535	protein phosphatase 3 (formerly 2B), regulatory subunit B, beta isoform	PPP3RL	9	BCRSignalingPathway
	CHP2	63928	calcineurin B homologous protein 2	-	16	BCRSignalingPathway
	NFAT5	10725	nuclear factor of activated T-cells 5, tonicity-responsive	KIAA0827|NF-AT5|NFATL1|NFATZ|OREBP|TONEBP	16	BCRSignalingPathway
	NFATC1	4772	nuclear factor of activated T-cells, cytoplasmic, calcineurin-dependent 1	MGC138448|NF-ATC|NFAT2|NFATc	18	BCRSignalingPathway
	NFATC2	4773	nuclear factor of activated T-cells, cytoplasmic, calcineurin-dependent 2	NFAT1|NFATP	20	BCRSignalingPathway
	NFATC3	4775	nuclear factor of activated T-cells, cytoplasmic, calcineurin-dependent 3	NFAT4|NFATX	16	BCRSignalingPathway
	NFATC4	4776	nuclear factor of activated T-cells, cytoplasmic, calcineurin-dependent 4	NF-ATc4|NFAT3	14	BCRSignalingPathway
	HRAS	3265	v-Ha-ras Harvey rat sarcoma viral oncogene homolog	C-BAS/HAS|C-H-RAS|C-HA-RAS1|CTLO|H-RASIDX|HAMSV|HRAS1|K-RAS|N-RAS|RASH1	11	BCRSignalingPathway
	KRAS	3845	v-Ki-ras2 Kirsten rat sarcoma viral oncogene homolog	C-K-RAS|K-RAS2A|K-RAS2B|K-RAS4A|K-RAS4B|KI-RAS|KRAS1|KRAS2|NS3|RASK2	12	BCRSignalingPathway
	NRAS	4893	neuroblastoma RAS viral (v-ras) oncogene homolog	ALPS4|N-ras|NRAS1	1	BCRSignalingPathway
	FOS	2353	v-fos FBJ murine osteosarcoma viral oncogene homolog	AP-1|C-FOS	14	BCRSignalingPathway
	CARD11	84433	caspase recruitment domain family, member 11	BIMP3|CARMA1|MGC133069	7	BCRSignalingPathway
	BCL10	8915	B-cell CLL/lymphoma 10	CARMEN|CIPER|CLAP|c-E10|mE10	1	BCRSignalingPathway
	MALT1	10892	mucosa associated lymphoid tissue lymphoma translocation gene 1	DKFZp434L132|MLT|MLT1	18	BCRSignalingPathway
	CHUK	1147	conserved helix-loop-helix ubiquitous kinase	IKBKA|IKK-alpha|IKK1|IKKA|NFKBIKA|TCF16	10	BCRSignalingPathway
	IKBKB	3551	inhibitor of kappa light polypeptide gene enhancer in B-cells, kinase beta	FLJ40509|IKK-beta|IKK2|IKKB|MGC131801|NFKBIKB	8	BCRSignalingPathway
	IKBKG	8517	inhibitor of kappa light polypeptide gene enhancer in B-cells, kinase gamma	AMCBX1|FIP-3|FIP3|Fip3p|IKK-gamma|IP|IP1|IP2|IPD2|NEMO	X	BCRSignalingPathway
	NFKBIA	4792	nuclear factor of kappa light polypeptide gene enhancer in B-cells inhibitor, alpha	IKBA|MAD-3|NFKBI	14	BCRSignalingPathway
	NFKBIB	4793	nuclear factor of kappa light polypeptide gene enhancer in B-cells inhibitor, beta	IKBB|TRIP9	19	BCRSignalingPathway
	NFKBIE	4794	nuclear factor of kappa light polypeptide gene enhancer in B-cells inhibitor, epsilon	IKBE	6	BCRSignalingPathway
	CD19	930	CD19 molecule	B4|MGC12802	16	BCRSignalingPathway
	CR2	1380	complement component (3d/Epstein Barr virus) receptor 2	C3DR|CD21|SLEB9	1	BCRSignalingPathway
	PIK3R5	23533	phosphoinositide-3-kinase, regulatory subunit 5	F730038I15Rik|FOAP-2|P101-PI3K|p101	17	BCRSignalingPathway
	PIK3R1	5295	phosphoinositide-3-kinase, regulatory subunit 1 (alpha)	GRB1|p85|p85-ALPHA	5	BCRSignalingPathway
	PIK3R2	5296	phosphoinositide-3-kinase, regulatory subunit 2 (beta)	P85B|p85|p85-BETA	19	BCRSignalingPathway
	PIK3R3	8503	phosphoinositide-3-kinase, regulatory subunit 3 (gamma)	DKFZp686P05226|FLJ41892|p55|p55-GAMMA	1	BCRSignalingPathway
	PIK3CA	5290	phosphoinositide-3-kinase, catalytic, alpha polypeptide	MGC142161|MGC142163|PI3K|p110-alpha	3	BCRSignalingPathway
	PIK3CB	5291	phosphoinositide-3-kinase, catalytic, beta polypeptide	DKFZp779K1237|MGC133043|PI3K|PI3KCB|PI3Kbeta|PIK3C1|p110-BETA	3	BCRSignalingPathway
	PIK3CD	5293	phosphoinositide-3-kinase, catalytic, delta polypeptide	p110D	1	BCRSignalingPathway
	AKT3	10000	v-akt murine thymoma viral oncogene homolog 3 (protein kinase B, gamma)	DKFZp434N0250|PKB-GAMMA|PKBG|PRKBG|RAC-PK-gamma|RAC-gamma|STK-2	1	BCRSignalingPathway
	AKT1	207	v-akt murine thymoma viral oncogene homolog 1	AKT|MGC99656|PKB|PKB-ALPHA|PRKBA|RAC|RAC-ALPHA	14	BCRSignalingPathway
	AKT2	208	v-akt murine thymoma viral oncogene homolog 2	PKBB|PKBBETA|PRKBB|RAC-BETA	19	BCRSignalingPathway
	GSK3B	2932	glycogen synthase kinase 3 beta	-	3	BCRSignalingPathway
	INPP5D	3635	inositol polyphosphate-5-phosphatase, 145kDa	MGC104855|MGC142140|MGC142142|SHIP|SHIP1|SIP-145|hp51CN	2	BCRSignalingPathway
	CD22	933	CD22 molecule	FLJ22814|MGC130020|SIGLEC-2|SIGLEC2	19	BCRSignalingPathway
	CD72	971	CD72 molecule	CD72b|LYB2	9	BCRSignalingPathway
	PTPN6	5777	protein tyrosine phosphatase, non-receptor type 6	HCP|HCPH|HPTP1C|PTP-1C|SH-PTP1|SHP-1|SHP-1L|SHP1	12	BCRSignalingPathway
	LILRB3	11025	leukocyte immunoglobulin-like receptor, subfamily B (with TM and ITIM domains), member 3	CD85A|HL9|ILT5|LIR-3|LIR3|MGC138403|PIRB	19	BCRSignalingPathway
	FCGR2B	2213	Fc fragment of IgG, low affinity IIb, receptor (CD32)	CD32|CD32B|FCG2|FCGR2|IGFR2	1	BCRSignalingPathway
	RASGRP3	25780	RAS guanyl releasing protein 3 (calcium and DAG-regulated)	GRP3|KIAA0846	2	BCRSignalingPathway
	PLCG2	5336	phospholipase C, gamma 2 (phosphatidylinositol-specific)	-	16	BCRSignalingPathway
	PRKCB	5579	protein kinase C, beta	MGC41878|PKC-beta|PKCB|PRKCB1|PRKCB2	16	BCRSignalingPathway
	IFITM1	8519	interferon induced transmembrane protein 1 (9-27)	9-27|CD225|IFI17|LEU13	11	BCRSignalingPathway
	IGH@	3492	immunoglobulin heavy locus	DKFZp686C15213|IGH|IGH.1@|IGHDY1|MGC72071|MGC88774	14	BCRSignalingPathway
	IGHA1	3493	immunoglobulin heavy constant alpha 1	FLJ14473|FLJ35065|FLJ35500|FLJ36402|FLJ39698|FLJ40001|FLJ41548|FLJ41552|FLJ41789|FLJ43248|FLJ43594|FLJ44293|FLJ46028|FLJ46621|FLJ46724|FLJ46811|FLJ46824|FLJ90170|IgA1|MGC102857	14	BCRSignalingPathway
	IGHA2	3494	immunoglobulin heavy constant alpha 2 (A2m marker)	-	14	BCRSignalingPathway
	IGHD	3495	immunoglobulin heavy constant delta	FLJ00382|FLJ46727|MGC29633	14	BCRSignalingPathway
	IGHD@	50648	immunoglobulin heavy diversity group	IGD1|IGHDY1	14	BCRSignalingPathway
	IGHD1-1	28510	immunoglobulin heavy diversity 1-1	IGHD11	14	BCRSignalingPathway
	IGHD1-14	28508	immunoglobulin heavy diversity 1-14 (non-functional)	DM2|IGHD114	14	BCRSignalingPathway
	IGHD1-20	28507	immunoglobulin heavy diversity 1-20	IGHD120	14	BCRSignalingPathway
	IGHD1-26	28506	immunoglobulin heavy diversity 1-26	IGHD126	14	BCRSignalingPathway
	IGHD1-7	28509	immunoglobulin heavy diversity 1-7	DM1|IGHD17	14	BCRSignalingPathway
	IGHD2-15	28503	immunoglobulin heavy diversity 2-15	D2|IGHD215	14	BCRSignalingPathway
	IGHD2-2	28505	immunoglobulin heavy diversity 2-2	IGHD22	14	BCRSignalingPathway
	IGHD2-21	28502	immunoglobulin heavy diversity 2-21	IGHD221	14	BCRSignalingPathway
	IGHD2-8	28504	immunoglobulin heavy diversity 2-8	DLR1|IGHD28	14	BCRSignalingPathway
	IGHD3-10	28499	immunoglobulin heavy diversity 3-10	DXP'1|IGHD310	14	BCRSignalingPathway
	IGHD3-16	28498	immunoglobulin heavy diversity 3-16	IGHD316	14	BCRSignalingPathway
	IGHD3-22	28497	immunoglobulin heavy diversity 3-22	IGHD322	14	BCRSignalingPathway
	IGHD3-3	28501	immunoglobulin heavy diversity 3-3	DXP4|IGHD33	14	BCRSignalingPathway
	IGHD3-9	28500	immunoglobulin heavy diversity 3-9	DXP1|IGHD39	14	BCRSignalingPathway
	IGHD4-11	28495	immunoglobulin heavy diversity 4-11 (non-functional)	DA1|IGHD411	14	BCRSignalingPathway
	IGHD4-17	28494	immunoglobulin heavy diversity 4-17	IGHD417	14	BCRSignalingPathway
	IGHD4-23	28493	immunoglobulin heavy diversity 4-23 (non-functional)	IGHD423	14	BCRSignalingPathway
	IGHD4-4	28496	immunoglobulin heavy diversity 4-4	DA4|IGHD44	14	BCRSignalingPathway
	IGHD5-12	28491	immunoglobulin heavy diversity 5-12	DK1|IGHD512	14	BCRSignalingPathway
	IGHD5-18	28490	immunoglobulin heavy diversity 5-18	IGHD518	14	BCRSignalingPathway
	IGHD5-24	28489	immunoglobulin heavy diversity 5-24 (non-functional)	IGHD524	14	BCRSignalingPathway
	IGHD5-5	28492	immunoglobulin heavy diversity 5-5	DK4|IGHD55	14	BCRSignalingPathway
	IGHD6-13	28487	immunoglobulin heavy diversity 6-13	DN1|IGHD613	14	BCRSignalingPathway
	IGHD6-19	28486	immunoglobulin heavy diversity 6-19	IGHD619	14	BCRSignalingPathway
	IGHD6-25	28485	immunoglobulin heavy diversity 6-25	IGHD625	14	BCRSignalingPathway
	IGHD6-6	28488	immunoglobulin heavy diversity 6-6	D(N4)|IGHD66	14	BCRSignalingPathway
	IGHD7-27	28484	immunoglobulin heavy diversity 7-27	DHQ52|IGHD727	14	BCRSignalingPathway
	IGHE	3497	immunoglobulin heavy constant epsilon	IgE	14	BCRSignalingPathway
	IGHG1	3500	immunoglobulin heavy constant gamma 1 (G1m marker)	-	14	BCRSignalingPathway
	IGHG2	3501	immunoglobulin heavy constant gamma 2 (G2m marker)	DKFZp686I04196	14	BCRSignalingPathway
	IGHG3	3502	immunoglobulin heavy constant gamma 3 (G3m marker)	DKFZp686H11213|FLJ39988|FLJ40036|FLJ40253|FLJ40587|FLJ40789|FLJ40834|IgG3|MGC45809	14	BCRSignalingPathway
	IGHG4	3503	immunoglobulin heavy constant gamma 4 (G4m marker)	MGC117419	14	BCRSignalingPathway
	IGHJ@	3506	immunoglobulin heavy joining group	IGHJ	14	BCRSignalingPathway
	IGHJ1	28483	immunoglobulin heavy joining 1	JH1	14	BCRSignalingPathway
	IGHJ2	28481	immunoglobulin heavy joining 2	JH2	14	BCRSignalingPathway
	IGHJ3	28479	immunoglobulin heavy joining 3	JH3b	14	BCRSignalingPathway
	IGHJ4	28477	immunoglobulin heavy joining 4	JH4b	14	BCRSignalingPathway
	IGHJ5	28476	immunoglobulin heavy joining 5	JH5b	14	BCRSignalingPathway
	IGHJ6	28475	immunoglobulin heavy joining 6	JH6b	14	BCRSignalingPathway
	IGHM	3507	immunoglobulin heavy constant mu	DKFZp686I15196|DKFZp686I15212|FLJ00385|MGC104996|MGC52291|MU|VH	14	BCRSignalingPathway
	IGHV@	3509	immunoglobulin heavy variable group	IGHV	14	BCRSignalingPathway
	IGHV1-18	28468	immunoglobulin heavy variable 1-18	IGHV118	14	BCRSignalingPathway
	IGHV1-2	28474	immunoglobulin heavy variable 1-2	IGHV12	14	BCRSignalingPathway
	IGHV1-24	28467	immunoglobulin heavy variable 1-24	IGHV124|VH	14	BCRSignalingPathway
	IGHV1-3	28473	immunoglobulin heavy variable 1-3	IGHV13	14	BCRSignalingPathway
	IGHV1-45	28466	immunoglobulin heavy variable 1-45	IGHV145|VH	14	BCRSignalingPathway
	IGHV1-46	28465	immunoglobulin heavy variable 1-46	IGHV146	14	BCRSignalingPathway
	IGHV1-58	28464	immunoglobulin heavy variable 1-58	IGHV158|VH	14	BCRSignalingPathway
	IGHV1-69	28461	immunoglobulin heavy variable 1-69	IGHV1-E|IGHV169|IGHV1E	14	BCRSignalingPathway
	IGHV1-8	28472	immunoglobulin heavy variable 1-8	IGHV18	14	BCRSignalingPathway
	IGHV1-C	28460	immunoglobulin heavy variable 1-C (provisional, non-functional)	IGHV1C	14	BCRSignalingPathway
	IGHV1-F	28458	immunoglobulin heavy variable 1-F (provisional)	IGHV1F	14	BCRSignalingPathway
	IGHV2-26	28455	immunoglobulin heavy variable 2-26	IGHV226|VH	14	BCRSignalingPathway
	IGHV2-5	28457	immunoglobulin heavy variable 2-5	IGHV25|VH	14	BCRSignalingPathway
	IGHV2-70	28454	immunoglobulin heavy variable 2-70	IGHV270|VH	14	BCRSignalingPathway
	IGHV3-11	28450	immunoglobulin heavy variable 3-11 (gene/pseudogene)	IGHV311|VH	14	BCRSignalingPathway
	IGHV3-13	28449	immunoglobulin heavy variable 3-13	IGHV313	14	BCRSignalingPathway
	IGHV3-15	28448	immunoglobulin heavy variable 3-15	IGHV315|VH	14	BCRSignalingPathway
	IGHV3-16	28447	immunoglobulin heavy variable 3-16 (non-functional)	IGHV316|VH	14	BCRSignalingPathway
	IGHV3-20	28445	immunoglobulin heavy variable 3-20	IGHV320|VH	14	BCRSignalingPathway
	IGHV3-21	28444	immunoglobulin heavy variable 3-21	IGHV321|VH	14	BCRSignalingPathway
	IGHV3-23	28442	immunoglobulin heavy variable 3-23	DP47|IGHV323|V3-23|VH26	14	BCRSignalingPathway
	IGHV3-30	28439	immunoglobulin heavy variable 3-30	IGHV330|VH	14	BCRSignalingPathway
	IGHV3-30-3	57290	immunoglobulin heavy variable 3-30-3	IGHV3-3|IGHV3303	14	BCRSignalingPathway
	IGHV3-30-5	89770	immunoglobulin heavy variable 3-30-5	IGHV3-3|IGHV3305	14	BCRSignalingPathway
	IGHV3-33	28434	immunoglobulin heavy variable 3-33	IGHV333|VH	14	BCRSignalingPathway
	IGHV3-35	28432	immunoglobulin heavy variable 3-35 (non-functional)	IGHV335|VH	14	BCRSignalingPathway
	IGHV3-38	28429	immunoglobulin heavy variable 3-38 (non-functional)	IGHV338|VH	14	BCRSignalingPathway
	IGHV3-43	28426	immunoglobulin heavy variable 3-43	IGHV343|VH	14	BCRSignalingPathway
	IGHV3-48	28424	immunoglobulin heavy variable 3-48	IGHV348|VH	14	BCRSignalingPathway
	IGHV3-49	28423	immunoglobulin heavy variable 3-49	IGHV349|VH	14	BCRSignalingPathway
	IGHV3-53	28420	immunoglobulin heavy variable 3-53	IGHV353|VH	14	BCRSignalingPathway
	IGHV3-64	28414	immunoglobulin heavy variable 3-64	IGHV364|VH	14	BCRSignalingPathway
	IGHV3-66	28412	immunoglobulin heavy variable 3-66	IGHV366|VH	14	BCRSignalingPathway
	IGHV3-7	28452	immunoglobulin heavy variable 3-7	IGHV37|VH	14	BCRSignalingPathway
	IGHV3-72	28410	immunoglobulin heavy variable 3-72	IGHV372|VH	14	BCRSignalingPathway
	IGHV3-73	28409	immunoglobulin heavy variable 3-73	IGHV373|VH	14	BCRSignalingPathway
	IGHV3-74	28408	immunoglobulin heavy variable 3-74	IGHV374|VH	14	BCRSignalingPathway
	IGHV3-9	28451	immunoglobulin heavy variable 3-9	IGHV39|VH	14	BCRSignalingPathway
	IGHV3-D	28404	immunoglobulin heavy variable 3-D (provisional)	IGHV3D	14	BCRSignalingPathway
	IGHV3-H	28402	immunoglobulin heavy variable 3-H pseudogene (provisional)	IGHV3H	14	BCRSignalingPathway
	IGHV4-28	28400	immunoglobulin heavy variable 4-28	IGHV428|VH	14	BCRSignalingPathway
	IGHV4-30-1	28399	immunoglobulin heavy variable 4-30-1	IGHV4-3	14	BCRSignalingPathway
	IGHV4-30-2	28398	immunoglobulin heavy variable 4-30-2	IGHV4-3|IGHV4302	14	BCRSignalingPathway
	IGHV4-30-4	28397	immunoglobulin heavy variable 4-30-4	IGHV4-3|IGHV4304	14	BCRSignalingPathway
	IGHV4-31	28396	immunoglobulin heavy variable 4-31	FLJ45507|IGHV431	14	BCRSignalingPathway
	IGHV4-34	28395	immunoglobulin heavy variable 4-34	IGHV434|VH	14	BCRSignalingPathway
	IGHV4-39	28394	immunoglobulin heavy variable 4-39	IGHV439|VH	14	BCRSignalingPathway
	IGHV4-4	28401	immunoglobulin heavy variable 4-4	IGHV44|VH	14	BCRSignalingPathway
	IGHV4-59	28392	immunoglobulin heavy variable 4-59	IGHV459|VH	14	BCRSignalingPathway
	IGHV4-61	28391	immunoglobulin heavy variable 4-61	IGHV461|VH	14	BCRSignalingPathway
	IGHV4-B	28389	immunoglobulin heavy variable 4-B (provisional)	IGHV4B	14	BCRSignalingPathway
	IGHV5-51	28388	immunoglobulin heavy variable 5-51	IGHV551|VH	14	BCRSignalingPathway
	IGHV5-A	28386	immunoglobulin heavy variable 5-A (provisional, gene/pseudogene)	IGHV5A	14	BCRSignalingPathway
	IGHV6-1	28385	immunoglobulin heavy variable 6-1	IGHV61|VH	14	BCRSignalingPathway
	IGHV7-4-1	57289	immunoglobulin heavy variable 7-4-1	IGHV7-41|IGHV741	14	BCRSignalingPathway
	IGHV7-81	28378	immunoglobulin heavy variable 7-81 (non-functional)	IGHV781	14	BCRSignalingPathway
	IGK@	50802	immunoglobulin kappa locus	FLJ26296|IGK|IGKC|MGC22645|MGC27376|MGC40426|MGC71990	2	BCRSignalingPathway
	IGKC	3514	immunoglobulin kappa constant	HCAK1|Km|MGC111575|MGC62011|MGC72072|MGC88770|MGC88771|MGC88809	2	BCRSignalingPathway
	IGKDEL	3515	immunoglobulin kappa deleting element or like	IGKDE	2	BCRSignalingPathway
	IGKJ@	7842	immunoglobulin kappa joining group	IGKJ	2	BCRSignalingPathway
	IGKJ1	28950	immunoglobulin kappa joining 1	J1	2	BCRSignalingPathway
	IGKJ2	28949	immunoglobulin kappa joining 2	J2	2	BCRSignalingPathway
	IGKJ3	28948	immunoglobulin kappa joining 3	J3	2	BCRSignalingPathway
	IGKJ4	28947	immunoglobulin kappa joining 4	J4	2	BCRSignalingPathway
	IGKJ5	28946	immunoglobulin kappa joining 5	J5	2	BCRSignalingPathway
	IGKV@	3519	immunoglobulin kappa variable group	IGKV|IGKV1|IGKV1@|IGKV2|IGKV2@|IGKV3|IGKV3@	2	BCRSignalingPathway
	IGKV1-12	28940	immunoglobulin kappa variable 1-12	IGKV112|L19	2	BCRSignalingPathway
	IGKV1-13	28939	immunoglobulin kappa variable 1-13 (gene/pseudogene)	IGKV113|L18	2	BCRSignalingPathway
	IGKV1-16	28938	immunoglobulin kappa variable 1-16	IGKV116|L1	2	BCRSignalingPathway
	IGKV1-17	28937	immunoglobulin kappa variable 1-17	A30|IGKV117	2	BCRSignalingPathway
	IGKV1-27	28935	immunoglobulin kappa variable 1-27	A20|IGKV127	2	BCRSignalingPathway
	IGKV1-33	28933	immunoglobulin kappa variable 1-33	IGKV133|O18	2	BCRSignalingPathway
	IGKV1-37	28931	immunoglobulin kappa variable 1-37 (non-functional)	IGKV137|O14	2	BCRSignalingPathway
	IGKV1-39	28930	immunoglobulin kappa variable 1-39 (gene/pseudogene)	IGKV139|O12|O12a	2	BCRSignalingPathway
	IGKV1-5	28299	immunoglobulin kappa variable 1-5	IGKV|IGKV15|L12|L12a|MGC22745|MGC32715|MGC88810|V1	2	BCRSignalingPathway
	IGKV1-6	28943	immunoglobulin kappa variable 1-6	IGKV16|L11	2	BCRSignalingPathway
	IGKV1-8	28942	immunoglobulin kappa variable 1-8	IGKV18|L9	2	BCRSignalingPathway
	IGKV1-9	28941	immunoglobulin kappa variable 1-9	IGKV19|L8	2	BCRSignalingPathway
	IGKV1D-12	28903	immunoglobulin kappa variable 1D-12	IGKV1D12|L19	2	BCRSignalingPathway
	IGKV1D-13	28902	immunoglobulin kappa variable 1D-13	IGKV1D13|L18	2	BCRSignalingPathway
	IGKV1D-16	28901	immunoglobulin kappa variable 1D-16	IGKV1D16|L15|L15a	2	BCRSignalingPathway
	IGKV1D-17	28900	immunoglobulin kappa variable 1D-17	IGKV1D17|L14	2	BCRSignalingPathway
	IGKV1D-33	28896	immunoglobulin kappa variable 1D-33	IGKV1D33|O8	2	BCRSignalingPathway
	IGKV1D-37	28894	immunoglobulin kappa variable 1D-37 (non-functional)	IGKV1D37|O4	2	BCRSignalingPathway
	IGKV1D-39	28893	immunoglobulin kappa variable 1D-39	IGKV1D39|O2	2	BCRSignalingPathway
	IGKV1D-42	28892	immunoglobulin kappa variable 1D-42 (non-functional)	IGKV1D42|L22	2	BCRSignalingPathway
	IGKV1D-43	28891	immunoglobulin kappa variable 1D-43	IGKV1D43|L23|L23a	2	BCRSignalingPathway
	IGKV1D-8	28904	immunoglobulin kappa variable 1D-8	IGKV1D8|L24|L24a	2	BCRSignalingPathway
	IGKV2-24	28923	immunoglobulin kappa variable 2-24	A23|IGKV224	2	BCRSignalingPathway
	IGKV2-28	28921	immunoglobulin kappa variable 2-28	A19|IGKV228	2	BCRSignalingPathway
	IGKV2-30	28919	immunoglobulin kappa variable 2-30	A17|IGKV230	2	BCRSignalingPathway
	IGKV2-40	28916	immunoglobulin kappa variable 2-40	IGKV240|O11|O11a	2	BCRSignalingPathway
	IGKV2D-24	28885	immunoglobulin kappa variable 2D-24 (non-functional)	A7|IGKV2D24	2	BCRSignalingPathway
	IGKV2D-28	28883	immunoglobulin kappa variable 2D-28	A3|IGKV2D28	2	BCRSignalingPathway
	IGKV2D-29	28882	immunoglobulin kappa variable 2D-29	A2a|A2c|IGKV2D29	2	BCRSignalingPathway
	IGKV2D-30	28881	immunoglobulin kappa variable 2D-30	A1|IGKV2D30	2	BCRSignalingPathway
	IGKV2D-40	28878	immunoglobulin kappa variable 2D-40	IGKV2D40|O1	2	BCRSignalingPathway
	IGKV3-11	28914	immunoglobulin kappa variable 3-11	IGKV311|L6	2	BCRSignalingPathway
	IGKV3-15	28913	immunoglobulin kappa variable 3-15	IGKV315|L2	2	BCRSignalingPathway
	IGKV3-20	28912	immunoglobulin kappa variable 3-20	13K18|A27|IGKV320	2	BCRSignalingPathway
	IGKV3-7	28915	immunoglobulin kappa variable 3-7 (non-functional)	IGKV37|L10|L10a|Vh	2	BCRSignalingPathway
	IGKV3D-11	28876	immunoglobulin kappa variable 3D-11	IGKV3D11|L20	2	BCRSignalingPathway
	IGKV3D-15	28875	immunoglobulin kappa variable 3D-15 (gene/pseudogene)	IGKV3D15|L16|L16a|L16b|L16c	2	BCRSignalingPathway
	IGKV3D-20	28874	immunoglobulin kappa variable 3D-20	A11|A11a|IGKV3D20	2	BCRSignalingPathway
	IGKV3D-7	28877	immunoglobulin kappa variable 3D-7	IGKV3D7|L25	2	BCRSignalingPathway
	IGKV4-1	28908	immunoglobulin kappa variable 4-1	B3|IGKV41	2	BCRSignalingPathway
	IGKV5-2	28907	immunoglobulin kappa variable 5-2	B2|IGKV52	2	BCRSignalingPathway
	IGKV6-21	28906	immunoglobulin kappa variable 6-21 (non-functional)	A26|IGKV621	2	BCRSignalingPathway
	IGKV6D-21	28870	immunoglobulin kappa variable 6D-21 (non-functional)	A10|IGKV6D21	2	BCRSignalingPathway
	IGKV6D-41	28869	immunoglobulin kappa variable 6D-41 (non-functional)	A14	2	BCRSignalingPathway
	IGL@	3535	immunoglobulin lambda locus	IGL|MGC88804	22	BCRSignalingPathway
	IGLC@	3536	immunoglobulin lambda constant group	IGLC	22	BCRSignalingPathway
	IGLC1	3537	immunoglobulin lambda constant 1 (Mcg marker)	IGLC	22	BCRSignalingPathway
	IGLC2	3538	immunoglobulin lambda constant 2 (Kern-Oz- marker)	IGLC|MGC20392|MGC45681	22	BCRSignalingPathway
	IGLC3	3539	immunoglobulin lambda constant 3 (Kern-Oz+ marker)	IGLC	22	BCRSignalingPathway
	IGLC6	3542	immunoglobulin lambda constant 6 (Kern+Oz- marker, gene/pseudogene)	IGLC	22	BCRSignalingPathway
	IGLC7	28834	immunoglobulin lambda constant 7	C7	22	BCRSignalingPathway
	IGLJ@	8217	immunoglobulin lambda joining group	IGLJ	22	BCRSignalingPathway
	IGLJ1	28833	immunoglobulin lambda joining 1	J1	22	BCRSignalingPathway
	IGLJ2	28832	immunoglobulin lambda joining 2	J2	22	BCRSignalingPathway
	IGLJ3	28831	immunoglobulin lambda joining 3	J3	22	BCRSignalingPathway
	IGLJ4	28830	immunoglobulin lambda joining 4 (non-functional)	-	22	BCRSignalingPathway
	IGLJ5	28829	immunoglobulin lambda joining 5 (non-functional)	-	22	BCRSignalingPathway
	IGLJ6	28828	immunoglobulin lambda joining 6	-	22	BCRSignalingPathway
	IGLJ7	28827	immunoglobulin lambda joining 7	J7	22	BCRSignalingPathway
	IGLV@	3546	immunoglobulin lambda variable group	IGLV	22	BCRSignalingPathway
	IGLV1-36	28826	immunoglobulin lambda variable 1-36	IGLV136|V1-11	22	BCRSignalingPathway
	IGLV1-40	28825	immunoglobulin lambda variable 1-40	IGLV140|V1-13	22	BCRSignalingPathway
	IGLV1-44	28823	immunoglobulin lambda variable 1-44	IGLV144|V1-16	22	BCRSignalingPathway
	IGLV1-47	28822	immunoglobulin lambda variable 1-47	IGLV147|V1-17	22	BCRSignalingPathway
	IGLV1-50	28821	immunoglobulin lambda variable 1-50 (non-functional)	IGLV150|V1-18	22	BCRSignalingPathway
	IGLV1-51	28820	immunoglobulin lambda variable 1-51	IGLV151|V1-19	22	BCRSignalingPathway
	IGLV10-54	28772	immunoglobulin lambda variable 10-54	IGLV1054|V1-20	22	BCRSignalingPathway
	IGLV11-55	28770	immunoglobulin lambda variable 11-55 (non-functional)	IGLV1155|V4-6	22	BCRSignalingPathway
	IGLV2-11	28816	immunoglobulin lambda variable 2-11	IGLV211|V1-3	22	BCRSignalingPathway
	IGLV2-14	28815	immunoglobulin lambda variable 2-14	IGLV214|V1-4	22	BCRSignalingPathway
	IGLV2-18	28814	immunoglobulin lambda variable 2-18	IGLV218|V1-5	22	BCRSignalingPathway
	IGLV2-23	28813	immunoglobulin lambda variable 2-23	IGLV223|V1-7	22	BCRSignalingPathway
	IGLV2-33	28811	immunoglobulin lambda variable 2-33 (non-functional)	IGLV233|V1-9	22	BCRSignalingPathway
	IGLV2-8	28817	immunoglobulin lambda variable 2-8	IGLV28|V1-2	22	BCRSignalingPathway
	IGLV3-1	28809	immunoglobulin lambda variable 3-1	IGLV31|V2-1	22	BCRSignalingPathway
	IGLV3-10	28803	immunoglobulin lambda variable 3-10	IGLV310|V2-7	22	BCRSignalingPathway
	IGLV3-12	28802	immunoglobulin lambda variable 3-12	IGLV312|V2-8	22	BCRSignalingPathway
	IGLV3-16	28799	immunoglobulin lambda variable 3-16	IGLV316|V2-11	22	BCRSignalingPathway
	IGLV3-19	28797	immunoglobulin lambda variable 3-19	IGLV319|V2-13|VL3L	22	BCRSignalingPathway
	IGLV3-21	28796	immunoglobulin lambda variable 3-21	IGLV321|V2-14	22	BCRSignalingPathway
	IGLV3-22	28795	immunoglobulin lambda variable 3-22 (gene/pseudogene)	IGLV322|V2-15	22	BCRSignalingPathway
	IGLV3-25	28793	immunoglobulin lambda variable 3-25	IGLV325|MGC105005|V2-17	22	BCRSignalingPathway
	IGLV3-27	28791	immunoglobulin lambda variable 3-27	IGLV327|V2-19	22	BCRSignalingPathway
	IGLV3-32	28787	immunoglobulin lambda variable 3-32 (non-functional)	IGLV332|V2-23P	22	BCRSignalingPathway
	IGLV3-9	28804	immunoglobulin lambda variable 3-9 (gene/pseudogene)	IGLV39|V2-6	22	BCRSignalingPathway
	IGLV4-3	28786	immunoglobulin lambda variable 4-3	IGLV43|V5-1	22	BCRSignalingPathway
	IGLV4-60	28785	immunoglobulin lambda variable 4-60	IGLV460|V5-4	22	BCRSignalingPathway
	IGLV4-69	28784	immunoglobulin lambda variable 4-69	IGLV469|V5-6	22	BCRSignalingPathway
	IGLV5-37	28783	immunoglobulin lambda variable 5-37	IGLV537|V4-1	22	BCRSignalingPathway
	IGLV5-39	28782	immunoglobulin lambda variable 5-39	IGLV539	22	BCRSignalingPathway
	IGLV5-45	28781	immunoglobulin lambda variable 5-45	IGLV545|V4-2	22	BCRSignalingPathway
	IGLV5-48	28780	immunoglobulin lambda variable 5-48 (non-functional)	IGLV548|V4-3	22	BCRSignalingPathway
	IGLV5-52	28779	immunoglobulin lambda variable 5-52	IGLV552|V4-4	22	BCRSignalingPathway
	IGLV6-57	28778	immunoglobulin lambda variable 6-57	IGLV657|MGC34845|V1-22	22	BCRSignalingPathway
	IGLV7-43	28776	immunoglobulin lambda variable 7-43	IGLV743|V3-2	22	BCRSignalingPathway
	IGLV7-46	28775	immunoglobulin lambda variable 7-46 (gene/pseudogene)	IGLV746|V3-3	22	BCRSignalingPathway
	IGLV8-61	28774	immunoglobulin lambda variable 8-61	IGLV861|V3-4	22	BCRSignalingPathway
	IGLV9-49	28773	immunoglobulin lambda variable 9-49	IGLV949|V5-2	22	BCRSignalingPathway
	C3	718	complement component 3	ARMD9|ASP|CPAMD1	19	Chemokines
	C5	727	complement component 5	CPAMD4|FLJ17816|FLJ17822|MGC142298	9	Chemokines
	CCL3L2	390788	chemokine (C-C motif) ligand 3-like 2	G0S19-3|LD78gamma|SCYA3L2	17	Chemokines
	CKLF	51192	chemokine-like factor	C32|CKLF1|CKLF2|CKLF3|CKLF4|HSPC224|UCK-1	16	Chemokines
	CMA1	1215	chymase 1, mast cell	CYH|MCT1|MGC119890|MGC119891|chymase	14	Chemokines
	CX3CL1	6376	chemokine (C-X3-C motif) ligand 1	ABCD-3|C3Xkine|CXC3|CXC3C|NTN|NTT|SCYD1|fractalkine|neurotactin	16	Chemokines
	CXCL17	284340	chemokine (C-X-C motif) ligand 17	DMC|Dcip1|MGC138300|UNQ473|VCC-1|VCC1	19	Chemokines
	CYR61	3491	cysteine-rich, angiogenic inducer, 61	CCN1|GIG1|IGFBP10	1	Chemokines
	EDN1	1906	endothelin 1	ET1|HDLCQ7	6	Chemokines
	EDN2	1907	endothelin 2	ET2|PPET2	1	Chemokines
	EDN3	1908	endothelin 3	ET3|MGC15067|MGC61498	20	Chemokines
	FGF10	2255	fibroblast growth factor 10	-	5	Chemokines
	LECT2	3950	leukocyte cell-derived chemotaxin 2	MGC126628|chm-II|chm2	5	Chemokines
	PPBPL1	728045	pro-platelet basic protein-like 1	TGB2	4	Chemokines
	PROK2	60675	prokineticin 2	BV8|KAL4|MIT1|PK2	3	Chemokines
	SAA1	6288	serum amyloid A1	MGC111216|PIG4|SAA|TP53I4	11	Chemokines
	SAA2	6289	serum amyloid A2	-	11	Chemokines
	SBDS	51119	Shwachman-Bodian-Diamond syndrome	CGI-97|FLJ10917|SDS|SWDS	7	Chemokines
	SEMA3A	10371	sema domain, immunoglobulin domain (Ig), short basic domain, secreted, (semaphorin) 3A	Hsema-I|Hsema-III|MGC133243|SEMA1|SEMAD|SEMAIII|SEMAL|SemD|coll-1	7	Chemokines
	SEMA3B	7869	sema domain, immunoglobulin domain (Ig), short basic domain, secreted, (semaphorin) 3B	FLJ34863|LUCA-1|SEMA5|SEMAA|SemA|semaV	3	Chemokines
	SEMA3C	10512	sema domain, immunoglobulin domain (Ig), short basic domain, secreted, (semaphorin) 3C	SEMAE|SemE	7	Chemokines
	SEMA3D	223117	sema domain, immunoglobulin domain (Ig), short basic domain, secreted, (semaphorin) 3D	MGC39708|Sema-Z2|coll-2	7	Chemokines
	SEMA3E	9723	sema domain, immunoglobulin domain (Ig), short basic domain, secreted, (semaphorin) 3E	KIAA0331|M-SEMAH|M-SemaK|SEMAH|coll-5	7	Chemokines
	SEMA3F	6405	sema domain, immunoglobulin domain (Ig), short basic domain, secreted, (semaphorin) 3F	SEMA-IV|SEMA4|SEMAK	3	Chemokines
	SEMA3G	56920	sema domain, immunoglobulin domain (Ig), short basic domain, secreted, (semaphorin) 3G	FLJ00014|MGC119473|sem2	3	Chemokines
	SEMA4A	64218	sema domain, immunoglobulin domain (Ig), transmembrane domain (TM) and short cytoplasmic domain, (semaphorin) 4A	CORD10|FLJ12287|RP35|SEMAB|SEMB	1	Chemokines
	SEMA4B	10509	sema domain, immunoglobulin domain (Ig), transmembrane domain (TM) and short cytoplasmic domain, (semaphorin) 4B	KIAA1745|MGC131831|SEMAC|SemC	15	Chemokines
	SEMA4C	54910	sema domain, immunoglobulin domain (Ig), transmembrane domain (TM) and short cytoplasmic domain, (semaphorin) 4C	FLJ20369|KIAA1739|M-SEMA-F|MGC126382|MGC126383|SEMACL1|SEMAF|SEMAI	2	Chemokines
	SEMA4D	10507	sema domain, immunoglobulin domain (Ig), transmembrane domain (TM) and short cytoplasmic domain, (semaphorin) 4D	C9orf164|CD100|FLJ33485|FLJ34282|FLJ39737|FLJ46484|M-sema-G|MGC169138|MGC169141|SEMAJ|coll-4	9	Chemokines
	SEMA4F	10505	sema domain, immunoglobulin domain (Ig), transmembrane domain (TM) and short cytoplasmic domain, (semaphorin) 4F	M-SEMA|PRO2353|SEMAM|SEMAW|m-Sema-M	2	Chemokines
	SEMA4G	57715	sema domain, immunoglobulin domain (Ig), transmembrane domain (TM) and short cytoplasmic domain, (semaphorin) 4G	FLJ20590|KIAA1619|MGC102867	10	Chemokines
	SEMA5A	9037	sema domain, seven thrombospondin repeats (type 1 and type 1-like), transmembrane domain (TM) and short cytoplasmic domain, (semaphorin) 5A	FLJ12815|SEMAF|semF	5	Chemokines
	SEMA5B	54437	sema domain, seven thrombospondin repeats (type 1 and type 1-like), transmembrane domain (TM) and short cytoplasmic domain, (semaphorin) 5B	FLJ10372|KIAA1445|SEMAG|SemG	3	Chemokines
	SEMA6A	57556	sema domain, transmembrane domain (TM), and cytoplasmic domain, (semaphorin) 6A	HT018|KIAA1368|SEMA|SEMA6A1|SEMAQ|VIA	5	Chemokines
	SEMA6B	10501	sema domain, transmembrane domain (TM), and cytoplasmic domain, (semaphorin) 6B	SEM-SEMA-Y|SEMA-VIB|SEMAN|semaZ	19	Chemokines
	SEMA6C	10500	sema domain, transmembrane domain (TM), and cytoplasmic domain, (semaphorin) 6C	SEMAY|m-SemaY|m-SemaY2	1	Chemokines
	SEMA6D	80031	sema domain, transmembrane domain (TM), and cytoplasmic domain, (semaphorin) 6D	FLJ11598|KIAA1479	15	Chemokines
	SEMA7A	8482	semaphorin 7A, GPI membrane anchor (John Milton Hagen blood group)	CD108|CDw108|H-SEMA-K1|H-Sema-L|JMH|MGC126692|MGC126696|SEMAK1|SEMAL	15	Chemokines
	SLIT1	6585	slit homolog 1 (Drosophila)	MEGF4|MGC164811|SLIL1|SLIT3|Slit-1	10	Chemokines
	SLIT2	9353	slit homolog 2 (Drosophila)	FLJ14420|SLIL3|Slit-2	4	Chemokines
	TNC	3371	tenascin C	HXB|MGC167029|TN	9	Chemokines
	TYMP	1890	thymidine phosphorylase	ECGF1|MNGIE|PDECGF|TP|hPD-ECGF	22	Chemokines
	C5AR1	728	complement component 5a receptor 1	C5A|C5AR|C5R1|CD88	19	Chemokine_Receptors
	CCR9	10803	chemokine (C-C motif) receptor 9	CDw199|GPR-9-6|GPR28	3	Chemokine_Receptors
	CCRL2	9034	chemokine (C-C motif) receptor-like 2	CKRX|CRAM-A|CRAM-B|FLJ55815|HCR|MGC116710|MGC34104	3	Chemokine_Receptors
	CMKLR1	1240	chemokine-like receptor 1	CHEMERINR|ChemR23|DEZ|MGC126105|MGC126106	12	Chemokine_Receptors
	CX3CR1	1524	chemokine (C-X3-C motif) receptor 1	CCRL1|CMKBRL1|CMKDR1|GPR13|GPRV28|V28	3	Chemokine_Receptors
	CXCR3	2833	chemokine (C-X-C motif) receptor 3	CD182|CD183|CKR-L2|CMKAR3|GPR9|IP10-R|Mig-R|MigR	X	Chemokine_Receptors
	CXCR5	643	chemokine (C-X-C motif) receptor 5	BLR1|CD185|MDR15|MGC117347	11	Chemokine_Receptors
	CXCR7	57007	chemokine (C-X-C motif) receptor 7	CMKOR1|GPR159|RDC1	2	Chemokine_Receptors
	CYSLTR1	10800	cysteinyl leukotriene receptor 1	CYSLT1|CYSLT1R|CYSLTR|HG55|HMTMF81|MGC46139	X	Chemokine_Receptors
	CYSLTR2	57105	cysteinyl leukotriene receptor 2	CYSLT2|CYSLT2R|GPCR|HG57|HPN321|KPG_011|PSEC0146|hGPCR21	13	Chemokine_Receptors
	DARC	2532	Duffy blood group, chemokine receptor	CCBP1|CD234|Dfy|FY|GPD|GpFy|WBCQ1	1	Chemokine_Receptors
	EDNRA	1909	endothelin receptor type A	ETA|ETRA	4	Chemokine_Receptors
	EDNRB	1910	endothelin receptor type B	ABCDS|ETB|ETBR|ETRB|HSCR|HSCR2	13	Chemokine_Receptors
	FPR1	2357	formyl peptide receptor 1	FMLP|FPR	19	Chemokine_Receptors
	FPR2	2358	formyl peptide receptor 2	ALXR|FMLP-R-II|FMLPX|FPR2A|FPRH1|FPRH2|FPRL1|HM63|LXA4R	19	Chemokine_Receptors
	GPR17	2840	G protein-coupled receptor 17	DKFZp686M18273	2	Chemokine_Receptors
	GPR32	2854	G protein-coupled receptor 32	-	19	Chemokine_Receptors
	GPR33	2856	G protein-coupled receptor 33 (gene/pseudogene)	-	14	Chemokine_Receptors
	GPR44	11251	G protein-coupled receptor 44	CD294|CRTH2|DP2	11	Chemokine_Receptors
	GPR77	27202	G protein-coupled receptor 77	C5L2|GPF77	19	Chemokine_Receptors
	IL8RB	3579	interleukin 8 receptor, beta	CD182|CDw128b|CMKAR2|CXCR2|IL8R2|IL8RA	2	Chemokine_Receptors
	LTB4R2	56413	leukotriene B4 receptor 2	BLT2|BLTR2|JULF2|KPG_004|NOP9	14	Chemokine_Receptors
	PLAUR	5329	plasminogen activator, urokinase receptor	CD87|UPAR|URKR	19	Chemokine_Receptors
	PLXNA1	5361	plexin A1	NOV|NOVP|PLEXIN-A1|PLXN1	3	Chemokine_Receptors
	PLXNA2	5362	plexin A2	FLJ11751|FLJ30634|KIAA0463|OCT|PLXN2	1	Chemokine_Receptors
	PLXNA3	55558	plexin A3	6.3|HSSEXGENE|PLEXIN-A3|PLXN3|PLXN4|SEX|XAP-6	X	Chemokine_Receptors
	PLXNA4	91584	plexin A4	DKFZp434G0625|DKFZp566O0546|FAYV2820|FLJ35026|FLJ38287|KIAA1550|PLEXA4|PLXNA4A|PLXNA4B|PRO34003	7	Chemokine_Receptors
	PLXNB1	5364	plexin B1	KIAA0407|MGC149167|PLEXIN-B1|PLXN5|SEP	3	Chemokine_Receptors
	PLXNB2	23654	plexin B2	KIAA0315|MM1|Nbla00445|PLEXB2|dJ402G11.3	22	Chemokine_Receptors
	PLXNB3	5365	plexin B3	FLJ76953|PLEXB3|PLEXR|PLXN6	X	Chemokine_Receptors
	PLXNC1	10154	plexin C1	CD232|PLXN-C1|VESPR	12	Chemokine_Receptors
	PLXND1	23129	plexin D1	KIAA0620|MGC75353|PLEXD1	3	Chemokine_Receptors
	PTAFR	5724	platelet-activating factor receptor	PAFR	1	Chemokine_Receptors
	ROBO1	6091	roundabout, axon guidance receptor, homolog 1 (Drosophila)	DUTT1|FLJ21882|MGC131599|MGC133277|SAX3	3	Chemokine_Receptors
	ROBO2	6092	roundabout, axon guidance receptor, homolog 2 (Drosophila)	KIAA1568|SAX3	3	Chemokine_Receptors
	RXFP3	51289	relaxin/insulin-like family peptide receptor 3	GPCR135|MGC141998|MGC142000|RLN3R1|RXFPR3|SALPR	5	Chemokine_Receptors
	XCR1	2829	chemokine (C motif) receptor 1	CCXCR1|GPR5	3	Chemokine_Receptors
	ADM	133	adrenomedullin	AM	11	Cytokines
	ADM2	79924	adrenomedullin 2	AM2|FLJ21135|dJ579N16.4	22	Cytokines
	AGRP	181	agouti related protein homolog (mouse)	AGRT|ART|ASIP2|MGC118963	16	Cytokines
	AGT	183	angiotensinogen (serpin peptidase inhibitor, clade A, member 8)	ANHU|FLJ92595|FLJ97926|SERPINA8	1	Cytokines
	AMBN	258	ameloblastin (enamel matrix protein)	-	4	Cytokines
	AMELX	265	amelogenin (amelogenesis imperfecta 1, X-linked)	AIH1|ALGN|AMG|AMGL|AMGX	X	Cytokines
	AMH	268	anti-Mullerian hormone	MIF|MIS	19	Cytokines
	ANGPTL5	253935	angiopoietin-like 5	-	11	Cytokines
	ANGPTL7	10218	angiopoietin-like 7	AngX|CDT6|RP4-647M16.2|dJ647M16.1	1	Cytokines
	APLN	8862	apelin	XNPEP2	X	Cytokines
	AREG	374	amphiregulin	AR|CRDGF|MGC13647|SDGF	4	Cytokines
	ARMET	7873	arginine-rich, mutated in early stage tumors	ARP|MANF|MGC142148|MGC142150	3	Cytokines
	ARMETL1	441549	arginine-rich, mutated in early stage tumors-like 1	cdnf	10	Cytokines
	ARTN	9048	artemin	ENOVIN|EVN|NBN	1	Cytokines
	AVP	551	arginine vasopressin	ADH|ARVP|AVP-NPII|AVRP|VP	20	Cytokines
	BDNF	627	brain-derived neurotrophic factor	MGC34632	11	Cytokines
	BMP1	649	bone morphogenetic protein 1	FLJ44432|PCOLC|PCP|TLD|pCP-2	8	Cytokines
	BMP10	27302	bone morphogenetic protein 10	MGC126783	2	Cytokines
	BMP15	9210	bone morphogenetic protein 15	GDF9B|ODG2|POF4	X	Cytokines
	BMP2	650	bone morphogenetic protein 2	BMP2A	20	Cytokines
	BMP3	651	bone morphogenetic protein 3	BMP-3A	4	Cytokines
	BMP4	652	bone morphogenetic protein 4	BMP2B|BMP2B1|MCOPS6|OFC11|ZYME	14	Cytokines
	BMP5	653	bone morphogenetic protein 5	MGC34244	6	Cytokines
	BMP6	654	bone morphogenetic protein 6	VGR|VGR1	6	Cytokines
	BMP7	655	bone morphogenetic protein 7	OP-1	20	Cytokines
	BMP8A	353500	bone morphogenetic protein 8a	FLJ14351|FLJ45264	1	Cytokines
	BMP8B	656	bone morphogenetic protein 8b	BMP8|MGC131757|OP2	1	Cytokines
	BTC	685	betacellulin	-	4	Cytokines
	C19orf10	56005	chromosome 19 open reading frame 10	EUROIMAGE1875335|IL25|IL27|IL27w|R33729_1|SF20	19	Cytokines
	CALCA	796	calcitonin-related polypeptide alpha	CALC1|CGRP|CGRP-I|CGRP1|CT|KC|MGC126648	11	Cytokines
	CALCB	797	calcitonin-related polypeptide beta	CALC2|CGRP-II|CGRP2|FLJ30166	11	Cytokines
	CAT	847	catalase	MGC138422|MGC138424	11	Cytokines
	CCK	885	cholecystokinin	MGC117187	3	Cytokines
	CD320	51293	CD320 molecule	8D6|8D6A	19	Cytokines
	CD70	970	CD70 molecule	CD27L|CD27LG|TNFSF7	19	Cytokines
	CECR1	51816	cat eye syndrome chromosome region, candidate 1	ADGF|IDGFL	22	Cytokines
	CER1	9350	cerberus 1, cysteine knot superfamily, homolog (Xenopus laevis)	DAND4|MGC119894|MGC119895|MGC96951	9	Cytokines
	CGA	1081	glycoprotein hormones, alpha polypeptide	CG-ALPHA|FSHA|GPHA1|GPHa|HCG|LHA|TSHA	6	Cytokines
	CGB	1082	chorionic gonadotropin, beta polypeptide	CGB3|hCGB	19	Cytokines
	CGB1	114335	chorionic gonadotropin, beta polypeptide 1	-	19	Cytokines
	CGB2	114336	chorionic gonadotropin, beta polypeptide 2	-	19	Cytokines
	CGB5	93659	chorionic gonadotropin, beta polypeptide 5	HCG|MGC119822	19	Cytokines
	CGB7	94027	chorionic gonadotropin, beta polypeptide 7	CG-beta-a|FLJ35403|FLJ43118	19	Cytokines
	CGB8	94115	chorionic gonadotropin, beta polypeptide 8	-	19	Cytokines
	CHGA	1113	chromogranin A (parathyroid secretory protein 1)	CGA	14	Cytokines
	CHGB	1114	chromogranin B (secretogranin 1)	SCG1	20	Cytokines
	CLCF1	23529	cardiotrophin-like cytokine factor 1	BSF3|CISS2|CLC|NNT1|NR6	11	Cytokines
	CLEC11A	6320	C-type lectin domain family 11, member A	CLECSF3|LSLCL|P47|SCGF	19	Cytokines
	CMTM1	113540	CKLF-like MARVEL transmembrane domain containing 1	CKLFH|CKLFH1|CKLFSF1|MGC71870	16	Cytokines
	CMTM2	146225	CKLF-like MARVEL transmembrane domain containing 2	CKLFSF2|MGC39436	16	Cytokines
	CMTM3	123920	CKLF-like MARVEL transmembrane domain containing 3	BNAS2|CKLFSF3|FLJ31762|MGC51956	16	Cytokines
	CMTM4	146223	CKLF-like MARVEL transmembrane domain containing 4	CKLFSF4	16	Cytokines
	CMTM5	116173	CKLF-like MARVEL transmembrane domain containing 5	CKLFSF5|FLJ37521	14	Cytokines
	CMTM6	54918	CKLF-like MARVEL transmembrane domain containing 6	CKLFSF6|FLJ20396|PRO2219	3	Cytokines
	CMTM7	112616	CKLF-like MARVEL transmembrane domain containing 7	CKLFSF7|FLJ30992	3	Cytokines
	CMTM8	152189	CKLF-like MARVEL transmembrane domain containing 8	CKLFSF8|CKLFSF8-V2	3	Cytokines
	CNTF	1270	ciliary neurotrophic factor	HCNTF	11	Cytokines
	CORT	1325	cortistatin	CST-14|CST-17|CST-29	1	Cytokines
	CRH	1392	corticotropin releasing hormone	CRF	8	Cytokines
	CSF1	1435	colony stimulating factor 1 (macrophage)	MCSF|MGC31930	1	Cytokines
	CSF2	1437	colony stimulating factor 2 (granulocyte-macrophage)	GMCSF|MGC131935|MGC138897	5	Cytokines
	CSF3	1440	colony stimulating factor 3 (granulocyte)	G-CSF|GCSF|MGC45931	17	Cytokines
	CSH1	1442	chorionic somatomammotropin hormone 1 (placental lactogen)	CSA|CSMT|FLJ75407|PL	17	Cytokines
	CSH2	1443	chorionic somatomammotropin hormone 2	CS-2|CSB|hCS-B	17	Cytokines
	CSHL1	1444	chorionic somatomammotropin hormone-like 1	CS-5|CSHP1|CSL|MGC149868|hCS-L	17	Cytokines
	CSPG5	10675	chondroitin sulfate proteoglycan 5 (neuroglycan C)	MGC44034|NGC	3	Cytokines
	CTF1	1489	cardiotrophin 1	CT-1|CT1	16	Cytokines
	CTGF	1490	connective tissue growth factor	CCN2|HCS24|IGFBP8|MGC102839|NOV2	6	Cytokines
	DKK1	22943	dickkopf homolog 1 (Xenopus laevis)	DKK-1|SK	10	Cytokines
	EBI3	10148	Epstein-Barr virus induced 3	IL27B	19	Cytokines
	EGF	1950	epidermal growth factor (beta-urogastrone)	HOMG4|URG	4	Cytokines
	EPGN	255324	epithelial mitogen homolog (mouse)	ALGV3072|EPG|FLJ75542|PRO9904|epigen	4	Cytokines
	EPO	2056	erythropoietin	EP|MGC138142|MVCD2	7	Cytokines
	EREG	2069	epiregulin	ER	4	Cytokines
	ESM1	11082	endothelial cell-specific molecule 1	endocan	5	Cytokines
	FAM3B	54097	family with sequence similarity 3, member B	2-21|C21orf11|C21orf76|ORF9|PANDER|PRED44	21	Cytokines
	FAM3C	10447	family with sequence similarity 3, member C	GS3786|ILEI	7	Cytokines
	FAM3D	131177	family with sequence similarity 3, member D	EF7|OIT1	3	Cytokines
	FGF1	2246	fibroblast growth factor 1 (acidic)	AFGF|ECGF|ECGF-beta|ECGFA|ECGFB|FGF-alpha|FGFA|GLIO703|HBGF1	5	Cytokines
	FGF11	2256	fibroblast growth factor 11	FHF3|FLJ16061|MGC102953|MGC45269	17	Cytokines
	FGF12	2257	fibroblast growth factor 12	FGF12B|FHF1	3	Cytokines
	FGF13	2258	fibroblast growth factor 13	FGF2|FHF-2|FHF2	X	Cytokines
	FGF14	2259	fibroblast growth factor 14	FHF4|MGC119129|SCA27	13	Cytokines
	FGF16	8823	fibroblast growth factor 16	-	X	Cytokines
	FGF17	8822	fibroblast growth factor 17	FGF-13	8	Cytokines
	FGF18	8817	fibroblast growth factor 18	FGF-18|ZFGF5	5	Cytokines
	FGF19	9965	fibroblast growth factor 19	-	11	Cytokines
	FGF20	26281	fibroblast growth factor 20	-	8	Cytokines
	FGF21	26291	fibroblast growth factor 21	-	19	Cytokines
	FGF22	27006	fibroblast growth factor 22	-	19	Cytokines
	FGF23	8074	fibroblast growth factor 23	ADHR|HPDR2|HYPF|PHPTC	12	Cytokines
	FGF3	2248	fibroblast growth factor 3 (murine mammary tumor virus integration site (v-int-2) oncogene homolog)	HBGF-3|INT2	11	Cytokines
	FGF4	2249	fibroblast growth factor 4	HBGF-4|HST|HST-1|HSTF1|K-FGF|KFGF	11	Cytokines
	FGF5	2250	fibroblast growth factor 5	HBGF-5|Smag-82	4	Cytokines
	FGF6	2251	fibroblast growth factor 6	HBGF-6|HST2	12	Cytokines
	FGF7	2252	fibroblast growth factor 7 (keratinocyte growth factor)	HBGF-7|KGF	15	Cytokines
	FGF8	2253	fibroblast growth factor 8 (androgen-induced)	AIGF|HBGF-8|KAL6|MGC149376	10	Cytokines
	FGF9	2254	fibroblast growth factor 9 (glia-activating factor)	GAF|HBFG-9|MGC119914|MGC119915	13	Cytokines
	FIGF	2277	c-fos induced growth factor (vascular endothelial growth factor D)	VEGF-D|VEGFD	X	Cytokines
	FIGNL2	401720	fidgetin-like 2	-	12	Cytokines
	FLT3LG	2323	fms-related tyrosine kinase 3 ligand	FL	19	Cytokines
	FSHB	2488	follicle stimulating hormone, beta polypeptide	-	11	Cytokines
	GAL	51083	galanin prepropeptide	GALN|GLNN|GMAP|MGC40167	11	Cytokines
	GALP	85569	galanin-like peptide	-	19	Cytokines
	GAST	2520	gastrin	GAS	17	Cytokines
	GCG	2641	glucagon	GLP1|GLP2|GRPP	2	Cytokines
	GDF1	2657	growth differentiation factor 1	-	19	Cytokines
	GDF10	2662	growth differentiation factor 10	BMP-3b|BMP3B	10	Cytokines
	GDF11	10220	growth differentiation factor 11	BMP-11|BMP11	12	Cytokines
	GDF2	2658	growth differentiation factor 2	BMP-9|BMP9	10	Cytokines
	GDF3	9573	growth differentiation factor 3	-	12	Cytokines
	GDF5	8200	growth differentiation factor 5	BMP14|CDMP1|LAP4|OS5|SYNS2	20	Cytokines
	GDF6	392255	growth differentiation factor 6	BMP13|CDMP2|KFS|KFSL|MGC158100|MGC158101|SGM1	8	Cytokines
	GDF7	151449	growth differentiation factor 7	BMP12	2	Cytokines
	GDF9	2661	growth differentiation factor 9	-	5	Cytokines
	GDNF	2668	glial cell derived neurotrophic factor	ATF1|ATF2|HFB1-GDNF	5	Cytokines
	GH1	2688	growth hormone 1	GH|GH-N|GHN|hGH-N	17	Cytokines
	GH2	2689	growth hormone 2	GH-V|GHL|GHV|hGH-V	17	Cytokines
	GHRH	2691	growth hormone releasing hormone	GHRF|GRF|MGC119781	20	Cytokines
	GHRL	51738	ghrelin/obestatin prepropeptide	MTLRP|obestatin	3	Cytokines
	GIP	2695	gastric inhibitory polypeptide	-	17	Cytokines
	GKN1	56287	gastrokine 1	AMP18|BRICD1|CA11|FOV|MGC70354|foveolin	2	Cytokines
	GMFB	2764	glia maturation factor, beta	GMF	14	Cytokines
	GMFG	9535	glia maturation factor, gamma	GMF-GAMMA|MGC126867	19	Cytokines
	GNRH1	2796	gonadotropin-releasing hormone 1 (luteinizing-releasing hormone)	GNRH|GRH|LHRH|LNRH	8	Cytokines
	GNRH2	2797	gonadotropin-releasing hormone 2	GnRH-II|LH-RHII	20	Cytokines
	GPHA2	170589	glycoprotein hormone alpha 2	A2|GPA2|MGC126572|ZSIG51	11	Cytokines
	GPHB5	122876	glycoprotein hormone beta 5	B5|GPB5|ZLUT1	14	Cytokines
	GPI	2821	glucose phosphate isomerase	AMF|GNPI|NLK|PGI|PHI|SA-36	19	Cytokines
	GREM1	26585	gremlin 1, cysteine knot superfamily, homolog (Xenopus laevis)	CKTSF1B1|DAND2|DRM|GREMLIN|IHG-2|MGC126660|PIG2	15	Cytokines
	GREM2	64388	gremlin 2, cysteine knot superfamily, homolog (Xenopus laevis)	CKTSF1B2|DAND3|PRDC	1	Cytokines
	GRP	2922	gastrin-releasing peptide	BN|GRP-10|preproGRP|proGRP	18	Cytokines
	GUCA2A	2980	guanylate cyclase activator 2A (guanylin)	GUANYLIN|GUCA2|STARA	1	Cytokines
	HBEGF	1839	heparin-binding EGF-like growth factor	DTR|DTS|DTSF|HEGFL	5	Cytokines
	HDGF	3068	hepatoma-derived growth factor (high-mobility group protein 1-like)	DKFZp686J1764|FLJ96580|HMG1L2	1	Cytokines
	HDGFRP3	50810	hepatoma-derived growth factor, related protein 3	CGI-142|HDGF2	15	Cytokines
	IAPP	3375	islet amyloid polypeptide	AMYLIN|DAP|IAP	12	Cytokines
	IFNE	338376	interferon, epsilon	IFN-E|IFNE1|IFNT1|MGC119018|MGC119020|PRO655	9	Cytokines
	IFNK	56832	interferon, kappa	RP11-27J8.1	9	Cytokines
	IFNW1	3467	interferon, omega 1	-	9	Cytokines
	IGF1	3479	insulin-like growth factor 1 (somatomedin C)	IGF1A|IGFI	12	Cytokines
	IGF2	3481	insulin-like growth factor 2 (somatomedin A)	C11orf43|FLJ22066|FLJ44734|INSIGF|pp9974	11	Cytokines
	IL11	3589	interleukin 11	AGIF|IL-11	19	Cytokines
	IL12A	3592	interleukin 12A (natural killer cell stimulatory factor 1, cytotoxic lymphocyte maturation factor 1, p35)	CLMF|IL-12A|NFSK|NKSF1|P35	3	Cytokines
	IL16	3603	interleukin 16 (lymphocyte chemoattractant factor)	FLJ16806|FLJ42735|FLJ44234|HsT19289|IL-16|LCF|prIL-16	15	Cytokines
	IL17B	27190	interleukin 17B	IL-17B|IL-20|MGC138900|MGC138901|ZCYTO7	5	Cytokines
	IL17C	27189	interleukin 17C	CX2|IL-17C|IL-21|MGC126884|MGC138401	16	Cytokines
	IL17D	53342	interleukin 17D	FLJ30846|IL-17D|IL-22|IL-27|IL27	13	Cytokines
	IL17F	112744	interleukin 17F	IL-17F|ML-1|ML1	6	Cytokines
	IL19	29949	interleukin 19	IL-10C|MDA1|NG.1|ZMDA1	1	Cytokines
	IL1F10	84639	interleukin 1 family, member 10 (theta)	FIL1-theta|FKSG75|IL-1HY2|IL1-theta|MGC119831|MGC119832|MGC119833	2	Cytokines
	IL1F5	26525	interleukin 1 family, member 5 (delta)	FIL1|FIL1(DELTA)|FIL1D|IL1HY1|IL1L1|IL1RP3|MGC29840	2	Cytokines
	IL1F6	27179	interleukin 1 family, member 6 (epsilon)	FIL1|FIL1(EPSILON)|FIL1E|IL-1F6|IL1(EPSILON)|MGC129552|MGC129553	2	Cytokines
	IL1F7	27178	interleukin 1 family, member 7 (zeta)	FIL1|FIL1(ZETA)|FIL1Z|IL-1F7|IL-1H4|IL-1RP1|IL1H4|IL1RP1	2	Cytokines
	IL1F8	27177	interleukin 1 family, member 8 (eta)	FIL1|FIL1-(ETA)|FIL1H|IL-1F8|IL-1H2|IL1-ETA|IL1H2|MGC126880|MGC126882	2	Cytokines
	IL1F9	56300	interleukin 1 family, member 9	IL-1F9|IL-1H1|IL-1RP2|IL1E|IL1H1|IL1RP2	2	Cytokines
	IL1RN	3557	interleukin 1 receptor antagonist	ICIL-1RA|IL-1ra3|IL1F3|IL1RA|IRAP|MGC10430	2	Cytokines
	IL20	50604	interleukin 20	IL-20|IL10D|MGC96907|ZCYTO10	1	Cytokines
	IL21	59067	interleukin 21	IL-21|Za11	4	Cytokines
	IL23A	51561	interleukin 23, alpha subunit p19	IL-23|IL-23A|IL23P19|MGC79388|P19|SGRF	12	Cytokines
	IL24	11009	interleukin 24	C49A|FISP|IL-24|IL10B|MDA7|Mob-5|ST16|mda-7	1	Cytokines
	IL25	64806	interleukin 25	IL-17E|IL-25|IL17E	14	Cytokines
	IL26	55801	interleukin 26	AK155|IL-26	12	Cytokines
	IL28B	282617	interleukin 28B (interferon, lambda 3)	IFNL3|IL-28B|IL28C	19	Cytokines
	IL3	3562	interleukin 3 (colony-stimulating factor, multiple)	IL-3|MCGF|MGC79398|MGC79399|MULTI-CSF	5	Cytokines
	IL31	386653	interleukin 31	IL-31	12	Cytokines
	IL32	9235	interleukin 32	IL-32alpha|IL-32beta|IL-32delta|IL-32gamma|NK4|TAIF|TAIFa|TAIFb|TAIFc|TAIFd	16	Cytokines
	IL33	90865	interleukin 33	C9orf26|DKFZp586H0523|DVS27|NF-HEV|NFEHEV|RP11-575C20.2	9	Cytokines
	IL34	146433	interleukin 34	C16orf77|IL-34|MGC34647	16	Cytokines
	IL5	3567	interleukin 5 (colony-stimulating factor, eosinophil)	EDF|IL-5|TRF	5	Cytokines
	IL6ST	3572	interleukin 6 signal transducer (gp130, oncostatin M receptor)	CD130|CDw130|GP130|GP130-RAPS|IL6R-beta	5	Cytokines
	IL7	3574	interleukin 7	IL-7	8	Cytokines
	IL9	3578	interleukin 9	HP40|IL-9|P40	5	Cytokines
	INHA	3623	inhibin, alpha	-	2	Cytokines
	INHBA	3624	inhibin, beta A	EDF|FRP	7	Cytokines
	INHBB	3625	inhibin, beta B	MGC157939	2	Cytokines
	INHBC	3626	inhibin, beta C	IHBC	12	Cytokines
	INHBE	83729	inhibin, beta E	MGC4638	12	Cytokines
	INS	3630	insulin	ILPR|IRDN	11	Cytokines
	INS-IGF2	723961	INS-IGF2 readthrough transcript	-	11	Cytokines
	INSL3	3640	insulin-like 3 (Leydig cell)	MGC119818|MGC119819|RLF|RLNL	19	Cytokines
	INSL4	3641	insulin-like 4 (placenta)	EPIL|PLACENTIN	9	Cytokines
	INSL5	10022	insulin-like 5	MGC126695|MGC126697|PRO182|UNQ156	1	Cytokines
	INSL6	11172	insulin-like 6	RIF1	9	Cytokines
	JAG1	182	jagged 1 (Alagille syndrome)	AGS|AHD|AWS|CD339|HJ1|JAGL1|MGC104644	20	Cytokines
	JAG2	3714	jagged 2	HJ2|SER2	14	Cytokines
	KGFLP1	387628	keratinocyte growth factor-like protein 1	MGC125746|MGC125747|MGC126891	9	Cytokines
	KGFLP2	654466	keratinocyte growth factor-like protein 2	-	9	Cytokines
	KITLG	4254	KIT ligand	DKFZp686F2250|KL-1|Kitl|MGF|SCF|SF|SHEP7	12	Cytokines
	KL	9365	klotho	-	13	Cytokines
	LACRT	90070	lacritin	MGC71934	12	Cytokines
	LEFTY1	10637	left-right determination factor 1	LEFTB|LEFTYB	1	Cytokines
	LEFTY2	7044	left-right determination factor 2	EBAF|LEFTA|LEFTYA|MGC46222|TGFB4	1	Cytokines
	LHB	3972	luteinizing hormone beta polypeptide	CGB4|LSH-B|hLHB	19	Cytokines
	LIF	3976	leukemia inhibitory factor (cholinergic differentiation factor)	CDF|DIA|HILDA	22	Cytokines
	LRSAM1	90678	leucine rich repeat and sterile alpha motif containing 1	FLJ31641|RIFLE|TAL	9	Cytokines
	LTB	4050	lymphotoxin beta (TNF superfamily, member 3)	TNFC|TNFSF3|p33	6	Cytokines
	LTBP2	4053	latent transforming growth factor beta binding protein 2	C14orf141|LTBP3|MSTP031	14	Cytokines
	LTBP3	4054	latent transforming growth factor beta binding protein 3	DKFZp586M2123|FLJ33431|FLJ39893|FLJ42533|FLJ44138|FLJ45576|LTBP-3|LTBP2|pp6425	11	Cytokines
	LTBP4	8425	latent transforming growth factor beta binding protein 4	FLJ46318|FLJ90018|LTBP-4|LTBP-4L	19	Cytokines
	MDK	4192	midkine (neurite growth-promoting factor 2)	FLJ27379|MK|NEGF2	11	Cytokines
	MIA	8190	melanoma inhibitory activity	CD-RAP	19	Cytokines
	MLN	4295	motilin	MGC138519	6	Cytokines
	MSTN	2660	myostatin	GDF8	2	Cytokines
	NAMPT	10135	nicotinamide phosphoribosyltransferase	1110035O14Rik|DKFZp666B131|MGC117256|PBEF|PBEF1|VF|VISFATIN	7	Cytokines
	NDP	4693	Norrie disease (pseudoglioma)	EVR2|FEVR|ND	X	Cytokines
	NENF	29937	neuron derived neurotrophic factor	CIR2|NEUDESIN|SCIRP10|SPUF	1	Cytokines
	NGF	4803	nerve growth factor (beta polypeptide)	Beta-NGF|HSAN5|MGC161426|MGC161428|NGFB	1	Cytokines
	NMB	4828	neuromedin B	MGC17211|MGC2277|MGC3936	15	Cytokines
	NODAL	4838	nodal homolog (mouse)	MGC138230	10	Cytokines
	NOV	4856	nephroblastoma overexpressed gene	CCN3|IGFBP9	8	Cytokines
	NPFF	8620	neuropeptide FF-amide peptide precursor	FMRFAL	12	Cytokines
	NPPA	4878	natriuretic peptide precursor A	ANF|ANP|ATFB6|CDD-ANF|PND	1	Cytokines
	NPPB	4879	natriuretic peptide precursor B	BNP	1	Cytokines
	NPPC	4880	natriuretic peptide precursor C	CNP	2	Cytokines
	NPY	4852	neuropeptide Y	PYY4	7	Cytokines
	NRG1	3084	neuregulin 1	ARIA|GGF|GGF2|HGL|HRG|HRG1|HRGA|NDF|SMDF	8	Cytokines
	NRG2	9542	neuregulin 2	Don-1|HRG2|NTAK	5	Cytokines
	NRG3	10718	neuregulin 3	HRG3|pro-NRG3	10	Cytokines
	NRG4	145957	neuregulin 4	DKFZp779N0541|DKFZp779N1944|HRG4	15	Cytokines
	NRTN	4902	neurturin	NTN	19	Cytokines
	NTF3	4908	neurotrophin 3	HDNF|MGC129711|NGF-2|NGF2|NT3	12	Cytokines
	NTF4	4909	neurotrophin 4	NT-4/5|NT4|NT5|NTF5	19	Cytokines
	NTS	4922	neurotensin	NMN-125|NN|NT|NT/N|NTS1	12	Cytokines
	NUDT6	11162	nudix (nucleoside diphosphate linked moiety X)-type motif 6	ASFGF2|FGF-2|FGF-AS|FGF2AS|bFGF|gfg|gfg-1	4	Cytokines
	OGN	4969	osteoglycin	DKFZp586P2421|OG|OIF|SLRR3A	9	Cytokines
	OSGIN1	29948	oxidative stress induced growth inhibitor 1	BDGI|OKL38	16	Cytokines
	OSM	5008	oncostatin M	MGC20461	22	Cytokines
	OSTN	344901	osteocrin	MUSCLIN	3	Cytokines
	OXT	5020	oxytocin, prepropeptide	MGC126890|MGC126892|OT|OT-NPI	20	Cytokines
	P11	8909	26 serine protease	MGC133268|PP11|PRSS26	12	Cytokines
	PDGFA	5154	platelet-derived growth factor alpha polypeptide	PDGF-A|PDGF1	7	Cytokines
	PDGFB	5155	platelet-derived growth factor beta polypeptide (simian sarcoma viral (v-sis) oncogene homolog)	FLJ12858|PDGF2|SIS|SSV|c-sis	22	Cytokines
	PDGFC	56034	platelet derived growth factor C	FALLOTEIN|SCDGF	4	Cytokines
	PDGFD	80310	platelet derived growth factor D	IEGF|MGC26867|MSTP036|SCDGF-B|SCDGFB	11	Cytokines
	PDGFRL	5157	platelet-derived growth factor receptor-like	PDGRL|PRLTS	8	Cytokines
	PGF	5228	placental growth factor	D12S1900|PGFL|PLGF|PlGF-2|SHGC-10760	14	Cytokines
	PMCH	5367	pro-melanin-concentrating hormone	MCH	12	Cytokines
	PNOC	5368	prepronociceptin	PPNOC	8	Cytokines
	POMC	5443	proopiomelanocortin	ACTH|CLIP|LPH|MSH|NPP|POC	2	Cytokines
	PPBPL2	10895	pro-platelet basic protein-like 2	SPBPBP	4	Cytokines
	PPY	5539	pancreatic polypeptide	PNP	17	Cytokines
	PRL	5617	prolactin	-	6	Cytokines
	PRLH	51052	prolactin releasing hormone	PRH|PRRP	2	Cytokines
	PROK1	84432	prokineticin 1	EGVEGF|PK1|PRK1	1	Cytokines
	PSPN	5623	persephin	PSP	19	Cytokines
	PTH	5741	parathyroid hormone	PTH1	11	Cytokines
	PTN	5764	pleiotrophin	HARP|HBGF8|HBNF|NEGF1	7	Cytokines
	PYY	5697	peptide YY	PYY1	17	Cytokines
	QRFP	347148	pyroglutamylated RFamide peptide	26RFa|MGC119794|P518	9	Cytokines
	RABEP1	9135	rabaptin, RAB GTPase binding effector protein 1	RAB5EP|RABPT5	17	Cytokines
	RABEP2	79874	rabaptin, RAB GTPase binding effector protein 2	FLJ23282|FRA	16	Cytokines
	REG1A	5967	regenerating islet-derived 1 alpha	ICRF|MGC12447|P19|PSP|PSPS|PSPS1|PTP|REG	2	Cytokines
	RETN	56729	resistin	ADSF|FIZZ3|MGC126603|MGC126609|RETN1|RSTN|XCP1	19	Cytokines
	RETNLB	84666	resistin like beta	FIZZ1|FIZZ2|HXCP2|RELM-beta|RELMb|RELMbeta|XCP2	3	Cytokines
	RLN1	6013	relaxin 1	H1|RLXH1|bA12D24.3.1|bA12D24.3.2	9	Cytokines
	RLN2	6019	relaxin 2	H2|RLXH2|bA12D24.1.1|bA12D24.1.2	9	Cytokines
	RLN3	117579	relaxin 3	H3|RXN3|ZINS4|insl7	19	Cytokines
	SCG2	7857	secretogranin II (chromogranin C)	CHGC|SN|SgII	2	Cytokines
	SCGB3A1	92304	secretoglobin, family 3A, member 1	HIN-1|HIN1|LU105|MGC87867|PnSP-2|UGRP2	5	Cytokines
	SCT	6343	secretin	-	11	Cytokines
	SCYE1	9255	small inducible cytokine subfamily E, member 1 (endothelial monocyte-activating)	AIMP1|EMAP2|EMAPII|p43	4	Cytokines
	SECTM1	6398	secreted and transmembrane 1	K12	17	Cytokines
	SLURP1	57152	secreted LY6/PLAUR domain containing 1	ANUP|ARS|ArsB|LY6LS|MDM	8	Cytokines
	SPP1	6696	secreted phosphoprotein 1	BNSP|BSPI|ETA-1|MGC110940|OPN	4	Cytokines
	SST	6750	somatostatin	SMST	3	Cytokines
	STC1	6781	stanniocalcin 1	STC	8	Cytokines
	STC2	8614	stanniocalcin 2	STC-2|STCRP	5	Cytokines
	TAC1	6863	tachykinin, precursor 1	Hs.2563|NK2|NKNA|NPK|TAC2	7	Cytokines
	TDGF1	6997	teratocarcinoma-derived growth factor 1	CR|CRGF|CRIPTO|Cripto-1	3	Cytokines
	TDGF3	6998	teratocarcinoma-derived growth factor 3, pseudogene	CR-3|CRIPTO|CRIPTO-3|TDGF1|TDGF2	X	Cytokines
	TG	7038	thyroglobulin	AITD3|TGN	8	Cytokines
	TGFA	7039	transforming growth factor, alpha	TFGA	2	Cytokines
	TGFB2	7042	transforming growth factor, beta 2	MGC116892|TGF-beta2	1	Cytokines
	TGFB3	7043	transforming growth factor, beta 3	ARVD|FLJ16571|TGF-beta3	14	Cytokines
	THPO	7066	thrombopoietin	MGC163194|MGDF|MKCSF|ML|MPLLG|TPO	3	Cytokines
	TNFRSF11B	4982	tumor necrosis factor receptor superfamily, member 11b	MGC29565|OCIF|OPG|TR1	8	Cytokines
	TNFSF12	8742	tumor necrosis factor (ligand) superfamily, member 12	APO3L|DR3LG|MGC129581|MGC20669|TWEAK	17	Cytokines
	TNFSF13	8741	tumor necrosis factor (ligand) superfamily, member 13	APRIL|CD256|TALL2|TRDL-1|UNQ383/PRO715|ligand	17	Cytokines
	TNFSF13B	10673	tumor necrosis factor (ligand) superfamily, member 13b	BAFF|BLYS|CD257|DTL|TALL-1|TALL1|THANK|TNFSF20|ZTNF4	13	Cytokines
	TNFSF14	8740	tumor necrosis factor (ligand) superfamily, member 14	CD258|HVEML|LIGHT|LTg|TR2	19	Cytokines
	TNFSF15	9966	tumor necrosis factor (ligand) superfamily, member 15	MGC129934|MGC129935|TL1|TL1A|VEGI|VEGI192A	9	Cytokines
	TNFSF18	8995	tumor necrosis factor (ligand) superfamily, member 18	AITRL|GITRL|MGC138237|TL6|hGITRL	1	Cytokines
	TNFSF8	944	tumor necrosis factor (ligand) superfamily, member 8	CD153|CD30L|CD30LG|MGC138144	9	Cytokines
	TNFSF9	8744	tumor necrosis factor (ligand) superfamily, member 9	4-1BB-L|CD137L	19	Cytokines
	TOR2A	27433	torsin family 2, member A	FLJ14771|MGC99558|TORP1	9	Cytokines
	TRH	7200	thyrotropin-releasing hormone	MGC125964|MGC125965	3	Cytokines
	TSHB	7252	thyroid stimulating hormone, beta	CHNG4|TSH-BETA	1	Cytokines
	TSLP	85480	thymic stromal lymphopoietin	-	5	Cytokines
	TXLNA	200081	taxilin alpha	DKFZp451J0118|IL14|MGC118870|MGC118871|RP4-622L5.4|TXLN	1	Cytokines
	UCN	7349	urocortin	MGC129974|MGC129975|UI|UROC	2	Cytokines
	UCN2	90226	urocortin 2	SRP|UCN-II|UCNI|UR|URP	3	Cytokines
	UCN3	114131	urocortin 3 (stresscopin)	MGC119002|SCP|SPC|UCNIII	10	Cytokines
	UTS2	10911	urotensin 2	PRO1068|U-II|UCN2|UII	1	Cytokines
	UTS2D	257313	urotensin 2 domain containing	MGC138371|U2B|URP	3	Cytokines
	VEGFB	7423	vascular endothelial growth factor B	VEGFL|VRF	11	Cytokines
	VEGFC	7424	vascular endothelial growth factor C	Flt4-L|VRP	4	Cytokines
	VGF	7425	VGF nerve growth factor inducible	-	7	Cytokines
	VIP	7432	vasoactive intestinal peptide	MGC13587|PHM27	6	Cytokines
	ACVR1B	91	activin A receptor, type IB	ACTRIB|ACVRLK4|ALK4|SKR2	12	Cytokine_Receptors
	ACVR1C	130399	activin A receptor, type IC	ACVRLK7|ALK7	2	Cytokine_Receptors
	ACVR2A	92	activin A receptor, type IIA	ACTRII|ACVR2	2	Cytokine_Receptors
	ACVR2B	93	activin A receptor, type IIB	ACTRIIB|ActR-IIB|MGC116908	3	Cytokine_Receptors
	ACVRL1	94	activin A receptor type II-like 1	ACVRLK1|ALK-1|ALK1|HHT|HHT2|ORW2|SKR3|TSR-I	12	Cytokine_Receptors
	ADCYAP1R1	117	adenylate cyclase activating polypeptide 1 (pituitary) receptor type I	PAC1|PACAPR|PACAPRI	7	Cytokine_Receptors
	ADIPOR1	51094	adiponectin receptor 1	ACDCR1|CGI-45|CGI45|FLJ25385|FLJ42464|PAQR1|TESBP1A	1	Cytokine_Receptors
	ADIPOR2	79602	adiponectin receptor 2	ACDCR2|FLJ21432|MGC4640|PAQR2	12	Cytokine_Receptors
	ADRB1	153	adrenergic, beta-1-, receptor	ADRB1R|B1AR|BETA1AR|RHR	10	Cytokine_Receptors
	ADRB2	154	adrenergic, beta-2-, receptor, surface	ADRB2R|ADRBR|B2AR|BAR|BETA2AR	5	Cytokine_Receptors
	AGTR1	185	angiotensin II receptor, type 1	AG2S|AGTR1A|AGTR1B|AT1|AT1B|AT1R|AT2R1|AT2R1A|AT2R1B|HAT1R	3	Cytokine_Receptors
	AGTR2	186	angiotensin II receptor, type 2	AT2|ATGR2|MRX88	X	Cytokine_Receptors
	AMHR2	269	anti-Mullerian hormone receptor, type II	AMHR|MISR2|MISRII	12	Cytokine_Receptors
	ANGPT1	284	angiopoietin 1	AGP1|AGPT|ANG1	8	Cytokine_Receptors
	ANGPT4	51378	angiopoietin 4	AGP4|ANG-3|ANG4|MGC138181|MGC138183	20	Cytokine_Receptors
	ANGPTL1	9068	angiopoietin-like 1	ANG3|ANGPT3|ARP1|AngY|KIAA0351|UNQ162|dJ595C2.2	1	Cytokine_Receptors
	ANGPTL2	23452	angiopoietin-like 2	ARP2|HARP|MGC8889	9	Cytokine_Receptors
	ANGPTL3	27329	angiopoietin-like 3	ANGPT5	1	Cytokine_Receptors
	ANGPTL4	51129	angiopoietin-like 4	ANGPTL2|ARP4|FIAF|HFARP|NL2|PGAR|pp1158	19	Cytokine_Receptors
	ANGPTL6	83854	angiopoietin-like 6	AGF|ARP5	19	Cytokine_Receptors
	APLNR	187	apelin receptor	AGTRL1|APJ|APJR|FLJ90771|MGC45246	11	Cytokine_Receptors
	AR	367	androgen receptor	AIS|DHTR|HUMARA|HYSP1|KD|NR3C4|SBMA|SMAX1|TFM	X	Cytokine_Receptors
	AVPR1A	552	arginine vasopressin receptor 1A	AVPR1	12	Cytokine_Receptors
	AVPR1B	553	arginine vasopressin receptor 1B	AVPR3	1	Cytokine_Receptors
	AVPR2	554	arginine vasopressin receptor 2	ADHR|DI1|DIR|DIR3|MGC126533|MGC138386|NDI|V2R	X	Cytokine_Receptors
	BMPR1A	657	bone morphogenetic protein receptor, type IA	10q23del|ACVRLK3|ALK3|CD292|SKR5	10	Cytokine_Receptors
	BMPR1B	658	bone morphogenetic protein receptor, type IB	ALK-6|ALK6|CDw293	4	Cytokine_Receptors
	BMPR2	659	bone morphogenetic protein receptor, type II (serine/threonine kinase)	BMPR-II|BMPR3|BMR2|BRK-3|FLJ41585|FLJ76945|PPH1|T-ALK	2	Cytokine_Receptors
	BRD8	10902	bromodomain containing 8	SMAP|SMAP2|p120	5	Cytokine_Receptors
	C3AR1	719	complement component 3a receptor 1	AZ3B|C3AR|HNFAG09	12	Cytokine_Receptors
	CALCR	799	calcitonin receptor	CRT|CTR|CTR1	7	Cytokine_Receptors
[truncated: 467 more rows]
